# Supplementary material for: Hypoosmolarity inhibits ammonia oxidation by terrestrial and freshwater Nitrosopumilaceae members
Source: ISME J. 2026 Mar 6;20(1):wrag045. doi: 10.1093/ismejo/wrag045 (PMC13037477; doi:10.1093/ismejo/wrag045)
Supplement: wrag045_Hypoosmolality_SI_Datasets [file wrag045_hypoosmolality_si_datasets.xlsx]

## Sheet: Dataset S1
Dataset S1. ASVs of ammonia oxidizers, including the Nitrospira lineage, amplified from soil slurry and freshwater microcosm samples.
ASV	taxonomy	Lineage	Grassland soil, initial	Grassland soil, initial	Grassland soil, initial	Grassland soil, initial	Grassland soil, 0x, w/o ATU	Grassland soil, 0x, w/o ATU	Grassland soil, 0x, w/o ATU	Grassland soil, 1x, w/o ATU	Grassland soil, 1x, w/o ATU	Grassland soil, 1x, w/o ATU	Grassland soil, 10x, w/o ATU	Grassland soil, 10x, w/o ATU	Grassland soil, 10x, w/o ATU	Grassland soil, 0x, w/ ATU	Grassland soil, 0x, w/ ATU	Grassland soil, 0x, w/ ATU	Grassland soil, 1x, w/ ATU	Grassland soil, 1x, w/ ATU	Grassland soil, 1x, w/ ATU	Grassland soil, 10x, w/ ATU	Grassland soil, 10x, w/ ATU	Grassland soil, 10x, w/ ATU	Agricultural soil, initial	Agricultural soil, initial	Agricultural soil, initial	Agricultural soil, initial	Agricultural soil, 0x, w/o ATU	Agricultural soil, 0x, w/o ATU	Agricultural soil, 0x, w/o ATU	Agricultural soil, 1x, w/o ATU	Agricultural soil, 1x, w/o ATU	Agricultural soil, 1x, w/o ATU	Agricultural soil, 10x, w/o ATU	Agricultural soil, 10x, w/o ATU	Agricultural soil, 10x, w/o ATU	Agricultural soil, 0x, w/ ATU	Agricultural soil, 0x, w/ ATU	Agricultural soil, 0x, w/ ATU	Agricultural soil, 1x, w/ ATU	Agricultural soil, 1x, w/ ATU	Agricultural soil, 1x, w/ ATU	Agricultural soil, 10x, w/ ATU	Agricultural soil, 10x, w/ ATU	Agricultural soil, 10x, w/ ATU	Lake Soyang, initial	Lake Soyang, initial	Lake Soyang, initial
ASV1	d__Bacteria; p__Nitrospirota_A_437815; c__Nitrospiria; o__Nitrospirales; f__Nitrospiraceae; g__; s__	Nitrospira II	0	0	0	0	1.14517e-05	0	0	0	0	0	0	0	0	0	0	0	0	1.05715e-05	0	0	0	0	0	0	0	0	0	0	0	0	0	0	0	0	0	0	0	0	0	0	0	0	0	0	0	0	0
ASV3	d__Bacteria; p__Nitrospirota_A_437815; c__Nitrospiria; o__Nitrospirales; f__Nitrospiraceae; g__Nitrospira_A; s__Nitrospira_A defluvii_A	Nitrospira II	0	0	0	0	0	0	4.06748e-05	0	0	0	0	5.3033e-05	0	7.77303e-05	8.67717e-05	0	5.20743e-05	0.000105715	5.97096e-05	0	0	0	0	0	0	0	8.28766e-05	0	0	0	0	0	0	0	0	6.36679e-05	0.00011825	0	0	3.17514e-05	0	0	0	4.25089e-05	0	0	0
ASV5	d__Bacteria; p__Proteobacteria; c__Gammaproteobacteria; o__Burkholderiales_597441; f__Nitrosomonadaceae; g__Nitrosomonas; s__Nitrosomonas oligotropha_A	Nitrosomonas oligotropha	0	0	0	0	0	0.000113017	0	0	0	0	0	0	0	0	0	0	0	0	0	0	0	0	0	0	0	0	0	0.000130899	0	0	0	0	0	0	0	0	0	0	0	0	0	0	0	0	0	0	0
ASV17	d__Bacteria; p__Proteobacteria; c__Gammaproteobacteria; o__Burkholderiales_597441; f__Nitrosomonadaceae; g__Nitrosomonas	Nitrosomonas oligotropha	0	0	0	0	0	0	0	0	0	0	0	0	0	0	0	0	0	0	0	0	0	0	0	0	0	0	0	0	0	0	0	0	0	0	0	0	0	0	0	0	0	0	0	0	0	0	0
ASV23	d__Bacteria; p__Proteobacteria; c__Gammaproteobacteria; o__Burkholderiales_597441; f__Nitrosomonadaceae; g__Nitrosomonas; s__Nitrosomonas oligotropha_A	Nitrosomonas oligotropha	0	0	0	0	0	0.00161991	0.000477929	0	0.000110447	8.19165e-05	0	2.12132e-05	0	0	0	0	0	0	0	0	0	0	0	0	0	0	0.000155394	0.000353426	0	0	0	0	0	0	0	0	0	0	0	0	0	0	0	0	0	0	0
ASV53	d__Bacteria; p__Proteobacteria; c__Gammaproteobacteria; o__Burkholderiales_597441; f__Nitrosomonadaceae; g__Nitrosomonas; s__Nitrosomonas oligotropha_A	Nitrosomonas oligotropha	0	0	0	0	0.00249648	0.00342818	0.00398613	2.28595e-05	0.000230935	0.000201068	8.87725e-05	9.54593e-05	4.12414e-05	0	0	0	0	0	0	0	0	0	0	0	7.41601e-05	0	0.00246558	0.00133517	0.00387857	0.000385078	0	3.23953e-05	0.000209009	0.000259205	0.000203353	0	0	0	0	0	0	0	0	0	0	0	0
ASV58	d__Bacteria; p__Proteobacteria; c__Gammaproteobacteria; o__Burkholderiales_597441; f__Nitrosomonadaceae; g__Nitrosomonas; s__Nitrosomonas oligotropha_A	Nitrosomonas oligotropha	0	0	0	0	0	0	0	0	0	0	0	0	0	0	0	0	0	0	0	0	0	0	0	0	0	0	0	0	0	0	0	0	0	0	0	0	0	0	0	0	0	0	0	0	0	0	0
ASV91	d__Bacteria; p__Nitrospirota_A_437815; c__Nitrospiria; o__Nitrospirales; f__Nitrospiraceae; g__Nitrospira_A; s__Nitrospira_A defluvii_A	Nitrospira II	0	0	0	0	0	0	0	0	0	0	0	0	0	0	0	0	0	0	0	0	0	0	0	0	0	0	0	1.30899e-05	2.31557e-05	0	0	0	0	0	0	0	0	1.05613e-05	0	0	0	0	0	0	0	0	0
ASV99	d__Bacteria; p__Proteobacteria; c__Gammaproteobacteria; o__Burkholderiales_597441; f__Nitrosomonadaceae; g__Nitrosomonas; s__Nitrosomonas sp000219585	Nitrosomonas oligotropha	0	0	0	0	0	0	0	0	0	0	0	0	0	0	0	0	0	0	0	0	0	0	0	0	0	0	0	0	0	0	0	0	0	0	0	0	0	0	0	0	0	0	0	0	0.000109393	0	0.000160378
ASV128	d__Bacteria; p__Proteobacteria; c__Gammaproteobacteria; o__Burkholderiales_597441; f__Nitrosomonadaceae; g__Nitrosomonas; s__Nitrosomonas sp009833095	Nitrosomonas oligotropha	0	0	0	0	0	0	0	0	0	0	0	0	0	0	0	0	0	0	0	0	0	0	0	0	0	0	0	0	0	0	0	0	0	0	0	0	0	0	0	0	0	0	0	0	0	0	0
ASV103	d__Bacteria; p__Nitrospirota_A_437815; c__Nitrospiria; o__Nitrospirales; f__Nitrospiraceae; g__Nitrospira_A; s__Nitrospira_A defluvii_A	Nitrospira II	0	0	0	0	0.00169486	0.00335284	0.00104738	0.000708644	0.000632562	0.000335113	0.000366187	0.000243952	0.000278379	0.000233191	0.000156189	3.67765e-05	0.000303767	0.000951435	0.000153539	0.000180071	0.000739346	0.000129411	9.92687e-05	0.00066619	0.000964082	0.000897609	0.00280745	0.00235618	0.00174825	0.000781824	0.000637341	0.000680301	0.000308014	0.000293014	0.000305029	5.30566e-05	0.000601104	0.000348524	0.000199343	0.000169341	3.55273e-05	0.000392347	0.00020908	0.000350698	0	0	0
ASV112	d__Bacteria; p__Proteobacteria; c__Gammaproteobacteria; o__Burkholderiales_597441; f__Nitrosomonadaceae; g__Nitrosomonas; s__Nitrosomonas sp009833095	Nitrosomonas oligotropha	0	0	0	0	0	0	0	0	0	0	0	0	0	0	0	0	0	0	0	0	0	0	0	0	0	0	0	0	0	0	0	0	0	0	0	0	0	0	0	0	0	0	0	0	0	0	0
ASV203	d__Bacteria; p__Proteobacteria; c__Gammaproteobacteria; o__Burkholderiales_597441; f__Nitrosomonadaceae; g__Nitrosomonas	Nitrosomonas oligotropha	0	0	0	0	0	0	0	0	0	1.48939e-05	0	0	0	0	0	0	0	0	0	0	0	0	0	0	0	0	0	0	0	0	0	0	0	0	0	0	0	0	0	0	0	0	0	0	0	0	0
ASV135	d__Archaea; p__Thermoproteota; c__Nitrososphaeria_A; o__Nitrososphaerales; f__Nitrosopumilaceae; g__Nitrosopumilus_5141	Nitrosopumilus spp.	0	0	0	0	0	0	0	0	0	0	0	0	0	0	0	0	0	0	0	0	0	0	0	0	0	0	0	0	0	0	0	0	0	0	0	0	0	0	0	0	0	0	0	0	0	0	0
ASV233	d__Bacteria; p__Proteobacteria; c__Gammaproteobacteria; o__Burkholderiales_597441; f__Nitrosomonadaceae; g__Nitrosomonas; s__Nitrosomonas sp009833095	Nitrosomonas oligotropha	0	0	0	0	0	0	0	0	0	0	0	0	0	0	0	0	0	0	0	0	0	0	0	0	0	0	0	0	0	0	0	0	0	0	0	0	0	0	0	0	0	0	0	0	0	0	0
ASV271	d__Archaea; p__Thermoproteota; c__Nitrososphaeria_A; o__Nitrososphaerales; f__Nitrosopumilaceae; g__Nitrosarchaeum; s__Nitrosarchaeum koreense	Nitrosarchaeum spp.	0	0	0	0	0	0	0	0	2.00813e-05	0	0	4.24264e-05	4.12414e-05	0	0	0	0	7.40005e-05	0	0.000227458	0.000739346	0.000378279	0.000496344	0.000375489	4.94401e-05	0.000179522	0	0	1.15778e-05	2.3338e-05	0	0	6.6003e-05	7.88884e-05	0.000101676	0	0	3.1684e-05	0	0	0	0.000715456	0.000407707	0.000414462	0	0	0
ASV307	d__Bacteria; p__Proteobacteria; c__Gammaproteobacteria; o__Burkholderiales_597441; f__Nitrosomonadaceae; g__Nitrosomonas; s__Nitrosomonas sp009833095	Nitrosomonas oligotropha	0	0	0	0	0	0	0	0	0	0	0	0	0	0	0	0	0	0	0	0	0	0	0	0	0	0	0	0	0	0	0	0	0	0	0	0	0	0	0	0	0	0	0	0	0	0	0
ASV250	d__Bacteria; p__Nitrospirota_A_437815; c__Nitrospiria; o__Nitrospirales; f__Nitrospiraceae; g__; s__	Nitrospira II	0	0	0	0	0	0	0	0	0	0	0	0	0	0	0	0	0	0	0	0	0	0	0	0	0	0	0	0	0	0	0	0	0	0	0	0	0	0	0	0	0	0	0	0	0	0	0
ASV827	d__Archaea; p__Thermoproteota; c__Nitrososphaeria_A; o__Nitrososphaerales; f__Nitrosopumilaceae; g__Nitrosopumilus_5141	Nitrosopumilus spp.	0	0	0	0	0	0	0	0	0	0	0	0	0	0	0	0	0	0	0	0	0	0	0	0	0	0	0	0	0	0	0	0	0	0	0	0	0	0	0	0	0	0	0	0	0	0	0
ASV1298	d__Bacteria; p__Proteobacteria; c__Gammaproteobacteria; o__Burkholderiales_597441; f__Nitrosomonadaceae; g__Nitrosomonas	Nitrosomonas oligotropha	0	0	0	0	0	0	0	0	0	0	0	0	0	0	0	0	0	0	0	0	0	0	0	0	0	0	0	0	0	0	0	0	0	0	0	0	0	0	0	0	0	0	0	0	0	4.09672e-05	0
ASV16241	d__Bacteria; p__Proteobacteria; c__Gammaproteobacteria; o__Burkholderiales_597441; f__Nitrosomonadaceae; g__Nitrosomonas	Nitrosomonas oligotropha	0	0	0	0	0	0	0	0	0	0	1.10966e-05	0	0	0	0	0	0	0	0	0	0	1.99094e-05	0	0	4.94401e-05	0	0	0	0	0	0	0	1.10005e-05	0	0	0	0	0	0	1.05838e-05	0	1.15396e-05	5.22701e-05	0	0	0	0
ASV1264	d__Bacteria; p__Proteobacteria; c__Gammaproteobacteria; o__Burkholderiales_597441; f__Nitrosomonadaceae; g__Nitrosomonas; s__Nitrosomonas sp000219585	Nitrosomonas oligotropha	0	0	0	0	0	0	0	0	0	0	0	0	0	0	0	0	0	0	0	0	0	0	0	0	0	0	0	0	0	0	0	0	0	0	0	0	0	0	0	0	0	0	0	0	0	0	0
ASV15145	d__Bacteria; p__Nitrospirota_A_437815; c__Nitrospiria; o__Nitrospirales; f__Nitrospiraceae; g__Nitrospira_F_437423; s__	Nitrospira II	0.00021777	0.000325089	0.000397102	0.000140665	0.000114517	7.53447e-05	5.08435e-05	0.000114297	0.000160651	8.93635e-05	0.000221931	9.54593e-05	0.000144345	7.77303e-05	6.94173e-05	3.67765e-05	2.60371e-05	0.000306573	2.55898e-05	0.000189548	0.000519853	0.000109502	0.000727971	0.00109013	0.00113712	0.00092929	7.25171e-05	9.1629e-05	0	5.83451e-05	0.000136573	4.31937e-05	0.000209009	0.000157777	0.000139805	3.1834e-05	4.92708e-05	0.000105613	0.000164165	0.000169341	0.000142109	0.000196173	8.36321e-05	0	0	0	0
ASV1034	d__Bacteria; p__Nitrospirota_A_437815; c__Nitrospiria; o__Nitrospirales; f__Nitrospiraceae; g__Nitrospira_F_437423; s__	Nitrospira II	3.111e-05	0	0	0	0.000229035	0.000439511	0.000193205	0.000354322	0.000532155	3.72348e-05	0.000432766	0.000604576	0.00028869	0	5.2063e-05	4.59707e-05	3.47162e-05	0.000200858	0	0	0.000173284	3.98188e-05	0.000231627	0	0	0	0.000217551	0.000157078	0.000150512	0.000175035	0.000295908	0.00020517	0.000396018	0.000202856	0.000673606	8.48905e-05	3.94166e-05	6.3368e-05	0.000234522	0	9.47396e-05	0.000103857	7.31781e-05	8.50177e-05	0	0	0
ASV1482	d__Archaea; p__Thermoproteota; c__Nitrososphaeria_A; o__Nitrososphaerales; f__Nitrososphaeraceae; g__TA-21; s__TA-21 sp005877075	Nitrososphaeraceae A9038 spp.	0.00177327	0.00338093	0.00443252	0.00389173	0.000778718	0.000954366	0.000345736	0.000971529	0.000692806	0.000193621	0.00103198	0.000827314	0.000412414	0.000588529	0.000555339	0.000193077	0.000468669	0.000972578	0.000392378	0.000521258	0.000947287	0.000438007	0.00122431	0.00265265	0.00295405	0.00215426	0.000569777	0.000575954	0.000544158	0.000466761	0.000853582	0.000712697	0.000572026	0.000653646	0.000927797	0.000371396	0.00052227	0.000623119	0.00103189	0.000825537	0.00053291	0.000623139	0.000459977	0.000403834	0	0	0
ASV1216	d__Bacteria; p__Nitrospirota_A_437815; c__Nitrospiria; o__Nitrospirales; f__Nitrospiraceae; g__Palsa-1315; s__Palsa-1315 sp002737345	Nitrospira II	0	0	0	0	0	0	0	0	0	0	0	0	0	0	0	0	0	0	0	0	0	0	0	0	0	0	0	0	0	0	0	0	0	0	0	0	0	0	0	0	0	0	0	0	0	0	0
ASV688	d__Bacteria; p__Proteobacteria; c__Gammaproteobacteria; o__Burkholderiales_597441; f__Nitrosomonadaceae; g__Nitrosomonas; s__Nitrosomonas oligotropha_A	Nitrosomonas oligotropha	0	0	0	0	0.000343552	0.000351609	0.00167784	0	1.00407e-05	0.000119151	7.76759e-05	4.24264e-05	0	0	0	0	0	0	0	0	0	0	0	0	0	0	0.000134675	0.0012959	0.00148196	0	2.27622e-05	0	3.30015e-05	0.000236665	0.000127095	0	0	0	0	0	0	0	0	0	0	0	0
ASV19855	d__Bacteria; p__Proteobacteria; c__Gammaproteobacteria; o__Burkholderiales_597441; f__Nitrosomonadaceae; g__Nitrosomonas; s__Nitrosomonas sp009833095	Nitrosomonas oligotropha	0	0	0	0	6.87104e-05	5.02298e-05	0.000111856	8.00082e-05	0.000100407	5.21287e-05	0	0	2.06207e-05	0	0	0	0	0	0	0	0	0	0	0	0	0	0	2.61797e-05	0	7.00141e-05	0	0	0	6.76186e-05	0	0	0	0	0	0	0	0	0	0	0	0	0
ASV909	d__Archaea; p__Thermoproteota; c__Nitrososphaeria_A; o__Nitrososphaerales; f__Nitrosopumilaceae; g__Nitrosarchaeum; s__Nitrosarchaeum koreense	Nitrosarchaeum spp.	0	0	0	0	0	0	0	0	0	0	0	0	0	0	0	0	0	0	0	0	0	0	0	0	0	0	0	0	0	0	0	0	0	0	0	0	0	0	0	0	0	0	0	0	0	0	0
ASV340	d__Archaea; p__Thermoproteota; c__Nitrososphaeria_A; o__Nitrososphaerales; f__Nitrosopumilaceae; g__Nitrosarchaeum; s__Nitrosarchaeum koreense	Nitrosarchaeum spp.	0	0	0	0	0	0	0	0	0	0	0	0	0	0	0	0	0	0	0	0	0	0	0	0	0	0	0	0	0	0	0	0	0	0	0	0	0	0	0	0	0	0	0	0	0	0	0
ASV1133	d__Archaea; p__Thermoproteota; c__Nitrososphaeria_A; o__Nitrososphaerales; f__Nitrososphaeraceae; g__Nitrosocosmicus; s__Nitrosocosmicus hydrocola	Ca. Nitrosocosmicus spp.	0	0	0	0	0.000251938	7.53447e-05	0.000111856	0.000148587	0.000120488	1.48939e-05	0.000443862	0.000243952	0.000195896	4.44173e-05	8.67717e-05	6.43589e-05	7.81114e-05	0.00021143	9.38294e-05	0.000227458	0.000196389	0.000268777	0.000363985	0.000157463	0	0.000232322	5.17979e-05	0	4.63113e-05	0	5.69055e-05	0.000129581	0.000143006	0.000123967	0.000177934	0	5.9125e-05	8.44907e-05	0.000398687	0.000179925	8.28971e-05	0.000426966	0.000229988	8.50177e-05	0	0	0
ASV604	d__Bacteria; p__Nitrospirota_A_437815; c__Nitrospiria; o__Nitrospirales; f__Nitrospiraceae; g__Palsa-1315; s__	Nitrospira II	0	0	0	0	0	0	0	0	0	0	0	0	0	0	0	0	0	0	0	0	0	0	0.000132358	0	0	0	0	0	0	0	0	0	0	0	0	0	0	0	0	0	0	0	0	0	0	0	0
ASV10029	d__Bacteria; p__Proteobacteria; c__Gammaproteobacteria; o__Burkholderiales_597441; f__Nitrosomonadaceae; g__GCA-2721545; s__GCA-2721545 sp003230615	Nitrosospira spp.	0	0	0	0	0	0	0	0	0	0	0	0	0	0	0	0	0	0	0	0	0	0	0	0	0	0	0	0	0	0	0	0	0	0	0	0	0	0	0	0	0	0	0	0	0	0	0
ASV322	d__Archaea; p__Thermoproteota; c__Nitrososphaeria_A; o__Nitrososphaerales; f__Nitrosopumilaceae; g__Nitrosotenuis; s__Nitrosotenuis cloacae	Ca. Nitrosotenuis spp.	0	0	0	0	0	0	0	0	0	0	0	0	0	0	0	0	0	0	0	0	0	0	0	0	0	0	0	0	0	0	0	0	0	0	0	0	0	0	0	0	0	0	0	0	0	0	0
ASV359	d__Archaea; p__Thermoproteota; c__Nitrososphaeria_A; o__Nitrososphaerales; f__Nitrosopumilaceae; g__Nitrosotenuis; s__Nitrosotenuis cloacae	Ca. Nitrosotenuis spp.	0	0	0	0	0	0	0	0	0	0	0	0	0	0	0	0	0	0	0	0	0	0	0	0	0	0	0	0	0	0	0	0	0	0	0	0	0	0	0	0	0	0	0	0	0	0	0
ASV366	d__Archaea; p__Thermoproteota; c__Nitrososphaeria_A; o__Nitrososphaerales; f__Nitrosopumilaceae; g__Nitrosarchaeum; s__Nitrosarchaeum koreense	Nitrosarchaeum spp.	0	0	0	0	0	0	0	0	0	0	0	0	0	0	0	0	0	0	0	0	0	0	0	0	0	0	0	0	0	0	0	0	0	0	0	0	0	0	0	0	0	0	0	0	0	0	0
ASV436	d__Archaea; p__Thermoproteota; c__Nitrososphaeria_A; o__Nitrososphaerales; f__Nitrosopumilaceae; g__Nitrosarchaeum; s__Nitrosarchaeum koreense	Nitrosarchaeum spp.	0	0	0	0	0	0	0	0	0	0	0	0	0	0	0	0	0	0	0	0	0	0	0	0	0	0	0	0	0	0	0	0	0	0	0	0	0	0	0	0	0	0	0	0	0	0	0
ASV456	d__Bacteria; p__Nitrospirota_A_437815; c__Nitrospiria; o__Nitrospirales; f__Nitrospiraceae; g__Palsa-1315	Nitrospira II	0	0	0	0	0	0	0	0	0	0	0	0	0	0	0	0	0	0	0	0	0	0	0	0	0	0	0	0	0	0	0	0	0	0	0	0	0	0	0	0	0	0	0	0	0	0	0
ASV460	d__Bacteria; p__Nitrospirota_A_437815; c__Nitrospiria; o__Nitrospirales; f__Nitrospiraceae; g__; s__	Nitrospira II	0	0	0	0	0	0	0	0	0	0	0	0	0	0	0	0	0	0	0	0	0	0	0	0	0	0	0	0	0	0	0	0	0	0	0	0	0	0	0	0	0	0	0	0	0	0	0
ASV530	d__Bacteria; p__Nitrospirota_A_437815; c__Nitrospiria; o__Nitrospirales; f__Nitrospiraceae; g__; s__	Nitrospira II	0	0	0	0	0	0	0	0	0	0	0	0	0	0	0	0	0	0	0	0	0	0	0	0	0	0	0	0	0	0	0	0	0	0	0	0	0	0	0	0	0	0	0	0	0	0	0
ASV681	d__Archaea; p__Thermoproteota; c__Nitrososphaeria_A; o__Nitrososphaerales; f__Nitrososphaeraceae; g__Nitrosocosmicus; s__Nitrosocosmicus hydrocola	Ca. Nitrosocosmicus spp.	0	0	0	0	0.00258809	0.00163247	0.00147446	0.00242311	0.0015563	0.000796825	0.00378393	0.00246073	0.00180431	0.000610738	0.000511953	0.000937802	0.000703003	0.00193458	0.00103212	0.00223667	0.00102815	0.00136379	0.000297806	0.00124759	0.00134724	0.0015629	0.00214443	0.00198966	0.00149354	0.00217044	0.00227622	0.00149018	0.00310214	0.0021976	0.00278339	0.00126275	0.00104454	0.000939959	0.00214587	0.00168282	0.00101845	0.00229638	0.0014322	0.000977704	0	0	0
ASV751	d__Bacteria; p__Proteobacteria; c__Gammaproteobacteria; o__Burkholderiales_597441; f__Nitrosomonadaceae; g__Nitrosomonas; s__Nitrosomonas oligotropha_A	Nitrosomonas oligotropha	0	0	0	0	0	0	0	0	0	0	0	0	0	0	0	0	0	0	0	0	0	0	0	0	0	0	0	0	0	0	0	0	0	0	0	0	0	0	0	0	0	0	0	0	0	0	0
ASV786	d__Bacteria; p__Proteobacteria; c__Gammaproteobacteria; o__Burkholderiales_597441; f__Nitrosomonadaceae; g__Nitrosomonas; s__Nitrosomonas sp009833095	Nitrosomonas oligotropha	0	0	0	0	0	0	2.03374e-05	3.42892e-05	0	0	0	0	0	0	0	0	0	0	0	0	0	0	0	0	0	0	0	0	0	0	2.27622e-05	0	2.2001e-05	0	0	0	0	0	0	0	0	0	0	0	0	0	0
ASV849	d__Bacteria; p__Proteobacteria; c__Gammaproteobacteria; o__Burkholderiales_597441; f__Nitrosomonadaceae; g__Nitrosomonas; s__Nitrosomonas sp009833095	Nitrosomonas oligotropha	0	0	0	0	0	0	0	0	0	0	0	0	0	0	0	0	0	0	0	0	0	0	0	0	0	0	0	0	0	0	0	0	0	0	0	0	0	0	0	0	0	0	0	0	0	0	0
ASV1054	d__Bacteria; p__Nitrospirota_A_437815; c__Nitrospiria; o__Nitrospirales; f__Nitrospiraceae; g__Nitrospira_C; s__	Nitrospira II	0.00401319	0.00343294	0.00372417	0.00298913	0.0115434	0.0228546	0.00905014	0.00858374	0.00996034	0.00292665	0.00696864	0.00715945	0.00655738	0.000688468	0.000945811	0.000827472	0.00157959	0.00352031	0.000852995	0.0125386	0.0165544	0.0110995	0.00301115	0.00331884	0.00406645	0.00384388	0.00925111	0.00507887	0.00527949	0.00597454	0.00531497	0.00722415	0.00607227	0.0060744	0.0126841	0.00106113	0.000896728	0.00101389	0.00755159	0.00262478	0.00640676	0.00983175	0.00528973	0.0138473	0	0	0
ASV1198	d__Bacteria; p__Nitrospirota_A_437815; c__Nitrospiria; o__Nitrospirales; f__Nitrospiraceae; g__Nitrospira_A; s__Nitrospira_A defluvii_A	Nitrospira II	0	0	0	0	0.000400811	0.000615315	0.000213543	0.000320033	0.000291179	5.95757e-05	0.000166448	0.000212132	8.24827e-05	0.000166565	0.00018222	7.35531e-05	0.000633571	0.00126858	0.000204719	0.000132684	0.00040433	0.000109502	0	0.000242251	0.00025956	0.000306243	0.000290068	0.000405786	0.000324179	0.000221711	0.000193479	0.000302356	0.000209009	0.000259205	0.000216062	0.000275894	0.000433583	0.000295717	0.000293152	0.000179925	0.000106582	0.000184634	0.000188172	0.000255053	0	0	0
ASV1430	d__Archaea; p__Thermoproteota; c__Nitrososphaeria_A; o__Nitrososphaerales; f__Nitrosopumilaceae; g__CSP1-1; s__CSP1-1 sp001443365	Nitrosopumilaceae CSP1-1 spp.	0	0	0	0	0	0	0	0	0	0	0	0	0	0	0	0	0	0	0	0	0	0	0	0	0	0	0	0	0	0	0	0	0	0	0	0	0	0	0	0	0	0	0	0	0	0	0
ASV1485	d__Archaea; p__Thermoproteota; c__Nitrososphaeria_A; o__Nitrososphaerales; f__Nitrososphaeraceae; g__TA-21; s__TA-21 sp005877075	Nitrososphaeraceae A9038 spp.	0	0	0	0	4.58069e-05	0.000125575	6.10122e-05	0.000160016	0.000100407	0	6.65794e-05	0.000137886	4.12414e-05	2.22087e-05	2.60315e-05	7.35531e-05	6.07533e-05	0.000264287	6.82396e-05	4.73871e-05	4.62091e-05	1.99094e-05	0.000463254	0	0	0	4.14383e-05	9.1629e-05	6.9467e-05	0.000105021	0.00010243	7.55891e-05	0.000121005	5.63488e-05	0.000127095	0	0	0.000116175	0.000128987	6.35028e-05	9.47396e-05	0.000126936	6.27241e-05	3.18817e-05	0	0	0
ASV1718	d__Bacteria; p__Nitrospirota_A_437815; c__Nitrospiria; o__Nitrospirales; f__Nitrospiraceae; g__Palsa-1315; s__Palsa-1315 sp002737345	Nitrospira II	0	0	0	0	0	0	0	0	0	0	0	0	0	0	0	0	0	0	0	0	0	0	0	0	0	0	0	0	0	0	0	0	0	0	0	0	0	0	0	0	0	0	0	0	0	0	0
ASV1826	d__Bacteria; p__Nitrospirota_A_437815; c__Nitrospiria; o__Nitrospirales; f__Nitrospiraceae; g__; s__	Nitrospira II	0	0	0	0	0	0	0	0	0	0	0	0	0	0	0	0	0	0	0	0	0	0	0	0	0	0	0	0	0	0	0	0	0	0	0	0	0	0	0	0	0	0	0	0	0	0	0
ASV1902	d__Archaea; p__Thermoproteota; c__Nitrososphaeria_A; o__Nitrososphaerales; f__Nitrosopumilaceae; g__CSP1-1; s__CSP1-1 sp001443365	Nitrosopumilaceae CSP1-1 spp.	0	0	0	0	0	0	0	0	0	0	0	0	0	0	0	0	0	0	0	0	0	0	0	0	0	0	0	0	0	0	0	0	0	0	0	0	0	0	0	0	0	0	0	0	0	0	0
ASV1971	d__Bacteria; p__Nitrospirota_A_437815; c__Nitrospiria; o__Nitrospirales; f__Nitrospiraceae; g__Nitrospira_C; s__	Nitrospira II	0.0034221	0.00226262	0.00236115	0.00228581	0.00237051	0.00383002	0.00260319	0.00148587	0.00143582	0.00041703	0.00116514	0.0011243	0.00153624	0.000166565	0.000347087	0.000358571	0.000269051	0.000518003	0.000187659	0.000871922	0.0017675	0.000975561	0.0019192	0.0010659	0.000444961	0.00096097	0.0015125	0.00112573	0.00103043	0.000501768	0.000637341	0.000766689	0.000825037	0.00094666	0.00162682	0.000265283	7.88333e-05	0.00015842	0.000492495	0.000148173	0.000402643	0.00090009	0.00119176	0.00104147	0	0	0
ASV1979	d__Archaea; p__Thermoproteota; c__Nitrososphaeria_A; o__Nitrososphaerales; f__Nitrosopumilaceae; g__Nitrosotenuis; s__Nitrosotenuis chungbukensis	Ca. Nitrosotenuis spp.	0	0	0	0	0.000698556	0.00102971	0.000396579	0.00233167	0.00399618	0.00200323	0.0150026	0.0164402	0.0262089	0.0192771	0.0204434	0.0219832	0.073824	0.0581115	0.0300254	0.0460129	0.0842508	0.0421084	0.000628702	0.00133238	0.0011124	0.00146786	0.00167825	0.0009032	0.000972537	0.00271888	0.00291356	0.00254843	0.0192729	0.0189896	0.0275797	0.064347	0.0484726	0.0642974	0.0501173	0.0341433	0.0535279	0.0616446	0.0306407	0.0861549	0	0	0
ASV2125	d__Bacteria; p__Nitrospirota_A_437815; c__Nitrospiria; o__Nitrospirales; f__Nitrospiraceae; g__Nitrospira_F_437423; s__	Nitrospira II	0	0	0	0	0.000939042	0.00267474	0.000396579	0.00241168	0.00408655	0.000521287	0.00150913	0.00182433	0.00060831	5.55216e-05	8.67717e-05	6.43589e-05	0.000199618	0.00070829	0.000110889	0.000265368	0.000462091	7.96376e-05	0.000959598	0.00121125	0.00155736	0.00123553	0.000818407	0.000471235	0.00026629	0.00105021	0.0014454	0.000971859	0.000968044	0.000766344	0.0029232	0.000127336	0.000128104	0.000116175	0.000433865	7.40866e-05	0.000213164	0.000196173	0.000219534	0.000170035	0	0	0
ASV2392	d__Archaea; p__Thermoproteota; c__Nitrososphaeria_A; o__Nitrososphaerales; f__Nitrosopumilaceae; g__Nitrosarchaeum; s__Nitrosarchaeum koreense	Nitrosarchaeum spp.	0	0	0	0	0	0	0	0	0	0	0	0	0	0	0	0	0	0	0	0	0	0	0	0	0	0	0	0	0	0	0	0	0	0	0	0	0	0	0	0	0	0	0	0	9.94481e-05	0.000139288	0.000124738
ASV2395	d__Archaea; p__Thermoproteota; c__Nitrososphaeria_A; o__Nitrososphaerales; f__Nitrosopumilaceae; g__Nitrosopumilus_5141	Nitrosopumilus spp.	0	0	0	0	0	0	0	0	0	0	0	0	0	0	0	0	0	0	0	0	0	0	0	0	0	0	0	0	0	0	0	0	0	0	0	0	0	0	0	0	0	0	0	0	0	0	0
ASV2440	d__Archaea; p__Thermoproteota; c__Nitrososphaeria_A; o__Nitrososphaerales; f__Nitrosopumilaceae; g__Nitrosopumilus_5141	Nitrosopumilaceae JACEMX01 spp.	0	0	0	0	0	0	0	0	0	0	0	0	0	0	0	0	0	0	0	0	0	0	0	0	0	0	0	0	0	0	0	0	0	0	0	0	0	0	0	0	0	0	0	0	0	0	0
ASV2501	d__Archaea; p__Thermoproteota; c__Nitrososphaeria_A; o__Nitrososphaerales; f__Nitrosopumilaceae; g__Nitrosopumilus_5141	Nitrosopumilus spp.	0	0	0	0	0	0	0	0	0	0	0	0	0	0	0	0	0	0	0	0	0	0	0	0	0	0	0	0	0	0	0	0	0	0	0	0	0	0	0	0	0	0	0	0	0	0	0
ASV2557	d__Archaea; p__Thermoproteota; c__Nitrososphaeria_A; o__Nitrososphaerales; f__Nitrosopumilaceae; g__Nitrosopumilus_5141	Nitrosopumilus spp.	0	0	0	0	0	0	0	0	0	0	0	0	0	0	0	0	0	0	0	0	0	0	0	0	0	0	0	0	0	0	0	0	0	0	0	0	0	0	0	0	0	0	0	0	0	0	0
ASV3001	d__Archaea; p__Thermoproteota; c__Nitrososphaeria_A; o__Nitrososphaerales; f__Nitrosopumilaceae; g__Nitrosopumilus_5141; s__	Nitrosopumilaceae JACEMX01 spp.	0	0	0	0	0	0	0	0	0	0	0	0	0	0	0	0	0	0	0	0	0	0	0	0	0	0	0	0	0	0	0	0	0	0	0	0	0	0	0	0	0	0	0	0	0	0	0
ASV3507	d__Archaea; p__Thermoproteota; c__Nitrososphaeria_A; o__Nitrososphaerales; f__Nitrosopumilaceae; g__Nitrosopumilus_5141; s__Nitrosopumilus sp002317795	Nitrosopumilus spp.	0	0	0	0	0	0	0	0	0	0	0	0	0	0	0	0	0	0	0	0	0	0	0	0	0	0	0	0	0	0	0	0	0	0	0	0	0	0	0	0	0	0	0	0	0	0	0
ASV3761	d__Archaea; p__Thermoproteota; c__Nitrososphaeria_A; o__Nitrososphaerales; f__Nitrosopumilaceae; g__Nitrosotalea; s__Nitrosotalea okcheonensis	Ca. Nitrosotalea spp.	0.00111996	0.00172947	0.00258653	0.0022272	0	0	0	0	0	0	0	0	0	0	1.73543e-05	0	0	2.1143e-05	0	0	0	0	0	0	0	0	0	0	0	0	0	0	0	0	0	1.06113e-05	3.94166e-05	6.3368e-05	0	0	0	0	0	0	0	0	0
ASV3773	d__Archaea; p__Thermoproteota; c__Nitrososphaeria_A; o__Nitrososphaerales; f__Nitrosopumilaceae; g__Nitrosotalea; s__Nitrosotalea okcheonensis	Ca. Nitrosotalea spp.	0.00099552	0.0011053	0.00156694	0.00160593	0	0	0	0	0	0	0	0	0	0	0	0	0	0	0	0	0	0	0	0	0	0	0	0	0	0	0	0	0	0	0	0	0	0	0	0	0	0	0	0	0	0	0
ASV3814	d__Archaea; p__Thermoproteota; c__Nitrososphaeria_A; o__Nitrososphaerales; f__Nitrosopumilaceae; g__Nitrosotalea; s__Nitrosotalea okcheonensis	Nitrosopumilaceae TA-20 spp.	0	0	0	0	0	0	0	0	0	0	0	0	0	0.000188774	0	0	0	0	0	0	0	0	0	0	0	0	0	0	0	0	0	0	0	1.12698e-05	0	3.1834e-05	3.94166e-05	0.000116175	0	0	0	0	0	0	0	0	0
ASV3917	d__Archaea; p__Thermoproteota; c__Nitrososphaeria_A; o__Nitrososphaerales; f__Nitrosopumilaceae; g__Nitrosotenuis; s__Nitrosotenuis chungbukensis	Ca. Nitrosotenuis spp.	0	0	0	0	0	0	0	5.71487e-05	0.000120488	6.70226e-05	0.000366187	0.000371231	0.000897	0.000377547	0.000633433	0.000661978	0.00187467	0.00168087	0.000793285	0.00114677	0.00236822	0.00119456	0	0	0	0	0	7.85392e-05	0	7.00141e-05	0.000136573	6.47906e-05	0.000594027	0.000394442	0.000787992	0.00177209	0.00129089	0.0014469	0.00141886	0.00118539	0.00168163	0.00162709	0.000899046	0.00234862	0	0	0
ASV4031	d__Archaea; p__Thermoproteota; c__Nitrososphaeria_A; o__Nitrososphaerales; f__Nitrosopumilaceae; g__Nitrosotenuis; s__Nitrosotenuis cloacae	Ca. Nitrosotenuis spp.	0	0	0	0	5.72587e-05	5.02298e-05	3.05061e-05	0.000114297	0.00015061	7.44696e-05	0.000699083	0.000668215	0.000639241	0	7.80945e-05	1.83883e-05	0.000338483	0.000338288	0.000204719	0.00412268	0.00449384	0.00325519	0.00354058	0.00162308	0.00107532	0.00138337	0.000217551	9.1629e-05	0.000115778	0.000151697	0.000284527	0.000259162	0.00133106	0.0009692	0.00135992	4.24453e-05	0.000167521	0.000105613	0.000234522	0.000190508	8.28971e-05	0.00295414	0.00364845	0.00180663	0	0	0
ASV4055	d__Archaea; p__Thermoproteota; c__Nitrososphaeria_A; o__Nitrososphaerales; f__Nitrosopumilaceae; g__Nitrosotenuis; s__Nitrosotenuis cloacae	Ca. Nitrosotenuis spp.	0	0	0	0	0	0	0	0	0	0	0	0	0	0	0	0	0	0	0	0	0	0	0	0	0	0	0	0	0	0	0	0	0	0	0	0	0	0	0	0	0	0	0	0	0	0	0
ASV4102	d__Archaea; p__Thermoproteota; c__Nitrososphaeria_A; o__Nitrososphaerales; f__Nitrososphaeraceae	Nitrososphaeraceae QCWD01 spp.	0	0	0	0	0.000675652	0.000263706	0.000589785	0.000571487	0.000291179	0.000357454	0.000765663	0.00090156	0.000453655	0.00033313	0.000442535	0.000763113	0.000286409	0.000475717	0.000452087	0.000445439	0.000265702	0.000248868	0.000165448	0.000266476	0.000296641	0.000464645	0.00049726	0.000510505	0.000451535	0.000630127	0.000603198	0.000421139	0.000583026	0.000563488	0.000470253	0.000445675	0.000463145	0.000390769	0.000363508	0.000677363	0.000390801	0.000276951	0.000418161	0.000425089	0	0	0
ASV4810	d__Archaea; p__Thermoproteota; c__Nitrososphaeria_A; o__Nitrososphaerales; f__Nitrososphaeraceae	Nitrososphaeraceae A7118 spp.	0	0	0	0	0	0	0	0	0	0	0	0	0	0	0	0	0	0	0	0	0	0	0	0	0	0	0	0	0	0	0	0	0	0	0	0	0	0	0	0	0	0	0	0	0	0	0
ASV4824	d__Archaea; p__Thermoproteota; c__Nitrososphaeria_A; o__Nitrososphaerales; f__Nitrososphaeraceae; g__Nitrosocosmicus	Nitrososphaeraceae QCWD01 spp.	0	0.000130036	0.000160987	0.000199276	0.00279422	0.00198408	0.00228796	0.0022288	0.00135549	0.00102023	0.00262989	0.00230163	0.00134034	0.00116595	0.00214326	0.00260194	0.00150148	0.00151172	0.00147568	0.00145952	0.000831764	0.00132398	0.00165448	0.00173209	0.00155736	0.00189026	0.0024345	0.00252634	0.00202612	0.00182037	0.00256075	0.00171695	0.00254111	0.00144253	0.00161411	0.00152803	0.00161608	0.0023763	0.00147749	0.00146056	0.00135004	0.00114242	0.00151583	0.00136028	0	0	0
ASV5074	d__Archaea; p__Thermoproteota; c__Nitrososphaeria_A; o__Nitrososphaerales; f__Nitrososphaeraceae; g__Nitrosocosmicus	Nitrososphaeraceae QCWD01 spp.	0	0	0	0	0.000320649	0.000226034	0.000183037	0.000365752	0.000200813	0.000104257	0.0003218	0.00040305	0.000237138	0.000210982	0.000242961	0.000312601	0.000234334	0.000190287	0.000187659	0.000170593	0.000184836	0.000209049	0.000165448	0	0	0	0.000362585	0.000327247	0.000243134	0.000210042	0.000318671	0.000334752	0.000286013	0.000214126	0.000177934	0.000148558	0.000137958	0.000221788	0.000211069	0.000158757	0.000201322	0.000161555	0.000177718	0.000340071	0	0	0
ASV5447	d__Archaea; p__Thermoproteota; c__Nitrososphaeria_A; o__Nitrososphaerales; f__Nitrososphaeraceae; g__Nitrosocosmicus	Nitrososphaeraceae QCWD01 spp.	0	0	0	0	3.43552e-05	6.27873e-05	5.08435e-05	1.14297e-05	4.01627e-05	5.21287e-05	6.65794e-05	2.12132e-05	2.06207e-05	1.11043e-05	1.73543e-05	0.000137912	6.07533e-05	1.05715e-05	4.26497e-05	5.68645e-05	0	7.96376e-05	6.61791e-05	0	0	0	7.25171e-05	6.54493e-05	4.63113e-05	0.000128359	2.27622e-05	2.15969e-05	3.30015e-05	3.38093e-05	0.000101676	4.24453e-05	2.95625e-05	6.3368e-05	5.86304e-05	0.000105838	1.18424e-05	3.46188e-05	3.13621e-05	2.12544e-05	0	0	0
ASV5590	d__Archaea; p__Thermoproteota; c__Nitrososphaeria_A; o__Nitrososphaerales; f__Nitrososphaeraceae; g__Nitrosocosmicus; s__	Nitrososphaeraceae QCWD01 spp.	0	0	0	0	0.000400811	0.00114273	0.000366073	0.000480049	0.000441789	0.000186174	0.000343993	0.000307591	0.000299	0.000210982	0.000347087	0.000321795	0.000173581	0.000444003	0.000145009	0.000303277	0.000381225	0.000219004	0.000628702	0.00135661	0.00139668	0.00110881	0.000476541	0.000353426	0.000521002	0.000373409	0.000386957	0.000313155	0.000495022	0.000349363	0.000699025	0.000477509	0.000197083	0.000422453	0.000504221	0.000497439	0.000355273	0.000253872	0.000282258	0.000393207	0	0	0
ASV5778	d__Archaea; p__Thermoproteota; c__Nitrososphaeria_A; o__Nitrososphaerales; f__Nitrososphaeraceae; g__Nitrosocosmicus; s__	Nitrososphaeraceae QCWD01 spp.	0	0	0	0	0.000103066	3.76724e-05	0.000101687	0.000125727	4.01627e-05	1.48939e-05	0.000133159	0.000137886	0	0	8.67717e-05	3.67765e-05	3.47162e-05	7.40005e-05	4.26497e-05	0	5.77614e-05	2.98641e-05	0	0	0	0	6.21575e-05	6.54493e-05	0.000185245	0.000128359	0.000170716	3.23953e-05	6.6003e-05	9.01581e-05	6.35477e-05	0	4.92708e-05	7.39293e-05	1.17261e-05	6.35028e-05	5.92122e-05	4.61585e-05	5.22701e-05	3.18817e-05	0	0	0
ASV5861	d__Archaea; p__Thermoproteota; c__Nitrososphaeria_A; o__Nitrososphaerales; f__Nitrososphaeraceae; g__Nitrosocosmicus; s__Nitrosocosmicus hydrocola	Ca. Nitrosocosmicus spp.	0	0	0	0	0.000503876	0.000301379	9.15183e-05	0.000480049	0.000572318	0.000193621	0.000898822	0.000890954	0.000866069	0.000310921	0.000451213	0.000174689	0.000885263	0.000983149	0.000835935	0.00131736	0.000427434	0.00189139	0	0	0.00022248	0	0.000300428	0.000248707	0.000451535	0.000373409	0.000500768	0.000367147	0.000484022	0.0004846	0.000737154	0.000328951	0.000532125	0.000337963	0.000457317	0.000571525	0.000201322	0.000507743	0.000669057	0.000478225	0	0	0
ASV6194	d__Archaea; p__Thermoproteota; c__Nitrososphaeria_A; o__Nitrososphaerales; f__Nitrososphaeraceae; g__Nitrosocosmicus; s__Nitrosocosmicus hydrocola	Ca. Nitrosocosmicus spp.	3.111e-05	0	0	0	0.000160324	0.000138132	0.000142362	0.000262884	5.02033e-05	7.44696e-05	0.000366187	0.000381837	0.000164965	0.000155461	0.000156189	7.35531e-05	0.000112828	0.000158572	0.000230309	0.000180071	0.000196389	0.000298641	0	0	0.000309001	0.000126721	0.000227911	0.000104719	0.00016209	9.33522e-05	0.000182098	0.00014038	0.000198009	0.000112698	0.000114386	0.00015917	0.000128104	5.28067e-05	9.38086e-05	0.000338682	7.10547e-05	9.23169e-05	0.000188172	0.000159408	0	0	0
ASV6344	d__Archaea; p__Thermoproteota; c__Nitrososphaeria_A; o__Nitrososphaerales; f__Nitrososphaeraceae; g__Nitrosocosmicus; s__Nitrosocosmicus hydrocola	Ca. Nitrosocosmicus spp.	0	0	0	0	8.01622e-05	0.00010046	5.08435e-05	0.000148587	0.00015061	3.72348e-05	0.000144255	0.000243952	0.000216517	7.77303e-05	0.000164866	3.67765e-05	0.000190939	0.000179715	0.000204719	0.000170593	0.000184836	0.000398188	0	0.000157463	0	0	7.25171e-05	0.000143988	0.000115778	3.50071e-05	0.000125192	0.000259162	0.000110005	0.000169046	0.000114386	2.12226e-05	0.000108396	0.000179543	9.38086e-05	0.000137589	4.73698e-05	0.000115396	7.31781e-05	4.25089e-05	0	0	0
ASV6375	d__Archaea; p__Thermoproteota; c__Nitrososphaeria_A; o__Nitrososphaerales; f__Nitrososphaeraceae; g__Nitrosocosmicus; s__Nitrosocosmicus hydrocola	Ca. Nitrosocosmicus spp.	0	0	0	0	0	1.25575e-05	2.03374e-05	1.14297e-05	0	7.44696e-06	8.87725e-05	2.12132e-05	0	6.6626e-05	3.47087e-05	3.67765e-05	2.60371e-05	5.28575e-05	9.38294e-05	9.47742e-06	4.62091e-05	0.000109502	0	0	0	0	0	0	0	0	2.27622e-05	0	2.2001e-05	3.38093e-05	5.08382e-05	0	4.92708e-05	2.11227e-05	7.03565e-05	1.05838e-05	2.36849e-05	0	3.13621e-05	2.12544e-05	0	0	0
ASV6381	d__Archaea; p__Thermoproteota; c__Nitrososphaeria_A; o__Nitrososphaerales; f__Nitrososphaeraceae; g__Nitrosocosmicus; s__Nitrosocosmicus hydrocola	Ca. Nitrosocosmicus spp.	0.00065331	0	0.000332707	0.000328219	0	0	0	0	0	0	0	0	0	0	0	0	0	0	0	0	0	0	0	0	0	0	0	0	0	0	0	0	0	0	0	0	0	0	0	0	0	0	0	0	0	0	0
ASV6610	d__Archaea; p__Thermoproteota; c__Nitrososphaeria_A; o__Nitrososphaerales; f__Nitrososphaeraceae; g__Nitrosocosmicus; s__Nitrosocosmicus hydrocola	Ca. Nitrosocosmicus spp.	0.00037332	0.000442121	0.00051516	0.00050405	0	0	0	0	0	0	0	0	0	0	0	0	0	0	0	0	0	0	0	0	0	0	0	0	0	0	0	0	0	0	0	0	0	0	0	0	0	0	0	0	0	0	0
ASV6928	d__Archaea; p__Thermoproteota; c__Nitrososphaeria_A; o__Nitrososphaerales; f__Nitrososphaeraceae; g__Nitrososphaera	Nitrososphaera spp.	9.333e-05	0	0	2.34442e-05	0	6.27873e-05	0	8.00082e-05	8.03253e-05	0	0.000122062	6.36395e-05	3.0931e-05	0	0	0	0	0.000380574	8.52995e-06	0.000227458	0.00109747	0.000238913	9.92687e-05	0.000750978	0.000667441	0.00099265	4.14383e-05	6.54493e-05	5.78891e-05	5.83451e-05	5.69055e-05	6.47906e-05	0.000121005	5.63488e-05	0.000203353	7.42792e-05	3.94166e-05	2.11227e-05	0.000175891	1.05838e-05	3.55273e-05	0.000450045	0.000229988	0.000244426	0	0	0
ASV7001	d__Archaea; p__Thermoproteota; c__Nitrososphaeria_A; o__Nitrososphaerales; f__Nitrososphaeraceae; g__Nitrososphaera	Nitrososphaeraceae A7118 spp.	0	0.000130036	0.000236115	0.000187553	6.87104e-05	7.53447e-05	3.05061e-05	0.000205735	0.000140569	3.72348e-05	0.000210835	0.000190919	9.27931e-05	9.99389e-05	0.000190898	3.67765e-05	5.20743e-05	0.000137429	6.82396e-05	9.47742e-05	0.000115523	8.95924e-05	0	0.000242251	0.0001854	0.000327363	8.28766e-05	7.85392e-05	8.10448e-05	0.00011669	0.000147954	9.71859e-05	0.00022001	5.63488e-05	0.000177934	0.000116724	0.000167521	8.44907e-05	0.000175891	6.35028e-05	9.47396e-05	9.23169e-05	9.40862e-05	9.5645e-05	0	0	0
ASV7107	d__Archaea; p__Thermoproteota; c__Nitrososphaeria_A; o__Nitrososphaerales; f__Nitrososphaeraceae; g__Nitrososphaera	Nitrososphaera spp.	0.00040443	0.00054615	0.00055809	0.000421995	0	0	4.06748e-05	3.42892e-05	6.0244e-05	0	6.65794e-05	6.36395e-05	1.03103e-05	0	0	0	0	7.40005e-05	5.11797e-05	0	9.24182e-05	5.97282e-05	0.000661791	0.000605627	0.000667441	0.000623046	0	5.23594e-05	2.31557e-05	1.1669e-05	7.96677e-05	3.23953e-05	3.30015e-05	3.38093e-05	7.62573e-05	4.24453e-05	1.97083e-05	2.11227e-05	5.86304e-05	4.23352e-05	4.73698e-05	0.000115396	9.40862e-05	8.50177e-05	0	0	0
ASV7118	d__Archaea; p__Thermoproteota; c__Nitrososphaeria_A; o__Nitrososphaerales; f__Nitrososphaeraceae; g__Nitrososphaera	Nitrososphaeraceae A7118 spp.	0	0	0	0	5.72587e-05	0	0	2.28595e-05	3.0122e-05	1.48939e-05	0.000266317	0.000180312	0.000123724	2.22087e-05	8.67717e-06	1.83883e-05	0	0	1.70599e-05	3.79097e-05	4.62091e-05	1.99094e-05	0	0	8.65202e-05	0	6.21575e-05	0	1.15778e-05	4.66761e-05	2.27622e-05	4.31937e-05	0.000132006	3.38093e-05	5.08382e-05	3.1834e-05	2.95625e-05	2.11227e-05	0	5.2919e-05	0	2.30792e-05	0	5.31361e-05	0	0	0
ASV7259	d__Archaea; p__Thermoproteota; c__Nitrososphaeria_A; o__Nitrososphaerales; f__Nitrososphaeraceae; g__Nitrososphaera; s__Nitrososphaera evergladensis	Nitrososphaera spp.	0	0.000169046	0.000225382	0	3.43552e-05	0	4.06748e-05	8.00082e-05	0.00015061	6.70226e-05	0.000299607	0.000190919	0.000134034	0.000122148	0.000104126	0	0.000338483	0.00172315	0.000127949	0.000407529	0.00109747	0.000219004	6.61791e-05	0.000145351	0.00014832	0.000232322	3.10787e-05	0	3.47335e-05	0.00011669	0.000136573	4.31937e-05	0.000308014	0.000180316	0.000317739	5.30566e-05	0.000147812	4.22453e-05	0.000351782	0.000127006	0.000153952	0.000369268	0.000125448	0.000308189	0	0	0
ASV7565	d__Archaea; p__Thermoproteota; c__Nitrososphaeria_A; o__Nitrososphaerales; f__Nitrososphaeraceae; g__Nitrososphaera; s__Nitrososphaera evergladensis	Nitrososphaera spp.	0	0	0	0	8.01622e-05	0.000263706	6.10122e-05	0.000102868	0.000120488	2.23409e-05	3.32897e-05	5.3033e-05	0.000134034	0.000199878	0.000156189	5.51648e-05	0.000390557	0.000348859	2.55898e-05	0.000123206	0.000231046	0.000109502	0	0	0	0	4.14383e-05	0	4.63113e-05	2.3338e-05	2.27622e-05	4.31937e-05	9.90045e-05	0	5.08382e-05	7.42792e-05	0.00125148	0.000200665	0.000257974	0.000190508	0.000106582	5.76981e-05	6.27241e-05	0.000170035	0	0	0
ASV7678	d__Archaea; p__Thermoproteota; c__Nitrososphaeria_A; o__Nitrososphaerales; f__Nitrososphaeraceae; g__Nitrososphaera; s__Nitrososphaera sp002501845	Nitrososphaera spp.	0.00090219	0.00120933	0.00134156	0.00124254	3.43552e-05	6.27873e-05	0	8.00082e-05	0.000110447	0	0.000110966	0.000116673	5.15517e-05	0.00066626	0.000911102	0.000248242	0.00134525	0.00289659	0.000435027	0.000379097	0.00129386	0.000219004	0	0	0	0.000211202	0	6.54493e-05	6.9467e-05	0	0.000113811	6.47906e-05	0.000110005	9.01581e-05	0.000216062	0.000700347	0.000847458	0.000728732	0.000668386	0.00044452	0.000225007	0.000519283	0.000240442	0.000669515	0	0	0
ASV8048	d__Archaea; p__Thermoproteota; c__Nitrososphaeria_A; o__Nitrososphaerales; f__Nitrososphaeraceae; g__Nitrososphaera; s__Nitrososphaera sp002501845	Nitrososphaera spp.	0	0	0	0	5.72587e-05	0	0	0	0	0	8.87725e-05	4.24264e-05	9.27931e-05	0.000788407	0.0014057	0.000404542	0.00072904	0.00327716	0.000187659	0.000284322	0.000993496	0.000189139	0	0.000411827	0.000346081	0	5.17979e-05	0	0	0	0	7.55891e-05	0.000143006	3.38093e-05	0.000216062	0.000573011	0.000867166	0.00146803	0.000515947	0.000391601	0.000201322	0.000646218	0.000355437	0.000297562	0	0	0
ASV8258	d__Archaea; p__Thermoproteota; c__Nitrososphaeria_A; o__Nitrososphaerales; f__Nitrososphaeraceae; g__Nitrososphaera; s__Nitrososphaera sp002501845	Nitrososphaera spp.	0.00018666	0.000494135	0.00051516	0.000492328	0.000103066	0.000238592	5.08435e-05	0.000102868	0.000411667	6.70226e-05	0.000377283	0.000180312	0.000206207	8.88346e-05	4.33858e-05	0.000119524	0.000147544	0.000465146	5.11797e-05	0.000151639	0.000496748	0.000209049	0.00297806	0.00340363	0.00192816	0.00176354	0.00024863	7.85392e-05	0.000150512	0.000105021	0.00010243	0.000248364	0.000605027	0.000281744	0.000622768	0.00015917	0.000128104	8.44907e-05	0.000703565	0.000158757	0.000248691	0.000334649	0.000292713	0.000180663	0	0	0
ASV8508	d__Archaea; p__Thermoproteota; c__Nitrososphaeria_A; o__Nitrososphaerales; f__Nitrososphaeraceae; g__Nitrososphaera; s__Nitrososphaera sp002501845	Nitrososphaera spp.	0	0	0	0	0	0.00010046	0	0.000114297	9.0366e-05	0	7.76759e-05	8.48527e-05	0.000185586	0.000255399	0.000650787	0.000193077	0.000659608	0.0016703	0.000179129	7.58193e-05	0.000739346	0.000139366	0	0	0.000383161	0	4.14383e-05	0	0	0.000128359	0.000136573	0	0.000187008	0.000146507	0.000254191	0.0005624	0.000443437	0.000718171	0.000961538	0.000179925	0.000225007	0.000265411	0.000177718	0.000212544	0	0	0
ASV8574	d__Archaea; p__Thermoproteota; c__Nitrososphaeria_A; o__Nitrososphaerales; f__Nitrososphaeraceae; g__Nitrososphaera; s__Nitrososphaera sp002501845	Nitrososphaera spp.	6.222e-05	0	0	0	4.58069e-05	0.000113017	0	5.71487e-05	7.02847e-05	2.23409e-05	9.98691e-05	0.000127279	0.000144345	3.3313e-05	6.07402e-05	0	3.47162e-05	7.40005e-05	2.55898e-05	7.58193e-05	0.000184836	0.000119456	0.00244863	0.00181688	0.000753961	0.000728647	0.000155394	9.1629e-05	0	7.00141e-05	9.10488e-05	5.39922e-05	0.000121005	0.000123967	0.000152515	3.1834e-05	4.92708e-05	2.11227e-05	8.20826e-05	6.35028e-05	8.28971e-05	0.000115396	0.00010454	3.18817e-05	0	0	0
ASV8733	d__Archaea; p__Thermoproteota; c__Nitrososphaeria_A; o__Nitrososphaerales; f__Nitrososphaeraceae; g__TA-21; s__TA-21 sp005877075	Nitrososphaeraceae TA-21 spp.	0.00037332	0.000793217	0.000751274	0.000843991	0.00238196	0.00374212	0.00141345	0.00293744	0.00330338	0.000878741	0.00206396	0.00226981	0.00286627	0.00135473	0.00209987	0.00158139	0.00269918	0.0048206	0.00185953	0.00224615	0.00582235	0.00290677	0.00526124	0.00953258	0.0104937	0.0098737	0.00211335	0.00178022	0.00299866	0.00253218	0.00328914	0.00360668	0.00297013	0.00254697	0.00397809	0.00248305	0.00211864	0.00227069	0.00569887	0.00360908	0.00333957	0.00447737	0.00335574	0.00318817	0	0	0
ASV8846	d__Archaea; p__Thermoproteota; c__Nitrososphaeria_A; o__Nitrososphaerales; f__Nitrososphaeraceae; g__TA-21; s__TA-21 sp005877075	Nitrososphaeraceae TA-21 spp.	0.00055998	0.00118332	0.00138449	0.00160593	0.00115663	0.00129342	0.000671134	0.00137157	0.00156634	0.000647885	0.00107637	0.00113491	0.00134034	0.00074399	0.00091978	0.00112168	0.00129318	0.00205087	0.000648276	0.000919309	0.00214872	0.00128416	0.0100592	0.00793372	0.00567325	0.00680071	0.00098416	0.000667583	0.000949382	0.00103854	0.00157059	0.00164136	0.00130906	0.00126221	0.00183018	0.00123091	0.00121206	0.00160532	0.00232176	0.00165107	0.00189479	0.00150015	0.00137993	0.00130715	0	0	0
ASV8911	d__Archaea; p__Thermoproteota; c__Nitrososphaeria_A; o__Nitrososphaerales; f__Nitrososphaeraceae; g__TA-21; s__TA-21 sp005877075	Nitrososphaeraceae TA-21 spp.	0	0	0	0	0.000114517	0.000175804	0.00015253	0.000171446	0.000110447	0.000111704	7.76759e-05	0.000212132	0.000195896	0.000155461	0.000156189	0.00011033	0.000190939	0.000253716	7.67695e-05	9.47742e-05	0.000173284	0.000179185	0.000132358	0	0	0	8.28766e-05	5.23594e-05	0.0001042	4.66761e-05	0.000136573	0.00020517	0.000154007	0.000112698	0.000216062	0.000201615	0.000157667	0.000116175	0.000281426	0.000190508	0.000201322	0.000184634	0.000114994	0.000233799	0	0	0
ASV9038	d__Archaea; p__Thermoproteota; c__Nitrososphaeria_A; o__Nitrososphaerales; f__Nitrososphaeraceae; g__TA-21; s__TA-21 sp005877075	Nitrososphaeraceae A9038 spp.	0.00339099	0.00644977	0.00701905	0.00730286	0	0	0	0	0	0	0	0	0	0	0	0	0	0	0	0	0	0	0	0.000654078	0.000395521	0.000749768	0	0	0	0	0	0	0	0	0	0	0	0	0	0	0	0	0	0	0	0	0
ASV9373	d__Archaea; p__Thermoproteota; c__Nitrososphaeria_A; o__Nitrososphaerales; f__Nitrososphaeraceae; g__TA-21; s__TA-21 sp005877075	Nitrososphaeraceae TA-21 spp.	0	0	0	0	3.43552e-05	6.27873e-05	2.03374e-05	5.71487e-05	0.000100407	2.23409e-05	5.54828e-05	2.12132e-05	7.21724e-05	3.3313e-05	6.94173e-05	0.000128718	6.94324e-05	0.000105715	0.000145009	9.47742e-06	5.77614e-05	1.99094e-05	3.30896e-05	0.000133238	0.00016068	0.000158402	0.000113955	2.61797e-05	0	0	2.27622e-05	6.47906e-05	2.2001e-05	2.25395e-05	3.81286e-05	0.000106113	7.88333e-05	8.44907e-05	7.03565e-05	8.46704e-05	0.000142109	8.07773e-05	7.31781e-05	7.43905e-05	0	0	0
ASV9647	d__Bacteria; p__Nitrospirota_A_437815; c__Nitrospiria; o__Nitrospirales; f__Nitrospiraceae	Nitrospira II	0	0	0	0	0	0	0	0	0	0	0	0	0	0	0	0	0	0	0	0	0	0	0.0012574	0.000266476	0	0	0	0	0	0	0	0	0	0	0	0	0	0	0	0	0	0	0	0	0	0	0
ASV10221	d__Bacteria; p__Nitrospirota_A_437815; c__Nitrospiria; o__Nitrospirales; f__Nitrospiraceae; g__; s__	Nitrospira II	0	0	0	0	0.000377907	0.000602758	0.000213543	0.00091438	0.00152618	0.000484052	0.00170887	0.00138946	0.00154655	4.44173e-05	8.67717e-05	9.19413e-05	8.67905e-05	7.40005e-05	8.52995e-05	0.000265368	0	0	0	0	0	0	0.000269349	0.000248707	0.000312601	0.000606789	0.000773915	0.000647906	0.0021121	0.00121713	0.00358409	0	8.86874e-05	0	7.03565e-05	9.52542e-05	0.000118424	3.46188e-05	0.000114994	4.25089e-05	0	0	0
ASV10245	d__Bacteria; p__Nitrospirota_A_437815; c__Nitrospiria; o__Nitrospirales; f__Nitrospiraceae; g__; s__	Nitrospira II	6.222e-05	0	0	0	0.000160324	0.000213477	0	0	0.000130529	0	0.000199738	0	9.27931e-05	0.000122148	0	0	0	0.000148001	3.41198e-05	9.47742e-05	0.000369673	0	0	0	0	0	0.000134675	0	0.000173667	4.66761e-05	0	0	0	0.000112698	0.000266901	0.000127336	7.88333e-05	7.39293e-05	0.000480769	0.000137589	0.000272376	0.000173094	0	0.000148781	0	0	0
ASV10342	d__Bacteria; p__Nitrospirota_A_437815; c__Nitrospiria; o__Nitrospirales; f__Nitrospiraceae; g__; s__	Nitrospira II	0	0	0	0	0	0	0	0	0	0	0	0	0	0	0	0	0	0	0	0	0	0	0	0	0	0	0	0	0	0	0	0	0	0	0	0	0	0	0	0	0	0	0	0	0	0	0
ASV10596	d__Bacteria; p__Nitrospirota_A_437815; c__Nitrospiria; o__Nitrospirales; f__Nitrospiraceae; g__2-02-FULL-62-14	Nitrospira II	0	0.000156043	0.000118057	0	0.00224454	0.00272497	0.00283707	0.00440045	0.00496009	0.00243516	0.00284072	0.00324562	0.00512424	4.44173e-05	3.47087e-05	4.59707e-05	0.000156223	6.3429e-05	5.97096e-05	0.000995129	0.00165198	0.00314569	0.000496344	0.000532952	0.000914642	0.000865929	0.00147106	0.00172786	0.00230399	0.00311563	0.00309566	0.00424379	0.00269512	0.00240046	0.00420686	0.000137947	0.000216791	0.000105613	8.20826e-05	7.40866e-05	7.10547e-05	0.00415426	0.00303167	0.00134966	0	0	0
ASV11157	d__Bacteria; p__Nitrospirota_A_437815; c__Nitrospiria; o__Nitrospirales; f__Nitrospiraceae; g__40CM-3-62-11; s__	Nitrospira V	0.00096441	0.00123534	0.00116984	0.00137148	0	0.000213477	4.06748e-05	0.000160016	0.000180732	5.95757e-05	0	0.000127279	2.06207e-05	6.6626e-05	6.07402e-05	7.35531e-05	7.81114e-05	0.000116286	0	5.68645e-05	0.000392778	4.97735e-05	0	0.000448164	0.000716881	0.000475205	0.000113955	6.54493e-05	0.000196823	9.33522e-05	0.000113811	0.000107984	0.000110005	0.000135237	0.000216062	8.48905e-05	6.89791e-05	0.000116175	8.20826e-05	0	3.55273e-05	0.000184634	0	0.000106272	0	0	0
ASV11663	d__Bacteria; p__Nitrospirota_A_437815; c__Nitrospiria; o__Nitrospirales; f__Nitrospiraceae; g__40CM-3-62-11; s__	Nitrospira V	0	0	0	0	3.43552e-05	0	0	0	0.000110447	0	4.43862e-05	3.18198e-05	0	0	2.60315e-05	0	6.07533e-05	5.28575e-05	0	6.63419e-05	0.000138627	0	0.000198537	0	0	0	5.17979e-05	6.54493e-05	0	0	0	0	0	4.50791e-05	0.000101676	0	0	0	5.86304e-05	0	0	5.76981e-05	0	4.25089e-05	0	0	0
ASV12361	d__Bacteria; p__Nitrospirota_A_437815; c__Nitrospiria; o__Nitrospirales; f__Nitrospiraceae; g__40CM-3-62-11; s__	Nitrospira V	0	0	0	0	3.43552e-05	0.000175804	0	4.5719e-05	3.0122e-05	0	5.54828e-05	0	4.12414e-05	1.11043e-05	0	0	0	8.4572e-05	8.52995e-06	9.47742e-06	4.62091e-05	0	0	0	0	0	7.25171e-05	0	1.15778e-05	0	3.41433e-05	1.07984e-05	2.2001e-05	0	0.000101676	1.06113e-05	0	3.1684e-05	3.51782e-05	1.05838e-05	3.55273e-05	1.15396e-05	3.13621e-05	0	0	0	0
ASV12685	d__Bacteria; p__Nitrospirota_A_437815; c__Nitrospiria; o__Nitrospirales; f__Nitrospiraceae; g__40CM-3-62-11; s__	Nitrospira V	0	0	0	0	3.43552e-05	6.27873e-05	0	9.1438e-05	0	1.48939e-05	2.21931e-05	0	1.03103e-05	3.3313e-05	8.67717e-06	2.75824e-05	8.67905e-06	6.3429e-05	0	0	4.62091e-05	3.98188e-05	3.30896e-05	0	0	0	2.07192e-05	1.30899e-05	0	0	0	3.23953e-05	1.10005e-05	0	1.27095e-05	4.24453e-05	0	1.05613e-05	1.17261e-05	0	2.36849e-05	3.46188e-05	0	3.18817e-05	0	0	0
ASV12932	d__Bacteria; p__Nitrospirota_A_437815; c__Nitrospiria; o__Nitrospirales; f__Nitrospiraceae; g__40CM-3-62-11; s__40CM-3-62-11 sp001914955	Nitrospira V	6.222e-05	0	0	0	8.01622e-05	0.000175804	0.000111856	0.000148587	0.000200813	0.000141492	8.87725e-05	7.42461e-05	0.000164965	2.22087e-05	0	0	1.73581e-05	0	0	5.68645e-05	0.00015018	8.95924e-05	0.000132358	0	0.00013596	0.000105601	7.25171e-05	0	0.0001042	8.16831e-05	4.55244e-05	6.47906e-05	4.4002e-05	1.12698e-05	0.000101676	0	0	1.05613e-05	0	0	0	0.000184634	0.00010454	0.000138154	0	0	0
ASV13017	d__Bacteria; p__Nitrospirota_A_437815; c__Nitrospiria; o__Nitrospirales; f__Nitrospiraceae; g__40CM-3-62-11; s__40CM-3-62-11 sp001914955	Nitrospira VI & VII	0	0	0	0	4.58069e-05	0.00010046	4.06748e-05	4.5719e-05	7.02847e-05	1.48939e-05	1.10966e-05	5.3033e-05	0	0	0	0	0	0	0	0	0.000288807	1.99094e-05	0	0	0	0	3.10787e-05	0	2.31557e-05	0	5.69055e-05	4.31937e-05	0	0	6.35477e-05	0	0	0	0	1.05838e-05	0	5.76981e-05	2.0908e-05	0	0	0	0
ASV13365	d__Bacteria; p__Nitrospirota_A_437815; c__Nitrospiria; o__Nitrospirales; f__Nitrospiraceae; g__40CM-3-62-11; s__40CM-3-62-11 sp001914955	Nitrospira VI & VII	3.111e-05	0	0	0	2.29035e-05	7.53447e-05	0	2.28595e-05	3.0122e-05	0	0	0	0	0	0	0	0	0	0	0	4.62091e-05	1.99094e-05	0	0	0	0.000126721	0	0	0	3.50071e-05	5.69055e-05	4.31937e-05	0	2.25395e-05	1.27095e-05	0	0	0	3.51782e-05	0	0	1.15396e-05	4.18161e-05	0	0	0	0
ASV14166	d__Bacteria; p__Nitrospirota_A_437815; c__Nitrospiria; o__Nitrospirales; f__Nitrospiraceae; g__40CM-3-62-11; s__40CM-3-62-11 sp001914955	Nitrospira VI & VII	0.00037332	0.000338093	0.000321975	0.000351663	0	0	0	0	0	0	0	0	0	0	0	0	0	0	0	0	0	0	0	0	0	0	0	0	0	0	0	0	0	0	0	0	0	0	0	0	0	0	0	0	0	0	0
ASV14234	d__Bacteria; p__Nitrospirota_A_437815; c__Nitrospiria; o__Nitrospirales; f__Nitrospiraceae; g__40CM-3-62-11; s__40CM-3-62-11 sp001914955	Nitrospira V	0.00027999	0.000429118	0.000321975	0.000234442	0	0	0	0	0	0	0	0	0	0	0	0	0	0	0	0	0	0	0	0	0	0	0	0	0	0	0	0	0	0	0	0	0	0	0	0	0	0	0	0	0	0	0
ASV14267	d__Bacteria; p__Nitrospirota_A_437815; c__Nitrospiria; o__Nitrospirales; f__Nitrospiraceae; g__Nitrospira_A; s__	Nitrospira II	0	0	0	0	2.29035e-05	8.79022e-05	2.03374e-05	8.00082e-05	7.02847e-05	2.23409e-05	5.54828e-05	3.18198e-05	1.03103e-05	2.22087e-05	0	0	0	7.40005e-05	8.52995e-06	2.84322e-05	0.00025415	7.96376e-05	0	0	0.00011124	9.5041e-05	6.21575e-05	0	0	8.16831e-05	1.13811e-05	5.39922e-05	0	2.25395e-05	8.89668e-05	0	3.94166e-05	1.05613e-05	1.17261e-05	2.11676e-05	0	9.23169e-05	2.0908e-05	4.25089e-05	0	0	0
ASV14363	d__Bacteria; p__Nitrospirota_A_437815; c__Nitrospiria; o__Nitrospirales; f__Nitrospiraceae; g__Nitrospira_A; s__Nitrospira_A defluvii_A	Nitrospira II	0	0	0	0	0	6.27873e-05	3.05061e-05	0	1.00407e-05	0	0	0	4.12414e-05	9.99389e-05	0.000147512	6.43589e-05	0.000138865	0.000296002	5.97096e-05	6.63419e-05	6.93137e-05	2.98641e-05	0	0	0	0	3.10787e-05	1.30899e-05	2.31557e-05	1.1669e-05	0	3.23953e-05	2.2001e-05	0	0.000101676	3.1834e-05	0.000108396	7.39293e-05	9.38086e-05	0	3.55273e-05	1.15396e-05	2.0908e-05	4.25089e-05	0	0	0
ASV14398	d__Bacteria; p__Nitrospirota_A_437815; c__Nitrospiria; o__Nitrospirales; f__Nitrospiraceae; g__Nitrospira_C	Nitrospira II	0	0	0	0	0.000927591	0.00140643	0.000813496	0.000125727	0.000321301	7.44696e-05	0.000244124	0.000265165	0.000402103	0.000355338	0.000355764	0.000137912	4.33952e-05	0.000126858	3.41198e-05	0.000284322	0.000531405	0.000219004	0	0	0	0.000221762	0.000507619	0.000471235	0.00063678	0.00023338	0.000147954	0.000226767	0.000187008	0.000247935	0.000775282	0.000339562	0.000137958	0.000274595	0.000234522	4.23352e-05	8.28971e-05	0.000334649	0.000198626	0.000223172	0	0	0
ASV14520	d__Bacteria; p__Nitrospirota_A_437815; c__Nitrospiria; o__Nitrospirales; f__Nitrospiraceae; g__Nitrospira_C; s__	Nitrospira II	0	0	0	0	0.00113372	0.00228546	0.000793158	0.000937239	0.000933782	0.000260644	0.000921015	0.000795494	0.000598	8.88346e-05	0.000112803	0.000137912	0.000156223	0.000296002	9.38294e-05	0.00132684	0.00161732	0.00121447	0	0	0	0	0.000808047	0.000562864	0.000555736	0.000665134	0.000534912	0.000561519	0.000616028	0.000732535	0.00139805	0	0.000108396	9.5052e-05	0.000832552	0.000296346	0.000852656	0.00102703	0.000606333	0.00140279	0	0	0
ASV14738	d__Bacteria; p__Nitrospirota_A_437815; c__Nitrospiria; o__Nitrospirales; f__Nitrospiraceae; g__Nitrospira_C; s__	Nitrospira II	0.00121329	0.000832228	0.000987389	0.000773658	0.00026339	0.000414396	0	0.000137157	0.000230935	8.19165e-05	0.000410573	0.000487903	0.000319621	0.000122148	0.000147512	0.000137912	0.000225655	0.000359431	0.000153539	0.000454916	0.000924182	0.000179185	0.00115814	0.000411827	0.000407881	0.000422404	0.000196832	0.000157078	0.000115778	0.000163366	0.00020486	0.000280759	0.000462021	0.000338093	0.000660897	0.000201615	0.0002365	0.000200665	0.000480769	0.000148173	0.000106582	0.000230792	0.000376345	0.000340071	0	0	0
ASV14998	d__Bacteria; p__Nitrospirota_A_437815; c__Nitrospiria; o__Nitrospirales; f__Nitrospiraceae; g__Nitrospira_C; s__	Nitrospira II	0	0	0	0	0	0	0	0	0	0	0	0	0	0	0	0	0	0	0	0	0	0	0	0	0	0	0	0	0	0	0	0	0	0	0	0	0	0	0	0	0	0	0	0	0	0	0
ASV15473	d__Bacteria; p__Nitrospirota_A_437815; c__Nitrospiria; o__Nitrospirales; f__Nitrospiraceae; g__Palsa-1315; s__	Nitrospira II	0.00236436	0.00154742	0.00220016	0.00186381	0.000114517	0.000263706	0.000101687	0.000182876	0.000210854	5.21287e-05	0.000133159	0.000190919	0.000175276	4.44173e-05	0	4.59707e-05	0.000112828	0.000179715	0	0.000132684	0.000300359	0.000149321	0.00132358	0.00161097	0.00224952	0.0023021	0.000145034	6.54493e-05	0.000138934	0.000221711	4.55244e-05	0.00014038	0.000286013	0.000146507	0.000393996	2.12226e-05	5.9125e-05	5.28067e-05	0.000140713	0.000116422	9.47396e-05	0.000173094	9.40862e-05	0	0	0	0
ASV15713	d__Bacteria; p__Nitrospirota_A_437815; c__Nitrospiria; o__Nitrospirales; f__Nitrospiraceae; g__Palsa-1315; s__	Nitrospira II	0.00074664	0.000780214	0.000719077	0.000750214	8.01622e-05	8.79022e-05	5.08435e-05	8.00082e-05	0.000100407	0	9.98691e-05	6.36395e-05	8.24827e-05	1.11043e-05	0	0	0	5.28575e-05	0	0	0.000127075	3.98188e-05	0.00251481	0.000835766	0.000667441	0.000538566	0.000103596	1.30899e-05	5.78891e-05	2.3338e-05	5.69055e-05	2.15969e-05	7.70035e-05	1.12698e-05	8.89668e-05	0	9.85416e-06	0	3.51782e-05	1.05838e-05	4.73698e-05	4.61585e-05	4.18161e-05	8.50177e-05	0	0	0
ASV16012	d__Bacteria; p__Proteobacteria; c__Gammaproteobacteria; o__Burkholderiales_597441; f__Nitrosomonadaceae; g__Nitrosomonas	Nitrosomonas communis	0	0	0	0	0.000320649	3.76724e-05	2.03374e-05	0.000274314	0.000291179	0.000126598	7.76759e-05	0	5.15517e-05	0	0	0	0	0	0	0	0	0	0	0	0	0	0.00025899	7.85392e-05	1.15778e-05	0.00108522	0.000773915	0.00130661	4.4002e-05	0.000338093	0.00027961	0	0	0	0	0	0	1.15396e-05	0	0	0	0	0
ASV16623	d__Bacteria; p__Proteobacteria; c__Gammaproteobacteria; o__Burkholderiales_597441; f__Nitrosomonadaceae; g__Nitrosomonas; s__	Nitrosomonas communis	0	0	0	0	1.14517e-05	7.53447e-05	0	0.000217165	8.03253e-05	0	2.21931e-05	0	1.03103e-05	3.3313e-05	0	1.83883e-05	1.73581e-05	6.3429e-05	0	1.89548e-05	5.77614e-05	3.98188e-05	0	0	0	0	7.25171e-05	0	6.9467e-05	4.66761e-05	0	3.23953e-05	5.50025e-05	3.38093e-05	2.54191e-05	0	0	1.05613e-05	5.86304e-05	0	1.18424e-05	0	0	1.06272e-05	0	0	0
ASV17726	d__Bacteria; p__Proteobacteria; c__Gammaproteobacteria; o__Burkholderiales_597441; f__Nitrosomonadaceae; g__Nitrosomonas; s__	Nitrosomonas communis	0	0	0	0	0	0	0	0	0	0	0	0	0	0	0	7.35531e-05	8.67905e-06	0	8.52995e-06	0	1.15523e-05	0	0	0	0	0	0	0	3.47335e-05	0	0	0	0	0	1.27095e-05	0	2.95625e-05	0	3.51782e-05	4.23352e-05	0	4.61585e-05	2.0908e-05	2.12544e-05	0	0	0
ASV18227	d__Bacteria; p__Proteobacteria; c__Gammaproteobacteria; o__Burkholderiales_597441; f__Nitrosomonadaceae; g__Nitrosomonas; s__Nitrosomonas oligotropha_A	Nitrosomonas oligotropha	0	0	0	0	0	0	0	0	0	0	0	0	0	0	0	0	0	0	0	0	0	0	0	0	0	0	0	0	0	0	0	0	0	0	0	0	0	0	0	0	0	0	0	0	0	0	0
ASV19772	d__Bacteria; p__Proteobacteria; c__Gammaproteobacteria; o__Burkholderiales_597441; f__Nitrosomonadaceae; g__Nitrosomonas; s__Nitrosomonas sp009833095	Nitrosomonas oligotropha	0	0	0	0	0	0	0	0.000377182	0	0	0	0	0.000845448	0	0	0	0	0	0	0	0	0	0	0	0	0	0	0	0	0	0	0	0	0	0.000419415	0	0	0	0	0	0	0	0	0	0	0	0
ASV20885	d__Bacteria; p__Proteobacteria; c__Gammaproteobacteria; o__Burkholderiales_597441; f__Nitrosomonadaceae; g__Nitrosomonas; s__Nitrosomonas sp009833095	Nitrosomonas oligotropha	0	0	0	0	0	1.25575e-05	0	2.28595e-05	0	0	0	0	4.12414e-05	0	0	0	0	0	0	0	0	2.98641e-05	0	0	0	6.33606e-05	0	0	0	0	0	0	7.70035e-05	2.25395e-05	8.89668e-05	0	0	0	0	0	0	3.46188e-05	1.0454e-05	0	0	0	0
ASV23699	d__Bacteria; p__Proteobacteria; c__Gammaproteobacteria; o__Burkholderiales_597441; f__Nitrosomonadaceae; g__Nitrosospira	Nitrosospira spp.	6.222e-05	0	0	0	0.000458069	0.000364166	0.000477929	0.000354322	0.00015061	0.000111704	0.000266317	0.000159099	7.21724e-05	0.000177669	0.000286346	4.59707e-05	8.67905e-05	8.4572e-05	7.67695e-05	7.58193e-05	4.62091e-05	4.97735e-05	0.000132358	0	0	0	0.000652654	0.000366516	0.000312601	0.000338402	0.000455244	0.000291558	0.000341015	0.000236665	0.000127095	0.000116724	0.000157667	7.39293e-05	0.000211069	6.35028e-05	0.000236849	0.000173094	0.000125448	9.5645e-05	0	0	0
ASV24300	d__Bacteria; p__Proteobacteria; c__Gammaproteobacteria; o__Burkholderiales_597441; f__Nitrosomonadaceae; g__Nitrosospira	Nitrosospira spp.	0	0	0	0	0	0	0	0	0	0	0	0	0	0	0	0	0	0	0	0	0	0	0	0	0	0	0	0	0	0	0	0	0	0	0	0	0	0	0	0	0	0	0	0	0.0011536	0.00140927	0.00122065
ASV25077	d__Bacteria; p__Proteobacteria; c__Gammaproteobacteria; o__Burkholderiales_597441; f__Nitrosomonadaceae; g__Nitrosospira	Nitrosospira spp.	0	0	0	0	0	0	0	0	0	0	0	0	0	0	0	0	0	0	0	0	0	0	0	0	0	0	0	0	0	0	0	0	0	0	0	0	0	0	0	0	0	0	0	0	0	0	0
ASV25296	d__Bacteria; p__Proteobacteria; c__Gammaproteobacteria; o__Burkholderiales_597441; f__Nitrosomonadaceae; g__Nitrosospira; s__Nitrosospira tenuis	Nitrosospira spp.	0	0	0	0	0	0	0	0	0	0	0	0	0	0	0	0	0	0	0	0	0	0	0	0	0	0	0	0	0	0	0	0	0	0	0	0	0	0	0	0	0	0	0	0	0.000278455	0.000294963	0.000240567
ASV25471	d__Bacteria; p__Proteobacteria; c__Gammaproteobacteria; o__Burkholderiales_597441; f__Nitrosomonadaceae; g__VFJL01; s__VFJL01 sp013450215	Nitrosomonadaceae VFJL01 spp.	0	0	0	0	0	0	0	0	0	0	0	0	0	0	0	0	0	0	0	0	0	0	0	0	0	0	0	0	0	0	0	0	0	0	0	0	0	0	0	0	0	0	0	0	0.00281438	0.00207294	0.00223638
ASV25520	d__Bacteria; p__Proteobacteria; c__Gammaproteobacteria; o__Burkholderiales_597441; f__Nitrosomonadaceae; g__VFJL01; s__VFJL01 sp013450215	Nitrosomonadaceae VFJL01 spp.	0	0	0	0	0	0	0	0	0	0	0	0	0	0	0	0	0	0	0	0	0	0	0	0	0	0	0	0	0	0	0	0	0	0	0	0	0	0	0	0	0	0	0	0	0.000308289	0	0.000302936
ASV25618	d__Bacteria; p__Nitrospirota_A_437815; c__Nitrospiria; o__Nitrospirales; f__Nitrospiraceae; g__Palsa-1315; s__Palsa-1315 sp002737345	Nitrospira II	0	0	0	0	0	0	0	0	0	0	0	0	0	0	0	0	0	0	0	0	0	0	0	0.00191378	0.002163	0.0016157	0	0	0	0	0	0	0	0	0	0	0	0	0	0	0	0	0	0	0	0	0
ASV25663	d__Bacteria; p__Nitrospirota_A_437815; c__Nitrospiria; o__Nitrospirales; f__Nitrospiraceae; g__Palsa-1315; s__Palsa-1315 sp002737345	Nitrospira II	0	0.00100127	0.00120204	0.00116049	0	0	0	0	0	0	0	0	0	0	0	0	0	0	0	0	0	0	0	0	0	0	0	0	0	0	0	0	0	0	0	0	0	0	0	0	0	0	0	0	0	0	0
ASV25697	d__Bacteria; p__Nitrospirota_A_437815; c__Nitrospiria; o__Nitrospirales; f__Nitrospiraceae; g__Palsa-1315; s__	Nitrospira II	0	0.000689189	0.000901529	0.000961212	0	0	0	0	0	0	0	0	0	0	0	0	0	0	0	0	0	0	0	0	0	0	0	0	0	0	0	0	0	0	0	0	0	0	0	0	0	0	0	0	0	0	0
ASV25706	d__Archaea; p__Thermoproteota; c__Nitrososphaeria_A; o__Nitrososphaerales; f__Nitrososphaeraceae; g__Nitrososphaera	Nitrososphaera spp.	0	0.000169046	0.000118057	0	0	0	0	0	0	0	0	0	0	0	0	0	0	0	0	0	0	0	0	0.000956891	0.000482041	0.000580806	0	0	0	0	0	0	0	0	0	0	0	0	0	0	0	0	0	0	0	0	0
ASV25713	d__Archaea; p__Thermoproteota; c__Nitrososphaeria_A; o__Nitrososphaerales; f__Nitrososphaeraceae; g__Nitrososphaera; s__Nitrososphaera evergladensis	Nitrososphaera spp.	0	0.000286078	0.00051516	0.000890879	0	0	0	0	0	0	0	0	0	0	0	0	0	0	0	0	0	0	0	0.000339151	0	0.000211202	0	0	0	0	0	0	0	0	0	0	0	0	0	0	0	0	0	0	0	0	0
ASV25799	d__Archaea; p__Thermoproteota; c__Nitrososphaeria_A; o__Nitrososphaerales; f__Nitrososphaeraceae; g__Nitrosocosmicus; s__Nitrosocosmicus hydrocola	Ca. Nitrosocosmicus spp.	0	0.000624171	0.00051516	0.000363385	0	0	0	0	0	0	0	0	0	0	0	0	0	0	0	0	0	0	0	0	0	0	0	0	0	0	0	0	0	0	0	0	0	0	0	0	0	0	0	0	0	0	0
ASV25840	d__Archaea; p__Thermoproteota; c__Nitrososphaeria_A; o__Nitrososphaerales; f__Nitrososphaeraceae; g__Nitrososphaera; s__Nitrososphaera sp002501845	Nitrososphaera spp.	0	0.000429118	0.000440032	0.00044544	0	0	0	0	0	0	0	0	0	0	0	0	0	0	0	0	0	0	0	0	0	0	0	0	0	0	0	0	0	0	0	0	0	0	0	0	0	0	0	0	0	0	0
ASV25884	d__Bacteria; p__Proteobacteria; c__Gammaproteobacteria; o__Burkholderiales_597441; f__Nitrosomonadaceae; g__Nitrosospira	Nitrosospira spp.	0	0	0	0	0	0	0	0	0	0	0	0	0	0	0	0	0	0	0	0	0	0	0	0.000496615	0.000370801	0.000295683	0	0	0	0	0	0	0	0	0	0	0	0	0	0	0	0	0	0	0	0	0
ASV25960	d__Archaea; p__Thermoproteota; c__Nitrososphaeria_A; o__Nitrososphaerales; f__Nitrososphaeraceae; g__Nitrososphaera; s__Nitrososphaera sp002501845	Nitrososphaera spp.	0	0	0	0	0	0	0	0	0	0	0	0	0	0	0	0	0	0	0	0	0	0	0	0	0.000543841	0.000422404	0	0	0	0	0	0	0	0	0	0	0	0	0	0	0	0	0	0	0	0	0
ASV25984	d__Archaea; p__Thermoproteota; c__Nitrososphaeria_A; o__Nitrososphaerales; f__Nitrososphaeraceae; g__TA-21; s__TA-21 sp005877075	Nitrososphaeraceae TA-21 spp.	0	0	0	0	0	0	0	0	0	0	0	0	0	0	0	0	0	0	0	0	0	0	0	0	0.000556201	0.000369604	0	0	0	0	0	0	0	0	0	0	0	0	0	0	0	0	0	0	0	0	0
ASV25993	d__Bacteria; p__Proteobacteria; c__Gammaproteobacteria; o__Burkholderiales_597441; f__Nitrosomonadaceae; g__VFJL01; s__VFJL01 sp013450215	Nitrosomonadaceae VFJL01 spp.	0	0	0	0	0	0	0	0	0	0	0	0	0	0	0	0	0	0	0	0	0	0	0	0	0	0	0	0	0	0	0	0	0	0	0	0	0	0	0	0	0	0	0	0	0.000288399	0.000294963	0.000329665
ASV26019	d__Archaea; p__Thermoproteota; c__Nitrososphaeria_A; o__Nitrososphaerales; f__Nitrososphaeraceae; g__Nitrososphaera; s__Nitrososphaera evergladensis	Nitrososphaera spp.	0	2.60071e-05	2.1465e-05	0	0	0	0	0	0	0	0	0	0	0	0	0	0	0	0	0	0	0	0	0.000351264	0.00021012	0.000242882	0	0	0	0	0	0	0	0	0	0	0	0	0	0	0	0	0	0	0	0	0
ASV26052	d__Bacteria; p__Nitrospirota_A_437815; c__Nitrospiria; o__Nitrospirales; f__Nitrospiraceae	Nitrospira VI & VII	0	0.000286078	0.000289777	0.000234442	0	0	0	0	0	0	0	0	0	0	0	0	0	0	0	0	0	0	0	0	0	0	0	0	0	0	0	0	0	0	0	0	0	0	0	0	0	0	0	0	0	0	0
ASV26054	d__Bacteria; p__Nitrospirota_A_437815; c__Nitrospiria; o__Nitrospirales; f__Nitrospiraceae	Nitrospira II	0	0	0	0	0	0	0	0	0	0	0	0	0	0	0	0	0	0	0	0	0	0	0	0.000290701	0.000284281	0.000232322	0	0	0	0	0	0	0	0	0	0	0	0	0	0	0	0	0	0	0	0	0
ASV26516	d__Bacteria; p__Nitrospirota_A_437815; c__Nitrospiria; o__Nitrospirales; f__Nitrospiraceae; g__2-02-FULL-62-14	Nitrospira II	0	0.000260071	0	0.000175831	0	0	0	0	0	0	0	0	0	0	0	0	0	0	0	0	0	0	0	0	0	0	0	0	0	0	0	0	0	0	0	0	0	0	0	0	0	0	0	0	0	0	0
ASV26583	d__Bacteria; p__Nitrospirota_A_437815; c__Nitrospiria; o__Nitrospirales; f__Nitrospiraceae; g__2-02-FULL-62-14	Nitrospira II	0	0	0	0	0	0	0	0	0	0	0	0	0	0	0	0	0	0	0	0	0	0	0	0.000411827	0	0	0	0	0	0	0	0	0	0	0	0	0	0	0	0	0	0	0	0	0	0	0
[truncated: 29 more columns]

## Sheet: Dataset S2
Dataset S2. Genomic inventory of osmoregulatory genes in ammonia oxidizers.
Nitrifiers	Name	Assembly accessions	aqpZ; aquaporin Z	AQP4; aquaporin-4	mscL; large conductance mechanosensitive channel	mscK, kefA, aefA; potassium-dependent mechanosensitive channel	mscM, bspA; miniconductance mechanosensitive channel	mscS; small conductance mechanosensitive channel	ybiO; moderate conductance mechanosensitive channel	putative flavoprotein involved in K+ transport	kch, trkA, mthK, pch; voltage-gated potassium channel	TMEM175; TMEM175 potassium channel family protein	cvrA, nhaP2; potassium/hydrogen antiporter	KEA1_2_3, kefB, kefC; K+:H+ antiporter	KEA4_5_6, TMCO3, ybaL; K+:H+ antiporter	CHX, KHA, nhaS4; K+:H+ antiporter	trkH, trkG, ktrB, ktrD; trk/ktr system potassium uptake protein	trkA, ktrA, ktrC; trk/ktr system potassium uptake protein	phaA-G; multicomponent K+:H+ antiporter subunits	kup; KUP system potassium uptake protein	kdpF; potassium-transporting ATPase KdpF subunit	kdpA-C; potassium-transporting ATPase subunits	ATP1A; sodium/potassium-transporting ATPase subunit alpha [EC:7.2.2.13]	VGSC; voltage-gated sodium channel	nhaA; Na+:H+ antiporter, NhaA family	nhaC; Na+:H+ antiporter, NhaC family	NHA1, SOD2; sodium/hydrogen antiporter	nhaP, nhaS1, nhaS2; Na+:H+ antiporter	napA, nhaS3, nhaS5, gerN; Na+:H+ antiporter	mnhB-G, mrpB-G; multicomponent Na+:H+ antiporter subunits	hppA; K(+)-stimulated pyrophosphate-energized sodium pump [EC:7.2.3.1]	cutA; periplasmic divalent cation tolerance protein	nhaK; monovalent cation/hydrogen antiporter	TMEM165, GDT1; Ca2+/H+ antiporter, TMEM165/GDT1 family	chaA, CAX; Ca2+:H+ antiporter	ATP2C; P-type Ca2+ transporter type 2C [EC:7.2.2.10]	yrbG; cation:H+ antiporter	tlyC; magnesium and cobalt exporter, CNNM family	mgtE; magnesium transporter	corA; magnesium transporter	mgtA, mgtB; P-type Mg2+ transporter [EC:7.2.2.14]	mgtC; putative Mg2+ transporter-C (MgtC) family protein	ectC; L-ectoine synthase [EC:4.2.1.108]
			K06188	K09866	K03282	K05802	K22051	K03442	K22044	K07222	K10716	K24915	K11105	K03455	K26735	K26731	K03498	K03499	K05559, K05560, K05561, K05562, K05563, K05564	K03549	K01545	K01546, K01547, K01548	K01539	K08714	K03313	K03315	K24160	K03316	K26730	K05566, K05567, K05568, K05569, K05570, K05571	K15987	K03926	K24163	K23541	K07300	K01537	K07301	K03699	K06213	K03284	K01531	K07507	K06720
AOA	Nitrosopumilus sp. T3L1	GCA_013390865.1	1	1		1		1							1		1											1			1	1					1	1		1
AOA	Nitrosopumilus sp. L19a	GCA_013390905.1	1	1		1		1							1		1											1			1	1					1	1		1
AOA	Nitrosopumilus sp. MTA1	GCA_012928605.1	1	1		1		1							1		1											1			1	1					1	1		1
AOA	Nitrosopumilus sp. T1L9	GCA_013390855.1	1	1		1		1							1		1											1			1	1					1			1
AOA	Nitrosopumilus sp. L14	GCA_013390485.1	1	1		1									1		1											1			1						1			1
AOA	Nitrosopumilus sp. T1L11	GCA_013390395.1	1	1		1		1							1		1											1			1	1					1	1		1
AOA	Nitrosopumilus sp. L15a	GCA_013390475.1	1	1		1									1		1											1			1	1					1	1		1
AOA	Nitrosopumilus sp. T1C4	GCA_013390845.1	1	1		1		1							1		1											1			1	1					1			1
AOA	Nitrosopumilus sp. D1a	GCA_013390875.1	1	1		1									1		1											1			1	1					1			1
AOA	Nitrosopumilus sp. B17T3L8	GCA_022572765.1	1	1		1		1							1		1											1	1		1	1					1	1		1
AOA	Nitrosopumilus sp. B12T1B11	GCA_022573895.1	1	1		1		1							1		1											1	1		1	1					1	1		1
AOA	Nitrosopumilus sp. B19T1B10	GCA_022572565.1	1	1		1									1		1											1				1					1	1		1
AOA	Nitrosopumilus sp. B52T3L11	GCA_022564385.1	1	1		1									1		1											1			1	1					1	1		1
AOA	Nitrosopumilus sp. HM_N	GCA_013911135.1		1		1									1		1											1			1	1					1	1		1
AOA	Nitrosopumilus sp. casp-thauma3	GCA_001510275.1	1	1		1		1							1		1											1	1		1	1					1	1		1
AOA	Nitrosopumilus sp. SuakinDeep_MAG45_8	GCA_018263505.1	1			1									1		1											1	1			1					1	1		1			1
AOA	Nitrosopumilus sp. SI074_bin42	GCA_018661305.1	1	1		1									1		1												1		1	1					1	1		1
AOA	Nitrosopumilus sp. SI073_bin69	GCA_018668425.1	1	1		1									1		1												1		1	1					1	1		1
AOA	Nitrosopumilus sp. NORP47	GCA_002317795.1		1		1									1		1											1	1		1	1					1	1		1
AOA	Nitrosopumilus sp. LS_AOA	GCA_001543015.1	1	1		1					1				1		1											1	1		1	1					1	1		1
AOA	Nitrosopumilus sp. DT_77	GCA_013215285.1	1	1		1									1		1												1		1	1					1	1		1
AOA	Nitrosopumilus sp. ALOHA_DT_133	GCA_022969015.1	1	1		1									1		1												1		1	1					1	1		1
AOA	Nitrosopumilus sp. 10_20180412_Bin_MAXBIN_028_sub_1	GCA_905479565.1	1	1		1									1		1											1	1			1					1	1		1
AOA	Nitrosopumilus oxyclinae HCE1	GCF_013407165.1	1	1		1		1			1				1		1											1	1		1	1					1	1		1
AOA	Nitrosopumilus cobalaminigenes HCA1	GCF_013407145.1	1	1		1		1			1				1		1											1	1		1	1					1	1		1
AOA	Nitrosopumilus sp. NIOZ-UU107	GCA_014384555.1	1	1		1		1							1		1											1	1		1	1					1	1		1
AOA	Nitrosopumilus sp. Dive96_bin2.279	GCA_024276695.1	1	1		1									1		1											1	1		1						1	1		1
AOA	Ca. Nitrosopumilus sediminis AR2	GCF_000299395.1	1	1		1		1			1				1		1											1	1		1						1	1		1		1	1
AOA	Nitrosopumilus sp. UBA526	GCA_002506665.1	1												1		1											1	1		1						1	1		1
AOA	Nitrosopumilus sp. MH-Pat-all_metabat2_16	GCA_014075315.1	1	1		1		1							1		1											1	1			1					1	1		1
AOA	Ca. Nitrosopumilus salaria BD31	GCF_000242875.2		1		1		1							1		1											1	1		1	1						1		1
AOA	Nitrosopumilus sp. HKST02	GCA_020431995.1	1	1		1		1			1				1		1											1	1			1					1	1		1			1
AOA	Nitrosopumilus sp. b3	GCF_014078525.1	1	1		1		1			1				1		1											1	1		1	1					1	1		1
AOA	Nitrosopumilus adriaticus NF5	GCF_000956175.1	1	1		1		1			1				1		1											1	1		1	1					1	1		1
AOA	Nitrosopumilus ureiphilus PS0	GCF_013407185.1	1	1		1		1			1				1		1											1	1		1	1					1	1		1
AOA	Nitrosopumilus zosterae NBM25	GCF_003175215.1	1	1		1		1							1		1											1	1		1	1					1	1		1
AOA	Ca. Nitrosopumilus limneticus CH-jul18-2	GCA_938050275.1	1	1											1		1												1		1	1						1		1
AOA	Ca. Nitrosopumilus limneticus ZH-13nov19-116	GCA_938049665.1	1	1											1		1												1		1	1						1		1
AOA	Ca. Nitrosopumilus limneticus LH-02apr19-284	GCA_938049455.1	1	1											1		1												1		1	1						1		1
AOA	Ca. Nitrosopumilus limneticus LH-05nov19-226	GCA_938049745.1	1	1											1		1														1	1						1		1
AOA	Ca. Nitrosopumilus limneticus TrE-03may19-298	GCA_938049575.1	1	1											1		1												1		1	1						1		1
AOA	Ca. Nitrosopumilus limneticus TE-11nov19-227	GCA_938049515.1	1	1											1		1												1		1	1						1		1
AOA	Ca. Nitrosopumilus limneticus ZH-Jul18-69	GCA_938049555.1	1												1		1														1	1						1		1
AOA	Ca. Nitrosopumilus limneticus LE-02apr19-8	GCA_938050245.1	1	1											1		1												1		1	1						1		1
AOA	Ca. Nitrosopumilus limneticus ZH-3nov15-208	GCA_938049505.1	1	1											1		1												1		1	1						1		1
AOA	Ca. Nitrosopumilus limneticus ZE-13mar17-56	GCA_938049435.1	1	1											1		1												1		1	1						1		1
AOA	Ca. Nitrosopumilus limneticus ZH-13may13-132	GCA_938049635.1	1	1											1		1												1		1	1						1		1
AOA	Ca. Nitrosopumilus limneticus AOA-LC4	GCA_022117465.1	1	1											1		1												1		1	1						1		1
AOA	Ca. Nitrosopumilus limneticus ZH-03apr19-17	GCA_938050315.1	1	1											1		1												1		1	1						1		1
AOA	Ca. Nitrosopumilus limneticus F1-80-MAGs017	GCA_005798385.1	1	1											1		1												1		1	1								1
AOA	Ca. Nitrosopumilus limneticus F1-120-MAGs240	GCA_005778305.1	1	1											1		1												1		1	1						1		1
AOA	Ca. Nitrosopumilus limneticus F1-140-MAGs130	GCA_005790655.1	1	1											1		1												1		1	1						1	1	1
AOA	Ca. Nitrosopumilus limneticus Baikal-G2	GCA_002737455.1	1	1											1		1												1		1	1						1		1
AOA	Ca. Nitrosopumilus limneticus Baikal-deep-G182	GCA_009694705.1	1	1											1		1												1		1							1		1
AOA	Ca. Nitrosopumilus limneticus casp-thauma1	GCA_001510225.1	1	1											1		1												1		1						1	1		1
AOA	Nitrosopumilus sp. UBA241	GCA_002508395.1	1	1		1		1							1		1												1			1					1	1		1
AOA	Nitrosopumilus sp. MAG_32	GCA_023700305.1		1		1									1		1											1	1			1					1	1		1
AOA	Nitrosopumilus sp. BACL13 MAG-121220-bin23	GCA_001437625.1	1	1		1		1							1		1											1	1								1	1		1
AOA	Ca. Nitrosomarinus catalinensis SPOT01	GCF_002156965.1	1	1		1									1		1											1	1		1	1					1	1		1
AOA	Ca. Nitrosomarinus catalinensis SFB27	GCA_021268345.1	1	1		1									1		1											1	1		1	1					1	1		1
AOA	Nitrosopumilus sp. MED-G94	GCA_003331425.1	1	1		1		1							1		1											1	1		1	1					1	1		1
AOA	Ca. Nitrosomarinus sp. GoM_MAG2	GCA_003702465.1	1	1		1									1		1											1	1		1	1					1			1
AOA	Nitrosopumilus sp. Nsub	GCF_001541925.1	1	1		1									1		1											1	1		1	1					1	1		1
AOA	Nitrosopumilus sp. 33_1	GCA_008080855.1	1	1		1		1							1		1											1	1		1	1					1	1		1
AOA	Nitrosopumilus sp. GoM_MAG4	GCA_003702495.1	1	1		1		1							1		1											1	1		1	1					1	1		1
AOA	Nitrosopumilus sp. CPBay_Sum15L08_50	GCA_017855915.1		1		1		1							1		1											1	1		1	1					1	1		1
AOA	Nitrosopumilus sp. GoM_MAG6	GCA_003702545.1		1		1		1							1		1											1	1			1					1	1		1
AOA	Nitrosopumilus sp. GoM_MAG5	GCA_003702525.1		1		1		1									1											1	1		1	1					1	1		1
AOA	Nitrosopumilus maritimus SCM1	GCF_000018465.1	1	1		1		1			1				1		1											1	1		1	1					1	1		1			1
AOA	Nitrosopumilus sp. SFB3	GCA_021268355.1	1			1		1							1		1			1								1	1		1	1					1	1		1
AOA	Nitrosopumilus sp. SCGC RSA3	GCA_000746745.1	1	1		1									1		1											1	1		1	1					1	1		1			1
AOA	Nitrosopumilus sp. SW	GCF_006740685.1	1	1		1		1			1				1		1											1	1		1	1					1	1		1
AOA	Nitrosopumilus sp. 277c_19	GCA_021296145.1	1	1		1		1							1		1											1	1		1	1					1	1		1
AOA	Nitrosopumilus sp. PfA	GCA_016125975.1	1			1		1							1		1											1	1		1	1					1	1		1
AOA	Ca. Nitrosopumilus piranensis D3C	GCF_000875775.1	1	1		1		1			1				1		1											1	1		1	1					1	1		1
AOA	Nitrosopumilus piranensis b2	GCF_014078535.1	1	1		1		1			1				1		1											1	1		1	1					1	1		1
AOA	Ca. Nitrosopumilus koreensis AR1	GCF_000299365.1	1	1		1			1		1				1		1											1	1		1	1					1	1		1			1
AOA	Ca. Nitrosopumilus koreensis SJ	GCF_000328945.1	1	1		1			1		1				1		1											1	1		1	1					1	1		1			1
AOA	Nitrosopumilus sp. D6	GCA_003724325.1				1		1							1													1	1		1						1	1		1
AOA	Nitrosopumilus sp. B06	GCA_003724255.1	1	1		1		1							1		1											1	1		1	1					1	1		1
AOA	Nitrosopumilus sp. IBTHAUMO2	GCA_900620265.1		1		1									1		1											1	1		1	1					1	1		1
AOA	Nitrosopumilus sp. p16x60bins.31	GCA_022823825.1	1			1					1				1		1											1	1		1	1					1	1		1
AOA	Nitrosopumilus sp. 277c_18	GCA_021296175.1	1	1		1									1		1											1	1		1	1					1	1		1
AOA	Nitrosopumilus sp. PNGco_C_binVS21	GCA_007571135.1	1	1		1		1							1		1											1	1		1	1					1	1		1
AOA	Nitrosarchaeum sp. K4	GCF_018128925.1	1	1		1		1			1				1		1											1	1		1	1					1	1		1			1
AOA	Nitrosarchaeum sp. HKST03	GCA_020431985.1	1	1		1		1			1				1		1											1	1		1	1					1	1		1	1	1	1
AOA	Nitrosarchaeum sp. F1-80-MAGs016	GCA_005798405.1	1	1	1										1		1												1		1	1						1		1
AOA	Nitrosarchaeum sp. nzgw8	GCA_023265135.1	1	1	1										1		1														1	1						1		1
AOA	Nitrosarchaeum sp. nzgw9	GCA_023264875.1	1	1	1										1		1																							1
AOA	Nitrosarchaeum sp. LakeFargette_0920_ALND_MAG_33_12	GCA_021414105.1	1	1	1										1		1												1		1							1		1
AOA	Nitrosarchaeum sp. GW199_bin.3	GCA_004297665.1	1	1	1										1		1														1	1						1		1
AOA	Nitrosarchaeum koreensis MY1	GCF_000220175.1	1	1	1	1									1		1												1		1	1						1		1
AOA	Nitrosarchaeum sp. AC2	GCF_013407385.1	1	1	1	1									1		1												1		1	1						1		1
AOA	Nitrosarchaeum sp. CROMO_BS_83_3_0	GCA_018334095.1	1	1	1	1		1							1		1											1	1		1	1					1	1		1		1
AOA	Nitrosarchaeum limnia BG20	GCF_000241145.1	1	1	1	1									1		1											1	1		1	1					1	1		1		1
AOA	Nitrosarchaeum limnia SFB1	GCA_000204585.1	1	1	1	1		1							1		1											1	1		1	1					1	1		1		1
AOA	Nitrosarchaeum sp. LakeFargette_0920_ALND_MAG_33_41	GCA_021414365.1	1	1	1	1									1		1											1	1		1	1						1		1	1	1
AOA	Nitrosarchaeum sp. BD3	GCA_003569705.1	1	1	1										1		1														1	1						1		1
AOA	Nitrosarchaeum sp. LBMAG_Thaumarchaeota_hypo.bin1_Ca.Nitrosoarchaeum	GCA_014193235.1	1	1	1										1		1														1	1						1		1
AOA	Nitrosarchaeum sp. LH-02apr19-92	GCA_938049485.1	1	1	1										1		1														1							1	1	1
AOA	Nitrosarchaeum sp. LH-05nov19-164	GCA_938049695.1	1	1	1										1		1														1	1						1	1	1
AOA	Nitrosarchaeum sp. ON33M_5M_MeaBAT2_044	GCA_016106185.1	1	1	1										1		1												1		1	1						1		1
AOA	Nitrosarchaeum sp. SU08M_6M_MetaBAT2_048	GCA_016106165.1	1	1	1										1		1												1		1	1						1		1
AOA	Nitrosarchaeum sp. MC17_S15_bin_49	GCA_013521055.1	1	1	1										1		1												1		1	1						1		1
AOA	Nitrosarchaeum sp. Baikal-G1	GCA_002737445.1	1	1											1		1														1	1						1		1
AOA	Nitrosopumilaceae archaeon S2bin1	GCA_013867335.1	1	1		1		1							1		1											1	1		1	1					1	1		1
AOA	Nitrosopumilaceae archaeon W1bin1	GCA_013867285.1	1	1		1		1							1		1											1	1		1	1					1	1		1
AOA	Nitrosopumilaceae archaeon S1bin1	GCA_013867345.1	1	1		1		1							1		1											1	1		1	1					1	1		1
AOA	Nitrosopumilaceae archaeon CS3-C003	GCA_011772925.1	1	1		1		1							1		1											1	1		1	1					1			1
AOA	Nitrosopumilaceae archaeon ACK-C021	GCA_011773785.1	1	1		1		1							1		1											1	1		1	1					1			1
AOA	Nitrosopumilaceae archaeon KS4-C021	GCA_011771385.1	1	1		1		1							1		1											1	1		1	1					1			1
AOA	Nitrosopumilaceae archaeon B6T1L6	GCA_022562615.1	1	1		1					1				1		1											1	1		1	1					1	1		1
AOA	Nitrosopumilaceae archaeon Ww602	GCA_024644385.1	1	1		1		1			1				1		1											1	1		1	1					1	1		1
AOA	Nitrosopumilaceae archaeon SB0667_bin_13	GCA_009836545.1	1	1		1					1				1		1											1	1		1	1					1	1		1
AOA	Nitrosopumilaceae archaeon SB0677_bin_16	GCA_009842575.1	1	1		1					1				1		1											1	1		1	1					1	1		1
AOA	Nitrosopumilaceae archaeon SB0665_bin_23	GCA_009837825.1	1	1		1					1				1		1											1	1		1	1					1	1		1
AOA	Nitrosopumilaceae archaeon SB0661_bin_35	GCA_009841175.1	1	1		1					1				1		1											1	1		1	1					1	1		1
AOA	Nitrosopumilaceae archaeon SB0666_bin_15	GCA_009837245.1	1	1		1					1				1		1											1	1		1	1					1	1		1
AOA	Nitrosopumilaceae archaeon SB0678_bin_8	GCA_009841735.1	1	1		1					1				1		1											1	1		1	1					1	1		1
AOA	Nitrosopumilaceae archaeon SB0662_bin_33	GCA_009840065.1	1	1		1					1				1		1											1	1		1	1					1	1		1
AOA	Nitrosopumilaceae archaeon SB0663_bin_5	GCA_009839185.1	1	1		1									1		1											1	1		1	1					1	1		1
AOA	Nitrosopumilaceae archaeon SB0669_bin_11	GCA_009846455.1	1	1		1					1				1		1												1		1	1					1			1
AOA	Nitrosopumilaceae archaeon SB0675_bin_21	GCA_009843815.1	1	1		1					1				1		1											1	1		1	1					1	1		1
AOA	Nitrosopumilaceae archaeon TS	GCA_016126025.1	1	1		1					1				1		1											1	1		1	1					1	1		1
AOA	Nitrosopumilaceae archaeon 277c_17	GCA_021296165.1	1	1		1					1				1		1											1	1		1	1					1	1		1
AOA	Cenarchaeum sp. MEX2-MAG13	GCA_020027325.1		1		1									1													1	1		1	1					1	1		1
AOA	Cenarchaeum symbiosum A	GCA_000200715.1	1	1		1									1		1											1	1		1	1					1	1		1
AOA	Nitrosopumilaceae archaeon LB_CRA_1	GCA_003352295.1	1	1	1	1		1			1				1		1											1	1		1	1					1	1		1			1
AOA	Nitrosopumilaceae archaeon MA_CRA_1	GCA_003352285.1	1	1		1		1			1				1		1											1	1		1	1					1	1		1			1
AOA	Nitrosopumilaceae archaeon LA_CRA_1	GCA_003352245.1	1	1		1		1			1				1		1											1	1		1	1					1	1		1			1
AOA	Nitrosopumilaceae archaeon MB_CRA_1	GCA_003352265.1	1	1		1		1			1				1		1											1	1		1	1					1	1		1			1
AOA	Nitrosopumilaceae archaeon b1	GCF_014078545.1	1	1		1		1			1				1		1											1	1		1	1					1	1		1			1
AOA	Nitrosopumilaceae archaeon B10T1B11	GCA_022574415.1	1												1		1														1	1					1	1		1
AOA	Nitrosopumilaceae archaeon NPMR_NP_theta_2	GCA_016838795.1	1												1		1											1			1	1					1	1		1
AOA	Nitrosopumilaceae archaeon NPMR_NP_theta_1	GCA_016838845.1	1	1		1									1		1											1	1		1	1					1	1		1
AOA	Nitrosopumilaceae archaeon B2D1T2	GCA_022567895.1		1		1									1		1												1		1	1					1	1		1
AOA	Nitrosopumilaceae archaeon B51T1B5	GCA_022564515.1	1			1									1		1														1	1					1	1		1
AOA	Ca. Nitrosopelagicus sp. SI037_bin23	GCA_018671875.1	1	1		1									1													1			1	1					1	1
AOA	Ca. Nitrosopelagicus sp. SI036_bin20	GCA_018674995.1	1	1		1									1													1	1		1						1	1		1
AOA	Ca. Nitrosopelagicus sp. SI054_bin5	GCA_018655005.1	1	1		1									1													1	1		1	1					1	1		1
AOA	Ca. Nitrosopelagicus sp. SI034_bin122	GCA_018647405.1	1	1		1									1													1	1		1						1	1
AOA	Ca. Nitrosopelagicus sp. SI047_bin15	GCA_018657705.1	1	1		1									1													1	1		1	1					1	1		1
AOA	Ca. Nitrosopelagicus sp. SI053_bin37	GCA_018650315.1	1	1		1									1													1	1		1	1					1	1
AOA	Ca. Nitrosopelagicus sp. SI074_bin162	GCA_018661975.1	1	1		1									1													1	1		1	1					1	1
AOA	Ca. Nitrosopelagicus sp. SI073_bin176	GCA_018669145.1	1	1		1									1													1	1		1	1					1	1
AOA	Ca. Nitrosopelagicus brevis CN25	GCF_000812185.1	1	1		1									1													1	1		1	1					1	1		1
AOA	Ca. Nitrosopelagicus brevis U25	GCF_003045125.1	1	1		1									1													1	1		1	1					1	1		1
AOA	Ca. Nitrosopelagicus brevis MTA6	GCA_012928565.1	1			1									1													1	1		1	1					1	1		1
AOA	Ca. Nitrosopelagicus brevis Ct9H_300m.P17	GCA_019654575.1	1	1		1									1													1	1		1						1	1		1
AOA	Ca. Nitrosopelagicus brevis ALOHA_A2.0_35	GCA_022450745.1	1	1		1									1														1		1	1					1	1		1
AOA	Ca. Nitrosopelagicus sp. REDSEA-S31_B2	GCA_001627235.1	1	1		1									1														1		1	1					1	1		1
AOA	Ca. Nitrosopelagicus sp. ALOHA_A2.0_36	GCA_022450565.1	1	1		1									1													1	1		1	1					1	1		1
AOA	Ca. Nitrosopelagicus sp. F20	GCA_013390745.1	1			1									1													1			1	1					1	1
AOA	Ca. Nitrosopelagicus sp. SCGC AAA007-O23	GCA_000402075.1	1	1		1									1													1			1	1					1	1		1
AOA	Ca. Nitrosopelagicus sp. D17	GCA_013390375.1	1			1									1													1			1	1					1	1
AOA	Ca. Nitrosopelagicus sp. L15b	GCA_013390385.1	1	1		1									1													1			1	1						1
AOA	Nitrosopumilaceae archaeon K_Offshore_80m_m1_039	GCA_016871975.1	1	1											1														1		1									1
AOA	Nitrosopumilaceae archaeon CSP1-1	GCA_001443365.1	1		1										1														1		1	1					1			1		1
AOA	Nitrosopumilaceae archaeon Plut_88877	GCA_012271085.1		1		1				1					1														1		1	1					1	1		1
AOA	Nitrosopumilaceae archaeon CO36406bin_13	GCA_011523285.1		1		1									1														1		1	1					1	1		1
AOA	Ca. Nitrosotenuis sp. WBC_9_1A_223	GCA_010028465.1	1	1	1										1														1		1	1								1
AOA	Ca. Nitrosotenuis sp. WBC_8_2A_255	GCA_010028495.1	1	1	1										1														1		1									1
AOA	Ca. Nitrosotenuis sp. WBC_B_3_016	GCA_010028325.1	1	1	1										1														1		1									1
AOA	Ca. Nitrosotenuis sp. WBC_A_1B_227	GCA_010028385.1	1	1	1					1					1														1		1	1								1
AOA	Ca. Nitrosotenuis sp. WBC_A_1A_201	GCA_010028435.1	1	1	1										1														1		1	1								1
AOA	Ca. Nitrosotenuis sp. WBC_6_2B_308	GCA_010030425.1	1	1	1										1														1		1	1								1
AOA	Ca. Nitrosotenuis sp. WBC_6_2A_304	GCA_010030475.1	1	1	1										1														1		1	1								1
AOA	Ca. Nitrosotenuis sp. WBC_7_2A_246	GCA_010030375.1	1	1	1										1														1		1	1								1
AOA	Ca. Nitrosotenuis sp. WBC_5_3A_170	GCA_010030505.1	1	1	1										1														1		1	1								1
AOA	Ca. Nitrosotenuis sp. WBC_9_1B_215	GCA_010028425.1	1	1	1										1														1		1									1
AOA	Ca. Nitrosotenuis sp. WBC_8_2B_285	GCA_010028485.1	1	1	1										1														1		1	1
AOA	Ca. Nitrosotenuis aquarius AQ6f	GCF_002787055.1	1	1	1										1									1				1	1		1	1					1			1
AOA	Ca. Nitrosotenuis sp. K_DeepCast_100m_mx_034	GCA_016872055.1	1	1											1									1					1		1	1								1
AOA	Ca. Nitrosotenuis sp. M_DeepCast_65m_m1_070	GCA_016872015.1	1	1	1										1														1		1	1				1	1			1
AOA	Ca. Nitrosotenuis sp. AM_0615	GCA_900299125.1	1	1	1										1														1		1	1								1	1
AOA	Ca. Nitrosotenuis cloacae SAT1	GCF_000955905.1	1	1	1										1														1		1	1								1
AOA	Ca. Nitrosotenuis uzonensis N4	GCF_000723185.1	1	1	1			1							1		1												1		1	1					1	1	1	1		1
AOA	Ca. Nitrosotenuis uzonensis 5A	GCF_905220655.1	1	1	1			1							1		1												1		1	1					1	1	1	1		1
AOA	Ca. Nitrosotenuis chungbukensis MY2	GCF_000685395.1	1	1		1									1		1												1		1	1					1		1	1
AOA	Ca. Nitrosotenuis sp. DW1	GCF_013407275.1	1	1	1										1														1		1	1					1		1	1
AOA	Ca. Nitrosotenuis sp. NC_groundwater_1836_Pr3_B-0.1um_40_14	GCA_016215465.1	1	1											1		1												1		1	1							1	1
AOA	Ca. Nitrosotenuis sp. GW928_bin.17	GCA_004322465.1	1	1	1										1							1									1									1	1
AOA	Ca. Nitrosotenuis sp. CoA_2_bin.53	GCA_016844685.1	1												1														1		1									1	1
AOA	Nitrosopumilaceae archaeon NPMR_NP_iota_1	GCA_016838825.1				1									1													1			1	1					1	1		1
AOA	Nitrosopumilaceae archaeon YK1309_1N_NP_iota	GCA_022833265.1	1			1									1													1			1	1					1	1		1
AOA	Ca. Nitrosotalea okcheonensis CS	GCF_900177045.1	1	1	1																							1				1					1	1		1	1
AOA	Ca. Nitrosotalea sp. t3.48	GCA_023252335.1																										1				1					1	1
AOA	Ca. Nitrosotalea devanaterra NDEV1	GCA_900065925.1	1	1	1	1		1														1						1				1					1	1	1	1	1
AOA	Ca. Nitrosotalea sinensis Nd2	GCF_900143675.1	1	1	1	1		1																				1				1					1	1		1
AOA	Ca. Nitrosotalea bavarica SbT1	GCF_900167955.1	1	1	1																	1						1				1					1	1			1
AOA	Ca. Nitrosotalea sp. Centralia_MAG_119	GCA_021325595.1	1	1	1	1		1																				1	1			1					1	1
AOA	Ca. Nitrosotalea sp. TA_5	GCA_005877295.1		1	1																							1			1	1					1
AOA	Ca. Nitrosotalea sp. TA_1	GCA_005877475.1	1	1	1																							1			1	1					1			1
AOA	Ca. Nitrosotalea sp. TA_9	GCA_005877205.1	1	1																								1			1	1					1			1
AOA	Ca. Nitrosotalea sp. Centralia_MAG_109	GCA_021325615.1	1	1	1																	1						1				1					1					1
AOA	Ca. Nitrosotalea sp. Centralia_MAG_78	GCA_021323705.1	1	1	1			1														1						1			1	1					1	1				1
AOA	Nitrosopumilaceae archaeon NC_groundwater_974_Pr1_S-0.2um_35_188	GCA_016201515.1	1	1	1																							1			1	1					1	1		1
AOA	Nitrosopumilaceae archaeon NC_groundwater_40_Pr7_B-0.1um_35_19	GCA_016178405.1	1	1	1																							1			1	1					1	1		1
AOA	Nitrosopumilaceae archaeon PowLak16_MAG10	GCA_007280335.1	1	1	1																							1	1			1					1
AOA	Nitrosopumilaceae archaeon NC_groundwater_975_Pr1_S-0.2um_35_340	GCA_016201435.1	1	1	1																							1			1	1					1			1
AOA	Nitrosopumilaceae archaeon TA_20	GCA_005877305.1																										1			1	1					1	1
AOA	Nitrosopumilaceae archaeon TA_18	GCA_005877115.1	1	1																								1			1	1					1	1
AOA	Nitrososphaera sp. TA_3	GCA_005877425.1		1	1			1							1	1	1														1	1					1			1
AOA	Nitrososphaera sp. nzgw16	GCA_023250885.1	1	1	1				1						1														1		1	1					1			1	1
AOA	Ca. Nitrososphaera gargensis Ga9.2	GCF_000303155.1	1	1	1			1	1						1		1							1					1		1	1			1		1	1		1		1
AOA	Nitrososphaera sp. Centralia_MAG_223	GCA_021325075.1	1	1	1										1																	1					1			1
AOA	Nitrososphaera viennensis EN76	GCF_000698785.1	1		1	1		1							1							1							1			1					1			1		1
AOA	Nitrososphaera viennensis PLX03	GCF_024760425.1	1		1	1		1							1							1							1			1					1			1		1
AOA	Ca. Nitrososphaera evergladensis SR1	GCF_000730285.1	1	1	1	1		1							1		1					1							1			1					1			1		1
AOA	Nitrososphaera sp. L.E.AR.1	GCA_013388945.1	1	1					1						1		1												1			1					1	1	1	1
AOA	Nitrososphaera sp. WS208	GCA_013114715.1	1	1	1										1		1												1			1				1	1	1	1	1
AOA	Ca. Nitrosopolaris sp. AHI_AL_Thaum02	GCA_009665115.1	1		1			1														1						1				1			1
AOA	Ca. Nitrosopolaris wilkensis RRmetagenome_bin19	GCA_003176995.1	1		1						1											1						1				1	1		1					1	1
AOA	Ca. Nitrosopolaris rasttigaisensis S100_Bin_4	GCA_933226995.1	1												1							1						1							1					1
AOA	Ca. Nitrosopolaris sp. Bin.034_Pasture	GCA_024274735.1																														1
AOA	Ca. Nitrosopolaris sp. AFS	GCF_009898475.1			1							1			1							1										1			1
AOA	Nitrososphaeraceae archaeon WS9	GCA_013114725.1	1		1						1				1									1					1			1				1	1			1	1	1
AOA	Nitrosopumilaceae archaeon Centralia_MAG_167	GCA_021325295.1	1		1				1						1													1			1	1					1			1
AOA	Nitrosopumilaceae archaeon CP_BM_ER_53	GCA_019246625.1	1		1			1			1	1			1							1						1				1			1		1			1		1
AOA	Nitrososphaeraceae archaeon TH5893	GCA_014523685.1	1		1										1		1											1				1					1			1	1	1
AOA	Nitrososphaeraceae archaeon CR_Sed_300A_bin.80	GCA_020029245.1	1		1						1				1														1			1					1			1
AOA	Nitrososphaeraceae archaeon CR_Sed_300A_bin.79	GCA_020029195.1	1		1						1				1														1			1					1			1
AOA	Nitrososphaeraceae archaeon CR_Sed_300A_bin.78	GCA_020029155.1	1		1						1				1													1	1			1					1			1
AOA	Nitrososphaeraceae archaeon CR_Sed_300A_bin.75	GCA_020029115.1	1		1						1				1													1	1			1					1			1
AOA	Nitrososphaeraceae archaeon CR_Sed_300A_bin.76	GCA_020029175.1	1								1				1														1			1					1			1
AOA	Nitrososphaeraceae archaeon CR_Sed_300A_bin.69	GCA_020028975.1	1		1						1				1														1			1					1			1
AOA	Nitrososphaeraceae archaeon CR_Sed_300A_bin.77	GCA_020029125.1	1		1						1				1													1	1			1					1			1
AOA	Nitrososphaeraceae archaeon CR_Sed_300A_bin.38	GCA_020028255.1	1		1						1				1													1	1			1					1			1
AOA	Nitrososphaeraceae archaeon CR_Sed_300A_bin.39	GCA_020028315.1	1		1										1														1			1								1
AOA	Nitrososphaeraceae archaeon TH1920	GCA_014523495.1	1								1																		1			1				1	1			1
AOA	Nitrososphaeraceae archaeon nzgw15	GCA_023251115.1	1		1						1				1										1				1			1					1			1
AOA	Nitrososphaeraceae archaeon TH703	GCA_014523525.1	1								1				1														1			1				1	1			1	1
AOA	Nitrososphaeraceae archaeon TA_21	GCA_005877075.1	1		1			1			1	1			1														1			1					1			1
AOA	Nitrososphaeraceae archaeon TA_12	GCA_005877385.1	1		1			1			1				1														1			1					1			1
AOA	Nitrososphaeraceae archaeon HEB2_70	GCA_022545895.1	1		1						1				1														1			1			1		1			1
AOA	Ca. Nitrosocosmicus hydrocola G61	GCF_001870125.1	1		1			1			1	1			1		1							1					1			1					1			1		1
AOA	Ca. Nitrosocosmicus hydrocola RBC071	GCA_902826075.1	1		1						1	1			1		1					1		1					1			1			1		1			1		1
AOA	Ca. Nitrosocosmicus sp. WS192	GCA_013114705.1	1		1						1	1			1		1							1					1			1					1			1	1	1
AOA	Ca. Nitrosocosmicus franklandus NFRAN1	GCF_900696045.1	1								1	1			1		1							1					1			1				1	1			1		1
AOA	Ca. Nitrosocosmicus sp. SS	GCF_009861625.1	1								1	1			1		1							1					1			1			1		1			1		1
AOA	Ca. Nitrosocosmicus sp. SS	GCF_008389435.1	1								1	1			1		1							1					1			1			1		1			1		1
AOA	Ca. Nitrosocosmicus oleophilus MY3	GCF_000802205.1	1		1			1			1	1			1		1					1		1				1	1			1			1		1			1	1	1
AOA	Ca. Nitrosocosmicus sp. Dino_bin19	GCA_009379865.1	1		1			1			1	1			1		1							1					1			1					1			1
AOA	Ca. Nitrosocosmicus arcticus Kfb	GCF_007826885.1	1		1						1	1			1		1					1		1					1			1			1		1			1		1
AOA	Ca. Nitrosocosmicus sp. MGR_bin297	GCA_013694585.1	1		1							1			1		1							1					1			1			1		1			1		1
AOA	Ca. Nitrosodeserticola subpetralis YB3_2	GCA_016782315.1	1	1				1			1				1		1							1					1			1			1		1			1		1
AOA	Ca. Nitrosodeserticola subpetralis MB4_1	GCA_016782245.1	1	1				1							1		1							1					1			1			1		1			1		1
AOA	Ca. Nitrosodeserticola atacamae LB3_1	GCA_016782225.1	1	1				1			1				1		1							1					1			1			1		1			1		1
AOA	Ca. Nitrosodeserticola atacamae LB2_1	GCA_016782145.1	1	1							1				1		1												1			1			1					1		1
AOA	Ca. Nitrosocosmicus sp. MGR_bin428	GCA_013821245.1	1					1				1			1		1							1					1			1			1		1			1		1
AOA	Nitrososphaeraceae archaeon Dino_bin45	GCA_009377575.1	1					1			1	1			1		1					1							1			1			1		1			1
AOA	Nitrososphaeraceae archaeon TH5895	GCA_014523695.1	1								1	1			1		1							1				1	1			1				1	1			1
AOA	Nitrososphaeraceae archaeon TH526	GCA_014523665.1									1	1			1		1					1		1					1			1				1				1
AOA	Nitrososphaeraceae archaeon TH5896	GCA_014523625.1	1								1	1			1		1							1					1			1			1		1			1
AOA	Nitrososphaeraceae archaeon TH1177	GCA_014523515.1	1		1			1							1		1					1							1			1			1	1	1		1	1	1	1
AOA	Ca. Nitrosocaldus cavascurensis SCU2	GCA_900248165.1						1							1														1		1	1								1
AOA	Ca. Nitrosocaldus islandicus 3F	GCA_002906215.1						1							1														1		1	1								1
AOA	Ca. Nitrosocaldus cavascurensis Tumba.bins.72	GCA_011058825.1						1							1	1															1	1								1
AOA	Ca. Nitrosocaldus schleperae JZ-1.bins.77	GCA_013538805.1						1							1														1		1	1								1
AOA	Ca. Nitrosocaldus schleperae QQ.bins.97	GCA_013538705.1						1							1														1		1	1								1
AOA	Ca. Nitrosocaldus schleperae JZ-3.bins.102	GCA_013538695.1						1							1														1		1	1								1
AOA	Ca. Nitrosocaldus tengchongensis QQ.bins.115137	GCA_013538675.1			1			1							1																									1
AOA	Ca. Nitrosocaldus sp. SKYB127	GCA_025058825.1			1				1						1																1	1								1
AOA	Ca. Nitrosocaldus sp. SKYG19	GCA_025054855.1			1				1						1																1	1								1
AOA	Ca. Nitrosothermus koennekii QQ.bins.88	GCA_013538715.1						1							1		1												1		1	1								1
AOA	Ca. Nitrosothermus koennekii JZ-2bins.172	GCA_013538795.1						1							1		1												1		1	1								1
AOB	Nitrosomonas ureae Nm5	GCF_003201725.1				1			1	1	1				1		1	1	1							1					1	1				1	1	1	1	1
AOB	Nitrosomonas ureae Nm4	GCF_003051045.1				1			1	1	1				1		1	1	1							1					1	1				1	1	1	1	1
AOB	Nitrosomonas ureae Nm9	GCF_900111055.1				1			1	1	1				1		1	1	1				1			1					1	1					1	1	1	1
AOB	Nitrosomonas ureae Nm42	GCF_900215345.1				1			1	1	1				1		1	1	1							1	1				1	1				1	1	1	1	1	1
AOB	Nitrosomonas ureae Nm10	GCF_001455205.1		1		1			1		1				1		1	1	1							1					1	1					1	1	1	1		1
AOB	Nitrosomonas ureae Nm10	GCF_900105875.1				1			1	1	1				1		1	1	1				1			1					1	1					1	1	1	1
AOB	Nitrosomonas ureae Nm15	GCF_900206265.1				1				1	1				1		1	1	1							1					1	1				1	1	1	1	1
AOB	Nitrosomonas ureae co.spades.CONCOCT.2.5kb_021	GCA_019752475.1		1		1					1				1		1	1	1							1					1	1				1	1		1	1
AOB	Nitrosomonas ureae Nm13	GCF_900108305.1				1				1	1				1		1	1	1				1			1					1	1				1		1	1	1
AOB	Nitrosomonas sp. co.spades.CONCOCT.2.5kb_090	GCA_019752095.1		1		1			1		1			1	1		1	1	1							1					1	1				1	1	1	1	1
AOB	Nitrosomonas sp. RBC090	GCA_902826915.1				1			1	1	1			1	1		1	1	1							1					1	1				1	1	1	1	1
AOB	Nitrosomonas sp. bin.83	GCA_022842015.1				1		1			1			1	1		1	1	1							1					1	1				1	1	1	1	1
AOB	Nitrosomonas supralitoralis APG5	GCF_003011925.2		1		1		1			1			1	1		1	1	1							1					1	1					1	1	1	1		1
AOB	Nitrosomonas sp. time.spades.CONCOCT.1kb_041	GCA_019745325.1				1									1		1	1		1						1					1	1				1	1	1	1	1
AOB	Nitrosomonas sp. SG_bin4	GCA_002083395.1									1			1	1		1	1		1		1				1					1	1						1	1	1		1
AOB	Nitrosomonas sp. ACE_PRO53	GCA_019635155.1		1							1			1	1		1	1	1							1					1	1		1		1		1	1	1
AOB	Nitrosomonas sp. HTM.4	GCA_023257295.1												1	1			1								1					1	1		1		1		1	1
AOB	Nitrosomonas oligotropha Ega_18-Q3-R5-49_MAXAC.038	GCA_016707165.1	1								1			1	1	1	1	1				1				1					1	1				1		1	1		1
AOB	Nitrosomonas oligotropha Nm76	GCF_900110385.1	1							1				1	1		1	1				1				1					1	1		1		1	1	1	1	1	1
AOB	Nitrosomonas oligotropha Nm75	GCF_900106555.1	1							1				1	1		1	1				1				1					1	1		1		1	1	1	1	1	1
AOB	Nitrosomonas oligotropha Nm49	GCF_003050805.1	1							1	1			1	1		1	1			1	1				1					1	1		1		1		1	1	1	1
AOB	Nitrosomonas sp. ST_bin16	GCA_002083595.1	1											1	1		1	1								1					1	1		1		1		1	1			1
AOB	Nitrosomonas sp. MAG_20	GCA_021582535.1	1			1					1			1	1		1	1								1					1	1		1		1		1	1		1
AOB	Nitrosomonas oligotropha Nm45	GCF_009833085.1	1								1			1	1		1	1								1					1	1		1		1		1	1	1	1	1
AOB	Nitrosomonas sp. Bin_41	GCA_019187415.1				1					1			1	1		1	1		1						1					1	1		1		1		1	1	1	1
AOB	Nitrosomonas sp. SZAS TMP-68	GCA_018240285.1				1					1			1	1		1	1		1						1					1	1		1		1		1	1	1	1
AOB	Nitrosomonas sp. H1_AOB1	GCA_015709615.1								1	1			1	1		1	1		1						1					1	1		1		1		1	1	1	1
AOB	Nitrosomonas sp. SZAS CTRL-65	GCA_018240885.1									1			1	1		1	1		1						1					1	1		1		1		1	1	1	1
AOB	Nitrosomonas sp. SZAS AMP-66	GCA_018241205.1			1	1								1	1		1	1		1						1					1	1		1		1		1	1	1	1
AOB	Nitrosomonas sp. H1_AOB2	GCA_015709635.1				1								1	1		1	1		1	1	1				1					1	1				1		1	1	1	1
AOB	Nitrosomonas sp. co.spades.CONCOCT.2.5kb_026	GCA_019752415.1		1		1					1			1	1		1	1								1					1	1				1		1	1		1
AOB	Nitrosomonas ureae LH-05nov19-234	GCA_945872825.1									1			1	1		1	1		1						1					1	1				1		1	1	1	1
AOB	Nitrosomonas sp. D5_Bin_16	GCA_021731985.1									1			1	1		1	1								1					1	1				1		1	1	1
AOB	Nitrosomonas sp. Bjer_18-Q3-R1-45_BAT3C.235	GCA_016708955.1		1		1					1			1	1		1	1								1				1	1	1				1		1	1	1
AOB	Nitrosomonas sp. Skiv_18-Q3-R9-52_BAT3C.180	GCA_016721865.1	1			1					1	1		1	1		1	1				1				1				1	1	1		1		1	1	1	1	1	1
AOB	Nitrosomonas sp. JAMMSM_AOB_5	GCA_024281825.1				1								1	1		1	1								1					1	1				1		1	1	1
AOB	Nitrosomonas sp. NEU_AOB_4	GCA_024281675.1				1				1				1	1		1	1				1				1					1	1				1		1	1	1
AOB	Nitrosomonas sp. PY1	GCF_022836435.1				1				1				1	1		1	1								1					1	1						1	1	1
AOB	Nitrosomonas sp. GW-Mt58	GCA_020890945.1	1			1					1			1	1		1	1		1						1					1	1						1	1	1
AOB	Nitrosomonas sp. NEU_AOB_1	GCA_024281765.1	1			1				1	1			1	1		1	1		1		1									1	1				1		1	1	1
AOB	Nitrosomonas sp. LK110	GCA_017879645.1	1			1					1			1	1		1	1		1		1									1	1				1		1	1	1
AOB	Nitrosomonas sp. GRE_AOB_2	GCA_024282035.1	1			1					1			1	1		1	1		1						1					1	1				1		1	1	1
AOB	Nitrosomonas sp. new MAG-166	GCA_016791245.1	1			1				1				1	1	1	1	1								1					1	1				1		1	1	1
AOB	Nitrosomonas sp. JL21	GCF_009833095.1	1			1				1				1	1	1	1	1				1				1					1	1				1		1	1	1
AOB	Nitrosomonas sp. RBC022	GCA_902826055.1	1			1		1			1			1	1		1	1		1						1					1	1				1	1	1	1	1	1
AOB	Nitrosomonas sp. JAMMSM_AOB_7	GCA_024281795.1	1					1			1			1	1		1	1		1						1					1	1				1	1	1	1	1
AOB	Nitrosomonas sp. JAMMSM_AOB_3	GCA_024281995.1	1			1					1			1	1		1	1		1						1					1	1				1				1	1
AOB	Nitrosomonas sp. AOB.fa.gz	GCA_900696615.1									1			1	1		1	1								1					1	1				1	1	1	1	1	1
AOB	Nitrosomonas sp. PRO4	GCA_021405195.1				1					1			1	1		1	1								1					1	1				1	1	1	1	1	1
AOB	Nitrosomonas sp. Bin_38_1	GCA_008015565.1				1					1			1	1		1	1								1					1	1				1	1	1	1	1	1
AOB	Nitrosomonas sp. Go_Eff_bin_65	GCA_017984435.1		1		1				1	1			1	1		1	1													1	1				1		1	1	1
AOB	Nitrosomonas sp. GRE_AOB_3	GCA_024282095.1				1					1			1	1		1	1		1		1				1					1	1				1		1	1	1	1
AOB	Nitrosomonas sp. Nm84	GCF_003201565.1				1				1				1	1		1	1								1					1	1				1		1	1	1
AOB	Nitrosomonas sp. Nm166	GCF_900112825.1				1					1			1	1		1	1		1						1				1	1	1				1	1	1	1	1		1
AOB	Nitrosomonas sp. GRE_AOB_4	GCA_024282045.1	1			1				1	1				1		1	1		1						1					1	1		1		1		1	1
AOB	Nitrosomonas sp. Go_Eff_bin_58	GCA_017987655.1	1								1			1	1		1	1		1						1					1	1		1		1		1	1	1
AOB	Nitrosomonas sp. Rand_18-Q3-R56-63_MAXAC.058	GCA_016717525.1	1			1					1			1	1		1	1		1						1					1	1		1		1		1	1	1		1
AOB	Nitrosomonas sp. RBC050	GCA_902826115.1				1				1	1			1	1		1	1		1						1					1	1				1		1	1	1
AOB	Nitrosomonas sp. JAMMSM_AOB_8	GCA_024281735.1				1					1			1	1		1	1		1						1					1	1				1		1	1	1
AOB	Nitrosomonas sp. NEU_AOB_2	GCA_024281695.1								1	1			1	1					1		1									1	1				1			1	1	1
AOB	Nitrosomonas sp. Hainich-H41-bin218-1	GCA_919902625.1									1			1	1		1	1													1					1	1	1	1	1	1
AOB	Nitrosomonas sp. HK-STAS-PROT-101	GCA_024235755.1	1				1	1	1		1			1	1		1	1	1							1		1			1	1				1	1	1	1	1
AOB	Nitrosomonas sp. HKST-UBA152	GCA_020445985.1	1				1	1	1		1			1	1		1	1	1							1		1			1	1				1	1	1	1	1
AOB	Nitrosomonas sp. Nm51	GCF_900111165.1					1	1	1					1	1		1	1	1							1				1	1	1					1	1	1
AOB	Nitrosomonas marina Nm71	GCF_900111605.1					1	1	1		1			1	1				1				1			1					1	1				1	1	1	1	1
AOB	Nitrosomonas marina Nm22	GCF_900110145.1					1	1	1		1			1	1		1	1	1				1			1					1	1				1	1	1	1
AOB	Nitrosomonas sp. HK-STAS-PROT-97	GCA_024235795.1		1			1	1	1	1	1			1	1		1	1	1							1					1	1				1		1	1	1
AOB	Nitrosomonas aestuarii Nm36	GCF_003046585.1					1	1	1		1			1	1		1	1	1							1					1	1				1	1	1	1	1		1
AOB	Nitrosomonas aestuarii Nm69	GCF_900114305.1					1	1			1			1	1		1	1	1							1					1	1				1	1	1	1	1
AOB	Nitrosomonas sp. NMNS02	GCA_021604485.1					1	1	1		1			1	1		1	1	1							1					1	1				1	1	1	1	1
AOB	Nitrosomonas sp. HK-STAS-PROT-100	GCA_024235735.1					1	1			1				1		1	1	1							1					1	1		1		1		1	1		1		1
AOB	Nitrosomonas sp. SJ634	GCA_020852475.1	1				1	1		1	1			1	1		1	1	1							1				1	1	1				1		1	1		1		1
AOB	Nitrosomonas sp. ACE_PRO54	GCA_019635215.1	1				1	1		1	1			1					1							1				1	1	1		1		1		1	1	1			1
AOB	Nitrosomonas sp. ACE_PRO52	GCA_019635175.1	1				1	1			1			1					1							1				1	1	1		1		1		1	1	1
AOB	Nitrosomonas sp. HKST-UBA151	GCA_020446045.1		1			1	1		1	1			1	1		1	1	1							1		1			1	1				1		1	1	1
AOB	Nitrosomonas sp. OFTM23	GCA_021774195.1				1					1			1	1		1	1	1							1		1			1	1				1	1	1	1	1
AOB	Nitrosomonas sp. OFTM255	GCA_021774075.1				1				1	1			1	1		1	1	1							1	1	1			1	1				1	1	1	1
AOB	Nitrosomonas cryotolerans Nm55	GCF_900115725.1	1				1	1			1			1	1		1	1	1				1			1					1	1					1	1	1	1
AOB	Nitrosomonas cryotolerans ATCC 49181	GCF_900143275.1					1	1			1			1	1		1	1	1				1			1					1	1					1	1	1	1
AOB	Nitrosomonas sp. NMNS01	GCA_021604405.1						1	1		1	1		1	1		1	1	1						1	1	1	1		1	1	1					1	1	1	1		1
AOB	Nitrosomonas sp. OFTM190	GCA_021774155.1			1	1		1			1			1	1		1	1	1							1	1				1	1					1		1
AOB	Nitrosomonas sp. OFTM113	GCA_021774265.1				1		1			1			1	1		1	1	1						1	1		1			1	1				1	1	1	1	1
AOB	Nitrosomonas europaea Nm50	GCF_900106625.1					1			1							1	1	1							1					1	1		1		1			1
AOB	Nitrosomonas europaea ATCC 19718	GCF_000009145.1					1			1							1	1	1							1					1	1		1					1
AOB	Nitrosomonas europaea Nm35	GCF_900111725.1					1			1							1	1	1							1					1	1		1		1			1
AOB	Nitrosomonas europaea ATCC 25978	GCF_900167395.1					1			1							1	1	1							1					1	1		1		1			1
AOB	Nitrosomonas europaea UBA8836	GCA_003501205.1					1			1							1	1	1							1					1	1		1		1			1
AOB	Nitrosomonas europaea OLB2	GCA_001567435.1					1			1							1	1	1							1					1	1		1					1
AOB	Nitrosomonas europaea Bin_48	GCA_019186865.1					1			1							1	1	1							1					1	1		1		1			1
AOB	Nitrosomonas europaea DTUAOB2	GCA_021463265.1					1			1							1	1	1							1					1	1		1					1
AOB	Nitrosomonas europaea H1_AOB3	GCA_015709435.1					1			1							1	1	1						1	1					1	1		1		1			1
AOB	Nitrosomonas sp. H5_AOB4	GCA_015075225.1					1			1					1		1	1	1			1				1					1	1				1			1
AOB	Nitrosomonas sp. DTUAOB3	GCA_021463765.1					1			1					1		1	1	1			1				1					1	1				1			1
AOB	Nitrosomonas sp. SJ624	GCA_020852615.1					1			1							1	1	1			1				1					1	1				1			1	1
AOB	Nitrosomonas eutropha Nm14	GCF_900100815.1					1			1				1			1	1	1	1						1					1	1		1		1			1	1
AOB	Nitrosomonas eutropha Nm38	GCF_900106875.1					1			1			1	1			1	1	1	1						1					1	1		1		1			1	1
AOB	Nitrosomonas eutropha GH22	GCF_009833115.1					1			1			1	1			1	1	1	1						1					1	1		1		1			1	1
AOB	Nitrosomonas eutropha Nm56	GCF_900108975.1					1		1	1			1	1			1	1	1	1						1					1	1		1		1			1	1
AOB	Nitrosomonas eutropha Nm 57	GCF_003201195.1					1			1			1	1			1	1	1	1						1					1	1		1		1			1	1
AOB	Nitrosomonas eutropha C91	GCF_000014765.1					1			1			1	1			1	1	1	1						1					1	1		1		1			1	1
AOB	Nitrosomonas eutropha Nm24	GCF_900116685.1					1			1							1	1	1	1	1	1				1					1	1		1		1			1	1
AOB	Nitrosomonas sp. HPC101	GCF_009833125.1					1			1							1	1	1		1	1				1					1	1				1			1	1
AOB	Nitrosomonas eutropha DTUAOB1	GCA_021462965.1					1			1				1			1	1	1							1					1	1		1		1			1	1
AOB	Nitrosomonas stercoris KYUHI-S	GCF_006742785.1					1			1							1	1	1							1					1	1							1	1
AOB	Nitrosomonas halophila Nm1	GCF_900107165.1					1			1	1		1	1	1		1	1	1											1	1	1				1	1	1	1	1		1	1
AOB	Nitrosomonas mobilis UBA1843	GCA_002338645.1					1			1				1	1		1	1	1											1	1	1				1	1	1	1		1
AOB	Nitrosomonas mobilis 1	GCF_900103035.1					1			1			1	1	1		1	1	1											1	1	1				1	1	1	1		1
AOB	Nitrosomonas sp. SJ754	GCA_020851275.1	1				1								1		1	1	1											1	1	1				1	1	1	1
AOB	Nitrosomonas sp. AalW_18-Q3-R10-53_MAXAC.389	GCA_016703745.1	1				1			1					1		1	1	1											1	1	1				1	1	1	1
AOB	Nitrosomonas communis Nm2	GCF_001007935.1					1	1			1			1	1		1	1		1						1				1	1	1				1	1	1	1	1	1	1
AOB	Nitrosomonas communis PLL12	GCF_024760305.1					1	1			1			1	1		1	1		1						1				1	1	1				1	1	1	1	1	1	1
AOB	Nitrosomonas communis Nm2	GCF_008124795.1					1	1			1			1	1		1	1		1						1				1	1	1				1	1	1	1	1	1	1
AOB	Nitrosomonas communis Nm110	GCF_900106545.1					1	1			1			1	1		1	1		1			1			1				1	1	1		1		1	1	1	1	1	1	1
AOB	Nitrosomonas sp. Nm34	GCF_900113925.1					1	1			1				1		1	1		1		1			1	1				1	1	1		1		1	1	1	1	1	1	1
AOB	Nitrosomonas communis Nm44	GCF_900114745.1					1			1	1				1		1	1		1			1			1	1			1	1	1		1		1	1	1	1	1	1	1
AOB	Nitrosomonas sp. Nm33	GCF_900107265.1	1				1					1			1		1			1			1		1	1					1	1				1	1	1	1	1	1
AOB	Nitrosomonas communis mag.23	GCA_024102715.1					1			1				1	1		1	1	1	1			1			1		1			1	1				1	1	1	1	1			1
AOB	Nitrosomonas sp. Nm58	GCF_900107335.1	1				1			1				1	1		1	1	1	1			1			1					1	1				1	1	1	1	1	1
AOB	Nitrosomonas sp. Nm132	GCF_900100485.1					1			1				1	1		1	1	1	1			1			1					1	1				1	1	1	1	1	1
AOB	Nitrosomonas nitrosa 18-3D	GCF_905220645.1	1				1							1	1		1	1	1							1				1	1	1				1	1	1	1	1			1
AOB	Nitrosomonas nitrosa Nm90	GCF_003051105.1	1				1			1				1	1		1	1	1				1			1				1	1	1				1	1	1	1	1			1
AOB	Nitrosomonas nitrosa Nm146	GCF_900114795.1	1				1			1				1	1		1	1	1				1			1				1	1	1				1	1	1	1	1			1
AOB	Nitrosomonas nitrosa mag.24	GCA_024102655.1	1				1							1	1		1	1	1							1				1	1	1				1	1	1	1	1			1
AOB	Nitrosomonas sp. GRE_AOB_1	GCA_024282195.1					1				1				1		1	1								1					1	1				1		1	1	1	1
AOB	Nitrosomonas sp. EsbW_18-Q3-R4-48_BAT3C.13	GCA_016710135.1		1							1				1		1	1								1					1	1				1		1	1	1	1
AOB	Nitrosomonas sp. EsbE_18-Q3-R3-47_MAXAC.155	GCA_016705625.1		1			1				1				1		1	1								1					1	1				1		1	1	1	1
AOB	Nitrosospira multiformis Nl13	GCF_900108135.1				1			1	1	1				1				1	1					1						1	1		1		1		1	1	1		1
AOB	Nitrosospira multiformis ATCC 25196	GCF_000196355.1				1			1		1				1				1	1					1						1	1		1		1		1	1	1		1
AOB	Nitrosospira multiformis Nl4	GCF_900107715.1				1			1	1	1				1				1	1					1						1	1		1		1		1	1	1		1
AOB	Nitrosospira multiformis C_No_T20_A_bin.43	GCA_020696875.1		1					1		1				1				1						1						1	1		1		1		1	1	1		1
AOB	Nitrosospira multiformis Nl7	GCF_900111585.1							1	1	1				1				1	1					1						1	1		1		1		1	1	1		1
AOB	Nitrosospira multiformis Nl18	GCF_900110185.1							1	1	1				1				1	1					1						1	1		1		1	1	1	1	1		1
AOB	Nitrosospira multiformis Nl14	GCF_900116835.1				1		1	1	1	1				1				1	1					1						1	1		1		1		1	1	1		1
AOB	Nitrosospira multiformis Nl12	GCF_003050865.1				1		1	1	1	1				1				1	1					1		1				1	1		1		1		1	1	1	1	1
AOB	Nitrosospira multiformis SCN18_25_8_15_R2_B_54_34	GCA_017306155.1				1			1	1					1				1	1					1						1	1		1		1		1	1	1	1	1
AOB	Nitrosospira sp. Nsp14	GCF_900113575.1							1	1					1		1	1	1	1					1						1	1	1	1		1	1	1	1	1		1
AOB	Nitrosospira sp. Nsp2	GCF_003050965.1				1			1	1					1		1	1	1	1					1						1	1	1	1		1		1	1	1	1	1
AOB	Nitrosospira sp. MGR_bin421	GCA_013821425.1	1					1	1		1				1		1	1	1											1	1	1		1		1		1	1	1		1
AOB	Nitrosospira briensis NRS527	GCF_018406445.1							1						1				1	1		1			1						1	1		1		1		1	1	1		1
AOB	Nitrosospira briensis Nsp1	GCF_900100985.1				1			1						1				1	1					1						1	1		1		1		1	1	1	1	1
AOB	Nitrosospira briensis C-128	GCF_000619905.2							1						1				1	1					1						1	1		1		1		1	1	1		1
AOB	Nitrosospira sp. Nsp18	GCF_900103145.1				1			1						1				1	1					1						1	1		1		1		1	1	1		1
AOB	Nitrosospira sp. Nsp11	GCF_900142705.1				1			1						1				1	1					1						1	1		1		1		1	1	1		1
AOB	Nitrosospira briensis Nsp10	GCF_900115325.1							1		1				1				1	1			1		1					1	1	1		1			1	1	1	1		1
AOB	Nitrosospira briensis Nsp8	GCF_900115125.1						1	1		1				1				1	1			1		1					1	1	1		1			1	1	1	1		1
AOB	Nitrosospira sp. Nv6	GCF_900110495.1							1	1	1				1				1	1					1						1	1		1		1	1	1	1	1		1
AOB	Nitrosospira sp. Nv4	GCF_900215485.1							1	1					1				1	1					1						1	1		1		1	1	1	1	1		1
AOB	Nitrosovibrio tenuis Nv1	GCF_900109785.1				1									1					1			1		1						1	1		1		1		1	1	1		1
AOB	Nitrosospira sp. SCN18_31_3_15_R1_B_56_42	GCA_017306115.1							1	1					1				1	1		1			1						1	1		1		1		1	1	1	1	1
AOB	Nitrosospira sp. 56-18	GCA_001899235.1							1	1					1				1	1	1	1			1						1	1		1		1		1	1	1	1	1
AOB	Nitrosospira multiformis Nsp5	GCF_003050825.1				1			1	1					1		1	1	1	1		1			1						1	1		1				1	1	1		1
AOB	Nitrosospira multiformis Nl1	GCF_900103165.1				1			1	1					1		1	1	1	1		1			1						1	1		1				1	1	1		1
AOB	Nitrosospira multiformis Nsp13	GCF_900101945.1							1						1		1	1	1	1	1	1			1						1	1		1		1		1	1	1		1
AOB	Nitrosospira lacus APG3	GCF_000355765.4	1						1						1		1	1	1	1			1		1						1	1		1		1		1	1	1	1	1
AOB	Nitrosospira sp. NpAV	GCF_000832065.1				1			1						1		1	1	1	1	1	1			1						1	1		1		1		1	1	1		1
AOB	Nitrosospira sp. Nv17	GCF_900119085.1								1					1				1	1		1			1						1	1		1		1		1	1			1
AOB	Nitrosospira sp. MGR_bin150	GCA_013697655.1	1												1		1	1	1	1					1						1	1		1		1		1	1	1		1
AOB	Nitrosospira sp. Nl5	GCF_900102495.1							1	1	1	1			1		1	1	1	1					1						1	1		1			1	1	1	1		1
AOB	Nitrosospira sp. MC12_S10_M_MetaBAT2_028	GCA_016106375.1	1											1	1		1	1													1	1		1				1	1
AOB	Nitrosospira sp. MC9_S7_M_Binsanity_092	GCA_016106405.1	1											1	1		1	1													1	1		1				1	1
AOB	Nitrosospira sp. MC17_S15_bin_58	GCA_016106365.1	1											1	1		1	1													1	1		1				1	1
AOB	Nitrosospira sp. MC14_S12_M_CONCOCT_099	GCA_013450215.1	1											1	1		1	1													1	1		1				1	1
AOB	Nitrosospira sp. ON33M_5M_MetaBAT2_013	GCA_016106335.1	1											1	1		1	1													1	1		1				1	1
AOB	Nitrosospira sp. MC4_S2_CONCOCT_122	GCA_016106425.1	1											1	1		1	1													1	1				1		1	1
AOB	Nitrosospira sp. MC17_S15_bin_110	GCA_013520955.1												1						1					1						1	1		1				1	1
AOB	Nitrosospira sp. SU08M_6M_MetaBAT2_044	GCA_016106265.1												1						1					1						1	1		1				1	1
AOB	Nitrosospira sp. MC9_S7_M_Binsanity_197	GCA_016106235.1												1						1					1						1	1		1				1	1
AOB	Nitrosospira sp. MC12_S10_M_MetaBAT2_031	GCA_016106275.1												1						1											1	1		1				1	1
AOB	Nitrosospira sp. MC14_S12_M_CONCOCT_096	GCA_016106315.1												1						1					1						1	1		1				1	1
AOB	Nitrosospira sp. ON33M_5M_Binsanity_121	GCA_016106175.1												1						1					1						1	1		1				1	1
AOB	Nitrosococcus oceani ATCC 19707	GCF_000012805.1				1		1	1					1	1		1	1										1	1	1	1	1		1		1		1	1	1			1
AOB	Nitrosococcus oceani NS58	GCF_007990675.1				1		1	1					1	1		1	1										1	1	1	1	1		1		1		1	1	1			1
AOB	Nitrosococcus oceani AFC27	GCF_000155655.1				1		1	1					1	1		1	1										1	1	1	1	1		1		1		1	1	1			1
AOB	Nitrosococcus oceani C-27	GCF_000740745.1				1		1	1					1	1		1	1										1	1	1	1	1		1		1		1	1	1			1
AOB	Nitrosococcus oceani AFC132	GCF_000740735.1				1		1	1		1			1	1		1	1										1	1	1	1	1				1		1	1	1			1
AOB	Nitrosococcus watsonii C-113	GCF_000143085.1				1		1	1					1	1		1	1		1								1	1	1	1	1		1		1		1	1	1			1
AOB	Nitrosococcus wardiae D1FHS	GCF_004421105.1				1		1	1		1		1	1	1		1	1						1	1		1	1	1	1	1	1				1		1	1	1			1
AOB	Nitrosococcus halophilus Nc 4	GCF_000024725.1				1		1	1				1	1	1		1	1						1	1			1	1	1	1	1				1	1	1	1	1			1
AOB	Ca. Nitrosoglobus terrae TAO100	GCF_002356115.1				1			1						1		1	1		1					1			1			1	1		1				1		1		1
CMX-A	Nitrospira sp. UBA5702	GCA_002420045.1			1			1					1		1					1			1		1			1			1	1				1	1	1	1	1
CMX-A	Nitrospira sp. UBA5698	GCA_002420115.1			1			1					1		1					1					1			1			1	1				1	1	1	1	1
CMX-A	Nitrospira sp. UBA11158	GCA_003529185.1			1			1					1		1					1			1		1			1			1	1				1	1	1	1	1
CMX-A	Ca. Nitrospira nitrosa COMA1	GCA_001458735.1			1			1			1				1					1		1	1		1			1			1	1	1			1	1	1	1	1	1
CMX-A	Nitrospira sp. UW-LDO-01	GCA_002254365.1			1			1	1		1	1			1					1		1	1		1						1	1	1			1	1	1	1	1	1
CMX-A	Nitrospira sp. CMX_CAADGK01	GCA_900696515.1	1		1			1	1				1		1								1								1	1				1	1	1	1	1
CMX-A	Ca. Nitrospira nitrificans COMA2	GCA_001458775.1			1	1		1							1							1			1						1	1				1	1	1	1	1
CMX-A	Nitrospira sp. CG24B	GCA_002869845.1			1			1							1						1	1										1				1	1	1	1	1	1
CMX-A	Nitrospira sp. SG-bin1	GCA_002083365.1	1		1	1		1	1		1		1		1										1			1			1	1				1	1	1	1	1		1
CMX-A	Nitrospira sp. SG-bin2	GCA_002083405.1			1	1		1	1				1		1			1					1								1	1	1		1	1	1		1	1	1
CMX-A	Nitrospira cf. moscoviensis SBR1015 SG-bin1	GCA_900078535.2			1	1		1	1		1		1		1								1								1	1	1		1	1	1		1	1	1
CMX-A	Nitrospira sp. ST-bin4	GCA_002083565.1			1	1		1					1		1						1	1									1	1			1	1	1	1	1	1
CMX-A	Ca. Nitrospira inopinata ENR4	GCA_001458695.1			1	1		1	1				1		1						1	1			1			1	1		1	1				1	1	1	1		1
CMX-A	Nitrospira sp. UBA2082	GCA_002331335.1			1			1		1					1								1								1	1				1	1	1	1	1	1
CMX-B	Nitrospira sp. palsa_1315	GCA_003152135.1			1							1	1		1					1		1									1	1	1	1	1	1	1	1	1	1	1
CMX-B	Nitrospira sp. palsa_1310	GCA_003135435.1	1		1							1	1		1					1		1	1						1		1	1	1	1	1	1	1	1	1	1	1
CMX-B	Nitrospira sp. CG24C	GCA_002869885.1	1		1								1		1						1										1	1			1	1	1	1		1	1
CMX-B	Nitrospira sp. CG24E	GCA_002869895.1	1		1								1		1													1			1	1			1	1	1	1		1	1

## Sheet: Dataset S3
Dataset S3. Transcriptome sequencing summary for the analyzed samples.
Strain	“Ca. Nitrosotenuis chungbukensis” MY2										N. viennensis EN76										N. europaea ATCC 19718
Condition	1× MWM_1	1× MWM_2	1× MWM_3	1× MWM_4	1× MWM_5	10× MWM_1	10× MWM_2	10× MWM_3	10× MWM_4	10× MWM_5	1× MWM_1	1× MWM_2	1× MWM_3	1× MWM_4	1× MWM_5	10× MWM_1	10× MWM_2	10× MWM_3	10× MWM_4	10× MWM_5	1× MWM_1	1× MWM_2	1× MWM_3	1× MWM_4	1× MWM_5	10× MWM_1	10× MWM_2	10× MWM_3	10× MWM_4	10× MWM_5
Trimmeda	73471942	68045196	68785636	65080234	44489278	74123982	73104182	60590974	77098602	62858124	72171102	90938126	79491738	70391762	74746080	75054978	61052962	79460742	77219744	76725364	36992088	46657882	37622864	43828980	39666558	45390386	40932280	47682446	42455682	32544726
rRNA sequencesb	47141044	42309902	41786053	40681517	26837618	41105961	40926706	33331590	42646810	28749743	57891707	72686627	63597261	56099169	60044923	61127235	49605710	64019570	62751771	62914870	236697	377887	663557	599001	900525	1461214	764632	671456	494262	522453
Non-rRNA sequencesc	26330898	25735294	26999583	24398717	17651660	33018021	32177476	27259384	34451792	34108381	14279395	18251499	15894477	14292593	14701157	13927743	11447252	15441172	14467973	13810494	36755391	46279995	36959307	43229979	38766033	43929172	40167648	47010990	41961420	32022273
Sequences assigned to genesd	25067215	24568812	25828995	23176717	16866722	31942286	31082332	26500695	33423045	33193529	13529938	17215822	15038442	13526584	13867117	13134359	10796267	14557427	13697083	13012569	35253050	44652163	35720031	41497232	36778844	42219191	38345288	44593330	40083002	30633031
Unassigned sequencese	1263683	1166482	1170588	1222000	784938	1075735	1095144	758689	1028747	914852	749457	1035677	856035	766009	834040	793384	650985	883745	770890	797925	1502341	1627832	1239276	1732747	1987189	1709981	1822360	2417660	1878418	1389242
aReads remaining after adaptor and quality trimming
bReads matching rRNA sequences
cNon-rRNA reads subjected to gene assignment
dReads assigned to annotated genes
eReads not assigned to annotated genes

## Sheet: Dataset S4
Dataset S4. DESeq2 analysis results based on raw count data from 16S rRNA gene amplicon sequencing of soil and freshwater microcosms at the genus level.
Category	Contrast	Genus	baseMean	log2FC	lfcSE	stat	P value	P value (adj)
Agricultural soil, w/ ATU	10× MWM Vs. 0× MWM	Nitrosarchaeum spp.	15.1206	5.49072	1.0895	5.03968	4.66303e-07	1.42033e-05
Agricultural soil, w/ ATU	10× MWM Vs. 1× MWM	Nitrosarchaeum spp.	15.1206	7.92502	1.37278	5.77299	7.78777e-09	6.14678e-07
Agricultural soil, w/ ATU	1× MWM Vs. 0× MWM	Nitrospira II	825.426	1.33734	0.413786	3.23196	0.00122943	0.0377366
Agricultural soil, w/ ATU	10× MWM Vs. 0× MWM	Nitrospira II	825.426	2.30374	0.413212	5.57519	2.47254e-08	9.95195e-07
Agricultural soil, w/o ATU	10× MWM Vs. 1× MWM	Nitrosomonas communis	42.9223	-2.00326	0.563411	-3.5556	0.000377122	0.0100314
Agricultural soil, w/o ATU	1× MWM Vs. 0× MWM	Nitrosomonas communis	42.9223	2.56543	0.576272	4.45177	8.51673e-06	0.000735846
Agricultural soil, w/o ATU	1× MWM Vs. 0× MWM	Nitrosomonas oligotropha	130.211	-4.47831	0.944511	-4.74141	2.12239e-06	0.000229218
Agricultural soil, w/o ATU	10× MWM Vs. 0× MWM	Nitrosomonas oligotropha	130.211	-2.66131	0.927868	-2.8682	0.00412817	0.0412451
Agricultural soil, w/o ATU	10× MWM Vs. 1× MWM	Nitrososphaera spp.	76.2839	1.40012	0.385665	3.6304	0.00028298	0.00806492
Agricultural soil, w/o ATU	10× MWM Vs. 0× MWM	Nitrososphaera spp.	76.2839	1.823	0.392621	4.64316	3.4312e-06	0.000111514
Agricultural soil, w/o ATU	1× MWM Vs. 0× MWM	Ca. Nitrosotenuis spp.	808.191	1.11543	0.283222	3.93835	8.20434e-05	0.0047257
Agricultural soil, w/o ATU	10× MWM Vs. 1× MWM	Ca. Nitrosotenuis spp.	808.191	3.01707	0.273128	11.0464	2.28299e-28	9.10915e-26
Agricultural soil, w/o ATU	10× MWM Vs. 0× MWM	Ca. Nitrosotenuis spp.	808.191	4.1325	0.279258	14.7981	1.50576e-49	1.70001e-46
Grassland soil, w/ ATU	10× MWM Vs. 1× MWM	Nitrosarchaeum spp.	14.5142	4.32322	1.31511	3.28735	0.00101137	0.0292791
Grassland soil, w/ ATU	10× MWM Vs. 0× MWM	Nitrosarchaeum spp.	14.5142	7.62993	1.67995	4.54176	5.57871e-06	0.000188401
Grassland soil, w/ ATU	10× MWM Vs. 1× MWM	Nitrospira II	878.831	2.03153	0.525378	3.86679	0.000110279	0.00532094
Grassland soil, w/ ATU	10× MWM Vs. 0× MWM	Nitrospira II	878.831	2.70802	0.526763	5.14087	2.73466e-07	1.46926e-05
Grassland soil, w/o ATU	10× MWM Vs. 0× MWM	Nitrosomonas oligotropha	185.536	-3.62174	0.647975	-5.58933	2.2795e-08	1.4924e-06
Grassland soil, w/o ATU	1× MWM Vs. 0× MWM	Nitrosomonas oligotropha	185.536	-3.07964	0.645438	-4.7714	1.82951e-06	0.000204092
Grassland soil, w/o ATU	1× MWM Vs. 0× MWM	Ca. Nitrosotenuis spp.	706.662	2.20102	0.435746	5.05115	4.39168e-07	5.51156e-05
Grassland soil, w/o ATU	10× MWM Vs. 1× MWM	Ca. Nitrosotenuis spp.	706.662	2.45093	0.423915	5.78165	7.39726e-09	3.63575e-06
Grassland soil, w/o ATU	10× MWM Vs. 0× MWM	Ca. Nitrosotenuis spp.	706.662	4.65194	0.433549	10.7299	7.36588e-27	8.19822e-24
Grassland soil, w/o ATU	10× MWM Vs. 0× MWM	Nitrososphaeraceae A7118 spp.	16.6883	2.08248	0.674133	3.08913	0.00200743	0.0237688
Lake Soyang, w/ ATU	10× MWM Vs. 0× MWM	Nitrosarchaeum spp.	57898	4.45309	1.60888	2.76781	0.00564339	0.0154695
Lake Soyang, w/ ATU	10× MWM Vs. 0× MWM	Ca. Nitrosocosmicus spp.	29.981	3.23469	0.703953	4.59503	4.32682e-06	3.05913e-05
Lake Daecheong, w/ ATU	10× MWM Vs. 0× MWM	Nitrosarchaeum spp.	87708.9	1.41414	0.617426	2.29037	0.0219996	0.0369929
Lake Daecheong, w/ ATU	10× MWM Vs. 0× MWM	Ca. Nitrosotenuis spp.	591.815	-1.60741	0.273733	-5.87217	4.30135e-09	3.44108e-08
Lake Daecheong, w/ ATU	10× MWM Vs. 0× MWM	Nitrospira II	4642.88	2.07054	0.627141	3.30156	0.000961475	0.00222657
Lake Daecheong, w/o ATU	10× MWM Vs. 0× MWM	Nitrospira II	2913.67	-2.64076	0.29351	-8.99718	2.31592e-19	1.19375e-17

## Sheet: Dataset S5
Dataset S5. Gene list and transcriptomic abundances in Nitrososphaera viennensis EN76 cells grown under 1× and 10× MWM conditions.
locus_tag	feature_type	start	end	strand	name	EC	pfam_id	pfam_desc	Signal peptide	TMHMM_Prediction	product	ffn	faa	baseMean	log2FC	P value (adj)	1× MWM_1 (mapped reads)	1× MWM_2 (mapped reads)	1× MWM_3 (mapped reads)	1× MWM_4 (mapped reads)	1× MWM_5 (mapped reads)	10× MWM_1 (mapped reads)	10× MWM_2 (mapped reads)	10× MWM_3 (mapped reads)	10× MWM_4 (mapped reads)	10× MWM_5 (mapped reads)	Detected in proteome
NVIE_000010	CDS	3	1442	+	-	-	-	-	SP	2	hypothetical protein	GTGAATACTGGTAGGGGAAAATTCCTGGCCGTCGCTTTTATCACCGTTCTCGTCCTGCCTGCCGTTCTTGCGTCGCAAAAGGCTTTTGCAGACGGCCTCACGCAGGAAAATCTTCCTCCTGCAACATTTGGCAACCGGGAGGCAGCGCTTTTTGTCAAGATTAATCCGCCGATTCTGACGACAGAATCGCAGCAGGATGCGTACCTGCAGTTCAGGCTGTTTGACGTCAAGACCAACGAGACGATAAAGTTCCCGACGCTCAACATCGCCGTGTACAAGGGCACGGACCCGAAAGCCAAGCCCCTCATGCAGGATTTCTTCCAGAGTGAAAACGGCCTCTTGACGCTAAAGATAAAGCCGCAGGAAGGCCCTGTCCAGATCCAGGGCAGCCGGGAGCCG…	MNTGRGKFLAVAFITVLVLPAVLASQKAFADGLTQENLPPATFGNREAALFVKINPPILTTESQQDAYLQFRLFDVKTNETIKFPTLNIAVYKGTDPKAKPLMQDFFQSENGLLTLKIKPQEGPVQIQGSREPFLSALQADPGGTVNVSGPVLLDGGLYRIDVEVFGIDFPTNIFKDEDVKTFETALSVGDVYSQNVQSADGKTYPMSIISYYDKVEDFNFNAESKTYSWAMPFDWNVERIQNAPNVFVHEEVKVPKSFAGVGDASAFEAKVNGKPIAGRMLAVDPFADENNLILHFLINKNDILDMARNDPPADGKMSFSFSPAGAAGEQTSGEISTDTGGIHVLMNWTPSQLKAGTDTKLNMRFVDAFAGASITDDVKYDIKIFDKAGKEVFAKADQ…	3959.69	-0.0305751	0.733543	3747	4887	4071	4365	3800	3486	3329	4861	3747	3755	detected
NVIE_000020	CDS	1439	1834	+	-	-	-	-	-	0	hypothetical protein	ATGAAGAGCGGCTTTTACGACGAACTGTCGGAAAAGACCTACAACGAAATACCGCGCATCCCGGCGTCAAACAGGGTGATGCTGCACGTCAGCCCGTTCTCGGTGGGCCAGAGCTACGTCACTGCCAAGGTGGAAAACCGTCGCGGCGACACCGTCAACATCAACATCGAGGGCGGCCGGCTCGGAGTCGACCTGCAGGAAACATTGTTCAGGCTAGGCGACAATAGGCTGCCGAAACATGCCTACATTGTCACCACCATAAACGAGACAGGCAGGATACTGGCGCGCAAGGTCCCGGTGCTTGGCGTCAAGGACTGGCTCTTGATATACGAGGACGACCTGTTCCTGCTTGCGGTAAAGGACGCCTATGACGAGATCGAGATAATGGTGGTCTAG	MKSGFYDELSEKTYNEIPRIPASNRVMLHVSPFSVGQSYVTAKVENRRGDTVNINIEGGRLGVDLQETLFRLGDNRLPKHAYIVTTINETGRILARKVPVLGVKDWLLIYEDDLFLLAVKDAYDEIEIMVV	976.886	-0.0130868	0.907375	906	1137	1021	1101	1002	822	848	1092	944	978
NVIE_000030	CDS	1831	2433	-	-	-	PF00881.27;PF00881.27	Nitroreductase;Nitroreductase	-	0	Putative nitroreductase family protein	ATGGACAACAAAACCGCCAAGGCAGATTACACCATAAACGACCTCATTGCAAAGAGGTGGAGCGCAAGGGCGTTTTCCGACAGGCCAGTTGAAAAGCAAAAGGTAATGTCCCTTTTAGAGGCCGCGCGGTGGGCGCCTTCAAGCTCTAACGAGCAGCCGTGGCGGTTCATCGTCTTTACCGCTGAAAACAACAAAGAGATGCTAGAGGCCGCGCGGTCGGTCCTTTCAGAGGGCAACTCGTATGCCAGAAAGGCGCCAGTCCTGATGTGCGCGGTCGCCAAGAGGACGTACACACACAACGACAAGGACAACAGGCACTACATGCACGACGTTGGGGCGGCTACTGCGTACATGTTCCTTGAAGCGTACAATCAGGGCCTCGCCATGCACGTCATGGGA…	MDNKTAKADYTINDLIAKRWSARAFSDRPVEKQKVMSLLEAARWAPSSSNEQPWRFIVFTAENNKEMLEAARSVLSEGNSYARKAPVLMCAVAKRTYTHNDKDNRHYMHDVGAATAYMFLEAYNQGLAMHVMGGFDVEKARQSFEIPQGFEPATMIAIGYYGNPETLPEKPREKELAPRSRKPIGELAFSGRWGSTTSII	760.314	0.173227	0.0574539	696	1015	972	823	793	650	566	822	681	708
NVIE_0004	CDS	2528	2956	+	-	-	PF00579.28;PF01409.23;PF03483.20;PF03484.18;PF17759.4;PF02568.17;PF18297.4;PF04472.15;PF17214.6;PF00753.30;PF10996.11;PF07521.15;PF01938.23;PF13685.9;PF03364.23;PF01949.19	tRNA-synt_1b;tRNA-synt_2d;B3_4;B5;tRNA_synthFbeta;ThiI;NFACT-R_2;SepF;KH_7;Lactamase_B;Beta-Casp;RMMBL;TRAM;Fe-ADH_2;Polyketide_cyc;DUF99	-	0	hypothetical protein	TTGGGATATGCGATAAAAACTTTCCGCATCATGGTTAAACTATATTCTTATGGCAAAATCTTCGAAATAAACATGAAAATGGCTAACTCTCAATACTTCTTAAAGGCGACCGCGCCAGCAAGTCCAGTACCATGGGGAAGCAGTGTAGAATTTGTAGTACCGAGCGGAGTAACGTCGCTTGCATCTACATCGACAGGCAAATGGTGTACTGCTGCAAACCTTGTGGATGTAACGGATGCACATCCTGGAATTAAATGGGTAGAATGCAGCGTCACATACTTTGCATCCGGAGGAAGCCAGCCTCAAGGGTGGTACTTTTGGTATGGATGGAGTGGCAATACTAATGGCACGTACCAGTCCTTAGGCTATGATCCTACTGGCCATACTATTAGACTGAAG…	MGYAIKTFRIMVKLYSYGKIFEINMKMANSQYFLKATAPASPVPWGSSVEFVVPSGVTSLASTSTGKWCTAANLVDVTDAHPGIKWVECSVTYFASGGSQPQGWYFWYGWSGNTNGTYQSLGYDPTGHTIRLKLKQVFGAIR	17.6136	0.773578	0.0732256	18	25	33	20	22	16	14	18	10	4
NVIE_000040	CDS	3375	3773	+	-	-	-	-	-	0	hypothetical protein	TTGGCAAACGGGACGGACTATACCTTTAATGTATCCTTCTTCGAGCCCAACAGTGCAAAGCCGCTCAAAGATGTCAATTACAATATCGTGATCACAAACTCGCTAGATTCATCAGGCAATGAACTATTCAATGCTGCAAAACAGGCTAACAGTCCTAACAACATGCTGCACAGCGCAAATGGAAATGTGACAATCAAGTACAATTTTAAAGAAATACAAAGCGCAATAGTGGTAATACAGTTTTATGGTACCAATTCTGCACCGAGTAACCAGCAGCATGAATTTATCTATCAGGTTGTAGATTCTAGAACCATTCCAGAATTTCCTCTAGCGCCTGTCATCCTTGCATCCAGTTTGGTAACAGCTATTGTTGTAAGAATCATGATCAAGAGGCCCTGA	MANGTDYTFNVSFFEPNSAKPLKDVNYNIVITNSLDSSGNELFNAAKQANSPNNMLHSANGNVTIKYNFKEIQSAIVVIQFYGTNSAPSNQQHEFIYQVVDSRTIPEFPLAPVILASSLVTAIVVRIMIKRP	273.262	-0.360538	0.00331364	259	286	235	240	249	277	256	400	284	258
NVIE_000050	CDS	4145	5557	+	-	2.3.3.10	PF01154.20;PF08540.13	HMG_CoA_synt_N;HMG_CoA_synt_C	-	0	putative hydroxymethylglutaryl-CoA synthase	TTGAATGTAGATATGCCAGTCGTGGGGATTGATGATCTGGCGATCTATGTCCCAAAGCTTTACATCGATTACAAGGATTTCGCCCAAGCTAGAGGAATTGATCCGCAGAAACTAGAGTACGGCATCGGCATCCGCAAGATGGCGATTGCCGACACCAATCAGGACCCTGCCTGCATGGCAGCAAACGCCTGCCTGAAACTCATGCAAAAGGCGCACATACACCCGCAGGACGTCGGCAGGCTTTATGTCGCTACAGAATCAGCGCTTGACGAATCCAAGGCCCTCAACTCTTTTGTCATAGGCATGCTGGAGCAGGTGTACGGGGAAGGCTCTTTTGAGCACGCCGGCGGCATCGAGTGCAAGTTTGCCTGCGTCTCAGGTTCATATGCATTGCACGAT…	MNVDMPVVGIDDLAIYVPKLYIDYKDFAQARGIDPQKLEYGIGIRKMAIADTNQDPACMAANACLKLMQKAHIHPQDVGRLYVATESALDESKALNSFVIGMLEQVYGEGSFEHAGGIECKFACVSGSYALHDNANWIRAEENSGKAAIVIVSDIAKYDLGSAGEYTQGAGAVALLIKEEPRLMAFDPKVASTVIKNEYDFYRPFGKETPLVNGGYSNLLYLIQVRKAFDAYKEKALKTGLVKLNEGEAITDHIDFFSVHLPYRRMGEKALAYLLRHEWRHLPRWKHVTKEIGMNEPQPKDPRGTIESILADTDFMKADEQFRRAFMQTSFYNETYEKKMASSLEASAQIGNLYTASMYMGLRSLLEFEFKKGTDLEGKRIGFGSYGSGSSAMVFSGIM…	25807.5	0.0550603	0.220264	25377	31890	28239	29120	25344	24383	19321	28529	25944	23367	detected
NVIE_000060	CDS	5567	6820	-	-	4.3.1.19	PF00291.28	PALP	-	0	threonine ammonia-lyase	ATGAATGACGACAGCGTGTGGAAGGCCGACAGGAAGCACAGGGTCCCGACCTATGACGACATTGTGAAGGCAAGGAGCCTGCTGGAGGGCACCGTCAGAAAGACCCCGCTGCAGCGCTCAAGCACGTTTTCAAAGCTTGCCGGCACAAACGTGTTCCTGAAACTTGAATGCCTGCAGCTGACCGGCTCGTTCAAGGTGCGCGGCGCGCTTGCCAAGGTGGGCAGCCTGACAGAAAAGCAGGCAGGCTATGGCGTGATTGCGGCATCTGCAGGCAACCACGCGCAGGGAGTCGCGTTTGCAAGCGCAAGGAAAAACGTGCCCTGCACGATTGTCATGCCGCAGAACGCGTCGCCGGCCAAGGTCGCGGCCACAAGGTCGTACGGCGCAGAGGTGGTCCAG…	MNDDSVWKADRKHRVPTYDDIVKARSLLEGTVRKTPLQRSSTFSKLAGTNVFLKLECLQLTGSFKVRGALAKVGSLTEKQAGYGVIAASAGNHAQGVAFASARKNVPCTIVMPQNASPAKVAATRSYGAEVVQKGFNYDEAWEATQEIAKQEGKTIIHAFDDPDVIAGQGTIGLELMEDLAGADRVYLPVGGGGLAAGVSIAIKAKKPDIKIIGVESRAFPAMKESMAKGSLQSVKAGYTIADGISVKSPGKLTYEIVSKHLDDIVLVDDTAIVKTMFLLMERAKLVVEPAGAASLAYLLSNGHQAGKNEKVISLLSGGNVDMYLLGQVVAKGLMQMGRLVKIFILLPDKPGALKEVVDDIAELSVNIVEVEHDRLSANIPAGTAGVYLSLELENEKRS…	13570.4	0.152865	0.124052	13210	18751	15224	15075	14004	11669	11292	11632	12839	13494
NVIE_000070	CDS	6912	7388	+	-	2.8.1.1,2.8.1.2	PF20033.2	DUF6438	-	1	hypothetical protein	GTGAGCAGCAGCGCTGTTGCAGGCGGTATCGTGGTGGGCGTTGCGTTTGTGGTGGTGTTTTCAATGTTCTCTATTCCCTCCGGGTTTGAGGGCAACATCGAGGACGTGACAATATCGCTTGAAAGAACGCCCTGCTTTGGTTTCTGTCCCGATTATACGGTCACTGTCTTTGGCAACGGCACCGTGGTGTATGAGGGCCGCAACTTTGTCTATGCCAAGGGCGAGCAGAGGGCGCAGATCGCGCAGTCCGACGTCAAGGAGCTCGTGGACGAATTCTACCGCGTCGGGTTCTTCTCGATGAAAGACCGCTACGAGGCGCAGGTGACGGACCTCCCGTCTCAGACTACTTCGATAACGGCTGGCGACGCGACCAAGAGCGTGTACAGGTACGGCCCCGAG…	MSSSAVAGGIVVGVAFVVVFSMFSIPSGFEGNIEDVTISLERTPCFGFCPDYTVTVFGNGTVVYEGRNFVYAKGEQRAQIAQSDVKELVDEFYRVGFFSMKDRYEAQVTDLPSQTTSITAGDATKSVYRYGPEPQRLVMLEDKIDEVAKTAQWVKGEG	3277.33	0.106552	0.174387	3235	4311	3729	3633	3206	2975	2543	3128	3086	3323	detected
NVIE_000080	CDS	7417	7710	-	-	-	PF09630.13	DUF2024	-	0	putative protein of unknown function DUF2024	ATTAAATACCGTCTTCGCGGACTTTTTTCTATGGAATGCGCAGTTTACGATACATACGTGCAAAAGAAGGACGGCAAGATAATGCACTTTGACGTCGTGGTCGAGGCAAACACCCCCCACGAAAAGGCCATCCAGTACGGCCAGCAGTGGCTCGCAACCGTGGGCCAGGCAGGACAGAAGATGACCTCTGAAGAGTGCCAGTTCTGCCACATCCAGGAAGCTCCGCCGTTTGTAGAGAAATCAATCAAGCAGCAGGGCTACTGGATACAAAAGATGGAAGGCTGCCCTAACTAA	MKYRLRGLFSMECAVYDTYVQKKDGKIMHFDVVVEANTPHEKAIQYGQQWLATVGQAGQKMTSEECQFCHIQEAPPFVEKSIKQQGYWIQKMEGCPN	2857.73	0.261495	0.0130615	3133	3516	3288	3356	3226	2513	1758	2881	3280	2129	detected
NVIE_000090	CDS	7765	8532	+	-	2.8.1.1,2.8.1.2	PF00753.30	Lactamase_B	-	0	putative hydroxyacylglutathione hydrolase	ATGTTATTATACCGGGGCTCCTCCTCGTTTCGCCAGTTGGCCCTGGTTTTCCAGCAGATAAGGAGGATGGATTCTGGCTGCGTCACGTACCTGATAGGCTCGACAATGACCAAGGAATGCGCCATTGTTGACCCGCTCCTTGACACCGATTATGTGGCAGAGGAGGCGAAAAAAGCTGGATTAAAGATCGTGTACGTGATTGACACGCACACGCACGCCGACCATGTTTCCGGCGCGCGCAACATCGCCAGGCAGTTTGGCCTGCCAGGCGTCCACATGTCTGAAAAGTCGCAGAGCAGGTTCAAGACAATCCCTCTCAAGGACGGGCAGGCTATCAAGCTGGGAGAAGACGTCGAATTGAAGTTTGTCTACACGCCGGGCCACACGTACGACCACATG…	MLLYRGSSSFRQLALVFQQIRRMDSGCVTYLIGSTMTKECAIVDPLLDTDYVAEEAKKAGLKIVYVIDTHTHADHVSGARNIARQFGLPGVHMSEKSQSRFKTIPLKDGQAIKLGEDVELKFVYTPGHTYDHMCILVNNGKILTGDTLFVGDVGRVDLGGDARDKSDKLFDSLHGKLMKLADGVEVYPAHVGAAHHLGNARTSSTIGTERENNGALKAADKDAFFKYMTEDWPPKPPDYQNIIRLNKGEASIAMV	5489.51	0.417506	1.05137e-06	5748	7602	6947	6524	6574	4495	3851	4195	4977	4842
NVIE_000100	CDS	8578	10092	+	-	-	PF13905.9;PF08309.14	Thioredoxin_8;LVIVD	-	0	NHL repeat-containing protein	ATGGCCGGTAACGCCGGTAGTAGCAGCAACTACAAGGCACAGGAATTCCCCGAAGGGTTTGCGTGGCTCAACGCAGAAAAGCCGCTTTCCATGGCAGGCCTGAAGGGCCACGTGGTGGTGCTTGACTTTTGGACATACTGCTGCATAAACTGCATGCACACGCTTCCCACGCTCGACTGGCTGGAGAAAAAGTACCGCGGCCAGCCAGTGGTGTTCATCGGCGTTCATTCCGCGAAATTCTTTAACGAGCAGCAGGCGCAAAACGTGCAGGAGGCAATCGGCCGCTATGAAATAGGTCATCCTGTAGTAGTCGACCAGGAAATGAAGATCTGGCGCTCGTACGGCGTCACTGCGTGGCCCACGATCGTAATAGTCGACCCGAAGTGCAATGTCGTGTAC…	MAGNAGSSSNYKAQEFPEGFAWLNAEKPLSMAGLKGHVVVLDFWTYCCINCMHTLPTLDWLEKKYRGQPVVFIGVHSAKFFNEQQAQNVQEAIGRYEIGHPVVVDQEMKIWRSYGVTAWPTIVIVDPKCNVVYQQAGEGQRDELDDVIGVLLERHRAAGTLAKEPIEIGHPKQAQKRVLSYPGKLAFSPDGRMLAISDSNHNRVLVVDIESGNLVHKVGGTARDLRDGSFEEARFFRPQGLAWAGDRIIYVADTENHALREIDISAKTVRTLAGDGRQGAWISGAQDGKMTQLSSPWDLAYSDGFLFIAMAGLHQIWAYHIESGKIGPFAGSGYENIVDGSFSEAQFAQPSGLSIYGNFLLVADSEVSAVRLLDFSKKTVQTVVGEGLFEFGFKDGPLA…	7817.49	0.361425	3.84232e-10	8369	11086	9554	9359	8483	6834	4998	7162	7554	6315
NVIE_000110	CDS	10142	10774	+	-	-	PF00881.27	Nitroreductase	-	0	nitroreductase-like protein	ATGTCATCGTCGTACCCATCTGACGTATTTTCCAGGCTCTACGCCGGCGAGGAAAGCGGCAAGCTGTACCCGAAGGAGGAGGTCGCGCAGCAGGCGCCGGAAGGCGTCGAGGACGTTCTTCAGACCAACATATTCAACGTGATGCTGAACCGCAGGTCGCAGCGCAAGTTCGAGGACAGGCAGGTGGAGGACTGGAAGATGGAAATGATATTTGCAGCCGCCGACACGGCACCAACCGCCGGCGGGTTTCAGGGGTTTGAGATATTCAACGTCAAAAAAGCAGACGTGAGGGCGAGGCTTGTCGAGGCCGCAAACAGGCAGCCGTACGTGAACGCGCCGGAGGTGCTCGTCTTTTGCATGAACCCGCAAAGGGTGAAACTGAACTTTCCGCAGGACATA…	MSSSYPSDVFSRLYAGEESGKLYPKEEVAQQAPEGVEDVLQTNIFNVMLNRRSQRKFEDRQVEDWKMEMIFAAADTAPTAGGFQGFEIFNVKKADVRARLVEAANRQPYVNAPEVLVFCMNPQRVKLNFPQDIIRKFSVQDATLAAAYAQLAAHALGLSTVWIGMIDEKKVMSALGTDLVPSSILCIGYPQKMLQPKPKRNLVELIHTVQ	693.489	-0.296048	0.000230226	618	780	660	617	634	759	623	799	711	757
NVIE_000120	CDS	10768	11598	-	-	-	PF04254.16	DUF432	-	0	putative protein of unknown function DUF432	TTGAGCGTGGCTAAGTCACTTTTAAACAAAGCCTCCGGGTGGAAAACATTTACAAATCATTGGTTCCGTTGTCACAGGTGTTTGTTGCAGGAGCTGTTTGGGCGCCACAAGGTCAAGGCGGGGTCGGAGCCGCTTGAAATAACGTTCCGGAACCAGAAAATAGTCATCGCCGGAGGAGCCGCCGGCGCGTACTCGTACAAGCGCTACGCTGCAGGCGCGCTTGCCGCAGAGACTACCATAGTCTCCGACAAGGACGACGGCATAGTCGTGGGCATCTTTCCCATAGCCCCGCTCCTCACCCCAAAGCAAGTGGCCAAGAACATGTACATCAAGTTCAGGTCGCCAGTCGTGATGGACCAGAGGAGCGACGCAGTCGTGTACACAAAGATCCCAATAGAG…	MSVAKSLLNKASGWKTFTNHWFRCHRCLLQELFGRHKVKAGSEPLEITFRNQKIVIAGGAAGAYSYKRYAAGALAAETTIVSDKDDGIVVGIFPIAPLLTPKQVAKNMYIKFRSPVVMDQRSDAVVYTKIPIEIGVYRQSEDEELLIDAFSLSLQRYALYGSPEAGTVCRFFESETSTTEDGICAEKYTEATVRIRISNAIDNVVKISKVIVPMDGVVLDHAQDDAWVPGGVDVRLDVAFGKDIVNVRINTKVKRADKTSVAKREETLVFMMDAGY	3281.55	0.120311	0.129105	3223	3946	3869	3687	3434	2965	2473	3075	3226	3276
NVIE_000130	CDS	11961	12896	+	-	-	PF01544.21	CorA	-	2	putative CorA ion transporter	ATGCTCAGGCAGCTGGAAAACGAGGGCTTTGTGTGGGTGGACATTTCTGCGCCCACCCGCGAGGACATGCGCGAGCTTGGCCGGCGCTTTTCGTTCCACGAGCTGAACCTGGCAGACTGCGTCTCTAAAATCCAGATACCAAAAATCGACCGCTACAAGACTCACGTCTTTGTCATACTGCACTTTCCGGCCGTGGCGCAAGAGCGCGTGCCAAAGCCAAGCCAGCTTGCAGCGTTCCTTGGCCTGGGCTACCTCGTGACGGTGCATCAGGAAGACCTGAAGACCGTGACGGATACGTTTGACGCGTGCGAAAGGAGCGAGGGCGTGCGCAAGGAGCTGATGGGCAGGTCGGCCGGCTACCTGTACCACAGCCTGGTCGACGCGCTCGTGGACGAGCTC…	MLRQLENEGFVWVDISAPTREDMRELGRRFSFHELNLADCVSKIQIPKIDRYKTHVFVILHFPAVAQERVPKPSQLAAFLGLGYLVTVHQEDLKTVTDTFDACERSEGVRKELMGRSAGYLYHSLVDALVDELLNNVRKIMGNMEDIEDAVFDERVAVAREISYLRREVTSLRRIAIPMRRTLAELVAKDVQRFSEEDLTLYYDDVQDHIDKVIETLEESKDTIEIFKDTDFMHSSDRSNKILAVLTIIFTLSMPASIVGSFYGMNVPIPGGTENGPWTFLGPYTAFALIVLASSASAGAMMVYFRRLGWI	1683.55	0.281466	0.000544459	1777	2349	1936	1880	1890	1460	1239	1432	1695	1423
NVIE_000140	CDS	12964	13920	+	-	-	PF00924.21	MS_channel	-	3	putative mechanosensitive ion channel MscS	ATGTCCAATAACACCGCGACATCGATCTTTGGGCTTCCAAGCACGATTGACATCTTTGGAGTCCAGGTGACGCCGTTTGCCATCATACTCACGATTGCGATAATCGTCGCCGGCTTTGCAATAGCGCACGGAGTCCGGCTCGTCACGCTAAAGTACCTGGGCACGCGCCTGCCGCCCGACGCAAGGAAGGCGACCGGCAGGACCGTCTATTACGGCATAATAGCCGTGGCGCTGCTCTCGGCGCTTGGGGTCTCTGGCCTCGACCTCTCCGGCCTGTTCCTTGCAGGCGGCTTTGCCGGCATCATCGTAGGCTTTGCCACGCAGTCGCTGTTCTCAAACCTGATTTCGGGCATATTCCTGCAAATCGACAAGCCGATGAAGATAGGAGACCCCGTTCTC…	MSNNTATSIFGLPSTIDIFGVQVTPFAIILTIAIIVAGFAIAHGVRLVTLKYLGTRLPPDARKATGRTVYYGIIAVALLSALGVSGLDLSGLFLAGGFAGIIVGFATQSLFSNLISGIFLQIDKPMKIGDPVLITGKLPDVAGVVVEVTALSSRLRMFDGTYVRLPNSDVFLSEIRNFSGAAARRVELVIGVSYDSDAQKAIGIIRQSLKGTPLVLVEPEPDVYVDNLGASAVNINIWCWVPFTVWFDMRKLLVEQIKRELETNGIEIPFPQQVVHIKQDRRKKAPKMGAPRNSDTVPPAASFDSSAGVNLDEVADND	4097.09	0.0962694	0.236825	3830	5451	4304	4633	4361	3670	3163	3888	4023	4155
NVIE_000150	CDS	13959	15143	+	-	-	PF07690.19	MFS_1	-	8	major facilitator superfamily MFS-1	TTGGTCGAAGAGGGAGAAAAAGAAAAGGCCGGCCGCAGAAACGTCTACGCGCTAGGCTTTGTCAGCTTTTTCACCGACGTCTCGTCAGAGATGGTCTTTGCGCTGCTTCCCCTGTTCCTCACGGGGCCGCTTGGGGCGTCGCGCACGCTCCTTGGGCTCATAGAGGGCGTGGGCGAGATGCTCGGCTACACTGTCAGGATGGGCTCTGGGGCGCTCTCCGACAGGACGCAGAGGCGCAAGCCCTTGGTGGCGCTTGGCTACTCGCTTTCGGCCGCAAGCAAGCCCTTCTTTGGCGCGGCCGCCGGCTGGGCCGACGCCTTTGTGGTGCGCTCGCTTGACAGGGTTGGAAAAGGCGTGCGCACCGCGCCACGCGACGCGCTGATAAGCGAGTCGGCGCCG…	MVEEGEKEKAGRRNVYALGFVSFFTDVSSEMVFALLPLFLTGPLGASRTLLGLIEGVGEMLGYTVRMGSGALSDRTQRRKPLVALGYSLSAASKPFFGAAAGWADAFVVRSLDRVGKGVRTAPRDALISESAPEAKVGRAFGIHRSMDHAGAIVGPALAFALFPYVGFQGVFYASILPGALAVAVLVLSVKERIAPSSSSKPRSMSANVRAVLSQRRFVALLAIMAVFGVGAFNFSFVLVRASDLGVPDGSVALVYLAINVAHAAIGYPAGALADRAGKEKMLVLAYGVFAASAFLMLASADAAQAYVLALVYGAYVGIAETVQRAVIPRYVAASEHRGTAYGLYNLVAGFSFLAANVVFGFLLDSSGIGIAATYSIITSALAAAAMVAFIVKK	1274.33	-0.184161	0.0504722	1130	1435	1179	1227	1361	1189	1172	1517	1253	1336
NVIE_000160	CDS	15152	16015	-	-	-	-	-	-	0	hypothetical protein	ATGAGGCTCCCGCTCAAGGGCACGGACTATTTCAGCAAGCAAGCAAACGCGGCATTTGAGAACATCCAGGCAGAGTTCCTTGAGGCAGTCAAGCCCGCAATAGCCATGCAAAAGTCGCACGCGATGCTTGGGGACGGCACCGTTACGCAGACAGACACCTTTGACCCGCAGAACGTGCAGACGTTCTACCAGAGGCTGACAAACAGGATGGAAGGCTGGCTTGCAGGCGGCATTTCAAAGTCGGTCACCGACGACCTCCACAGGCTGTTCTGCCAGTTCAGCAGGGACGTTGGCAACAAGTACTACATCTCTGGCTACTTTGGCATCCAGTTCCACGCGCTGCCGTACTACAAGGCCGACAAGCGCGTGATAGAGGTCCAGAAAGAGCTTGCCAAGATC…	MRLPLKGTDYFSKQANAAFENIQAEFLEAVKPAIAMQKSHAMLGDGTVTQTDTFDPQNVQTFYQRLTNRMEGWLAGGISKSVTDDLHRLFCQFSRDVGNKYYISGYFGIQFHALPYYKADKRVIEVQKELAKIADDATALYGNIRDSADRALGQELEKRGLAEMDFEGLFSKMFEDEKLAEELDKKAASVEGQAEFQKMGERKNALFAELNDLMIELYQTSAVPIDYNRLMQGEEGVCTYFDIELIKGSKKAIKREAVFETGKIPKVDADKVAGELASVVKALKKAK	5870.2	0.226233	0.0106284	5767	8083	6950	6492	6446	5139	4470	4895	5613	5615	detected
NVIE_000170	CDS	16338	17015	+	-	-	-	-	-	0	hypothetical protein	ATGGCTCTCGTAATGGAAAGACTGACACCTGTAGATGCAAATATTATTCGTAAGAATGACGAGAAGTCATTGAAATCCCTTTTACCAAAATTACAGGATAGAATTGCGGCTCGAGTATTGCTTAAGGGAATGAATAATACTATTGACTCTATCCTTAAAGCAAAGAGGGAGAAAATAGAATCCACTTTCGACGATTCCCTTGATTCCTTTATCATAATGGCGGGTGGTTTGGTGGAATTGGTTGCAAAGAACAATAGGACTAGAATGATAGAAATTATTCAATCAGATATTGCCTTTTATGATAATGTGAAAACTGATGCAAATAGAAGGGCCGATCTTGACGATAAAGTCATCGAAGATATTGTTCGTATGATTTCTATTTTGGAAGACTATCAAAAT…	MALVMERLTPVDANIIRKNDEKSLKSLLPKLQDRIAARVLLKGMNNTIDSILKAKREKIESTFDDSLDSFIIMAGGLVELVAKNNRTRMIEIIQSDIAFYDNVKTDANRRADLDDKVIEDIVRMISILEDYQNVIIAIQTNRPKEFDKALEQIDGLDLLKSLYGTMLAIFCIAKLLNNKKHRDTGKLETLVQQGLSHAENLDAYTDTMDILSNPEEVALLKEETS	73.8035	-0.418506	0.12154	75	48	45	88	75	99	68	99	78	60
NVIE_000180	CDS	17029	17385	+	-	-	-	-	-	0	hypothetical protein	TTGACTGCGGAGCACTTCCAAGTAATATTCAAGAATCCCGGATACGAAACCTCGATCCGAATTCTGACCATTCGTGAAAAAGCGGAACTCCAAAAAATAATCGAAACATTAGAGGTAGCGCCTTTTCCTGAGCAGAATAATAGACTGTCAAAGCCACTTCGTCGACCTCTTGAGGGAAAATATGTTCTTCGTATTGCTAATGGCAAATACCGCCTAATCTATAGTATTGAACTAAACAGCAAGAAAGTCTTCTTGTGGTATGTCAAGCCTAGTCAAGAGTATACAATGCCGCGTGACAAGCTAACCTTGACTATACCACGCGTCTACCTAGTAAAAGAAGAAAATGAAGATGATTGA	MTAEHFQVIFKNPGYETSIRILTIREKAELQKIIETLEVAPFPEQNNRLSKPLRRPLEGKYVLRIANGKYRLIYSIELNSKKVFLWYVKPSQEYTMPRDKLTLTIPRVYLVKEENEDD	39.0937	-0.259448	0.420837	33	49	21	49	38	34	40	53	47	30
NVIE_000190	CDS	17514	18347	+	-	4.6.1.1	PF00211.23	Guanylate_cyc	-	0	putative adenylate/guanylate cyclase	GTGGCCCCGGAAGCAAAGGACGAGAAAAAGGAGGCCAAGAAGGACAAGGCCGAGGATAGCACGAGCAAGAGCCTCGTCGGGATGATGATGGGGGAAAGCTCGGCCGAGGAAAAAACGACAGTCGTCGTCGACTCGGAAACGCTCGTTGCGCAGACGCAGGACAGGCTGTGGCGCGCGCTAAAGCGCCGCTACCAGTACGACTCGTCGCTGAAACCGGGACAGGAATACCTGCTGTCGCACGTCAGCAGCAAGATCCCGCTCGTGATAATGTACGCCGACCTCGTGGGCTCGACAAACATGAGCATGACGCTCCCGGTGGACAAGCTTGTGACTATAATCCGCGCGTTCACGCAGGAAATGTCGTCGGTGGTGGAAAGCCACAAGGGATATGTTTTGAAA…	MAPEAKDEKKEAKKDKAEDSTSKSLVGMMMGESSAEEKTTVVVDSETLVAQTQDRLWRALKRRYQYDSSLKPGQEYLLSHVSSKIPLVIMYADLVGSTNMSMTLPVDKLVTIIRAFTQEMSSVVESHKGYVLKYVGDAVIAFFPASYNRLSACDRAVQCARSMITVVKNGINPILNQYDYPELGVKIGMDVGENVIVQYGHDKSSPIDILGYCMNVAAKITSLTGPNRISIGQDVYDLLHPSEKNKFKEMKLGAEEWKYRDRVTDKVYRVYTLMENR	3851.16	-0.00277425	0.973064	3716	4437	4165	4127	3978	3645	3049	4186	4061	3525
NVIE_000200	CDS	18385	18855	-	-	-	PF00380.22	Ribosomal_S9	-	0	30S ribosomal protein S9p	ATGGAAGGGAGTGCCATCATAATCATGACAAGCAAGATAGACCTTTACCCGGGCCAGAGAAAGACGAGCAAGGCCGTGGCGACAATCGCCAAGGGCTCCGGCAGAGTCAGGATAAACAACATACCGGCGGAGCTCGTGCAGCCAGAGGTTGCAAAGGAGCTCTTGCTCACCCCGCTCACGCTCGTTGGCGACCAGCGCAACAAGGTCGACATCAACGTGCAGGTTGCAGGCGGCGGCTTTATGGGCCAGGCGTTTGCAAGCGCAGTCGCCATTTCCAGAGCGCTCACCGGCGACGTCAAGGGCGACAAGGATCCCAAGGAGCACCCGTTCCCAAAGAGCGTCCGAGAAGAGATCCGCAAGAAACTGACAGAGTACGACAGGCACTTTCTCGCAGGCGAC…	MEGSAIIIMTSKIDLYPGQRKTSKAVATIAKGSGRVRINNIPAELVQPEVAKELLLTPLTLVGDQRNKVDINVQVAGGGFMGQAFASAVAISRALTGDVKGDKDPKEHPFPKSVREEIRKKLTEYDRHFLAGDHRQSESKKFGGPGARRRKQKSYR	8130.53	0.234136	0.00251869	8218	11284	9495	9380	8499	7806	5725	7029	8122	7021	detected
NVIE_0022	CDS	18834	19301	-	rpl13	-	PF00572.21;PF04402.17;PF09826.12;PF13860.9	Ribosomal_L13;SIMPL;Beta_propel;FlgD_ig	-	0	50S ribosomal protein L13p	TTGGCTGACAATAATAATACCAAGAAACCGCAAACCATTGTCGTTGACGCGACAAACTGCATCGCAGGCAGGATGTGCTCGCACGTCTCAAAACTGCTCCTGCAGGGCAACAAGGTCGCAATAGTAAACGCAGAGAAGGCGATGCTTTCAGGCAACCGCTACAAAGTAATCGAGCAGTACAAGGAGCACCTTGAAATCAACTCGGTCACGAACCCCATTCACGGCCCGTTCCACCCAAGGAGGCCGGACACCATACTGTCAAAGATGGTGAGGGGCATGGTGCCAAAGCAAAAGACTACAGGCATTGAAGCGCACCAGCGTCTCAGGGTATATATCGGGGTCCCAGAAGAAATGAAGGCTGCCAAGATGCAGTCGTTTGAAGATTCCAAGATTACCAAG…	MADNNNTKKPQTIVVDATNCIAGRMCSHVSKLLLQGNKVAIVNAEKAMLSGNRYKVIEQYKEHLEINSVTNPIHGPFHPRRPDTILSKMVRGMVPKQKTTGIEAHQRLRVYIGVPEEMKAAKMQSFEDSKITKPEAYYISMGDVAKQIGWKGVPS	7288.49	0.199726	1.82609e-05	7332	9625	8393	8384	7756	6344	5253	7223	7247	6448	detected
NVIE_000210	CDS	19294	19644	-	-	-	PF17135.7	Ribosomal_L18	-	0	50S ribosomal protein L18e	ATGTTCGCTAACACTCTAGTCGACAATACCGTTTGGACCCTCCGCAAGGCGGCCAAGAAGAACAAGGCGCCCATCTGGAAGGACCTTGAAGACCGCGTTTCCGGCCCGAGGTCCAACAGGAGCGAGGTCAACCTTGGCAGGCTTGCGCAGGTCACAAAGGCAAGCGAGGTTATCGTGGTCCCTGGCAAGGTGCTTGGCACCGGCAACCTGGGCCACAAACTGACAGTCTGCGCGTTTTCAATCTCCGAGTCAGCCGCAAAAAAGATCGGCGATATGGGAGGCAAGGTCGTGAGCCTTGACGACCTGATAAAGAAATACCCGGACGGAAAAGGTGTGAGGATAATTGGCTGA	MFANTLVDNTVWTLRKAAKKNKAPIWKDLEDRVSGPRSNRSEVNLGRLAQVTKASEVIVVPGKVLGTGNLGHKLTVCAFSISESAAKKIGDMGGKVVSLDDLIKKYPDGKGVRIIG	6705.51	0.2029	0.0338326	6923	9029	7835	7429	6999	5869	5083	5458	6673	6567	detected
NVIE_000220	CDS	19704	20360	-	-	2.7.7.6	PF01193.27;PF01000.29	RNA_pol_L;RNA_pol_A_bac	-	0	DNA-directed RNA polymerase, subunit D	TTGGTTTCTCCTTCGGTCGAAGTTGTTGAAAAATCAGATAACAGGATCGTTGCCAAGTTTAACAATATTCCAAGGCAGTACGTAAACGCGCTCAGGCGCCTTGCCATAAGCGAGGTCCCGACGCTTGCAATCGACGACGTGGTAATCCTTGAAAACTCGTCAGTCATGCACGACGAGGCAGTGGCGCACCGCCTCGGCCTCATCCCGCTCAGGACCGACCCGGGCAGGTTCGTTATGCCCCACGAGTGCGACTGCGGCAGTACACTCGGTTGCGCCAAGTGCAGGGTTCTGCTAGTCCTTGACGCAGAGGCAACGGACAAGACCAAGGTCGTCACCTCCGGCGAGATGGTGTCAGAGGACGAGATGGTCAAGCCTGTGAGCAAGGACATCCCCATAGTC…	MVSPSVEVVEKSDNRIVAKFNNIPRQYVNALRRLAISEVPTLAIDDVVILENSSVMHDEAVAHRLGLIPLRTDPGRFVMPHECDCGSTLGCAKCRVLLVLDAEATDKTKVVTSGEMVSEDEMVKPVSKDIPIVVLAPSQKLKFEAYARLGVGKQHAKWQPTSAAVVKDGKDESEIVLVIETNGALTAEEILKEATERLQSKIKNFKQVIGSLKIPKSA	6248.23	0.0613068	0.414292	5839	8281	6740	6674	6496	5816	4996	6198	5990	6172	detected
NVIE_000230	CDS	20489	21178	+	-	-	PF01172.21;PF09377.13;PF20268.1	SBDS;SBDS_domain_II;SBDS_C	-	0	putative ribosome maturation protein SDO1	ATGACGGACAACAAGTTCACCATAGTTCGCCTCTCAGTCGAAGGCGACAAGTTCGAGCTGCTGGTCAAGCCAGACCCTGCCCTCGAGTACAAGCTGGGCAAGAGGGCGGACATTTCAAGCGTGCTTGTTTCCGACGAAGTCTACTCTGACGCAAACAAGGGTTCCCGCGCCTCAAGCGAGAAGCTCATGAAGCACTTCAAGACCACGGACCAGGCGGAGGTGGCCAGGCAGATACTTGCCCGTGGCGAGCTCAACCTCACCACGGACCAGCGCCGCAAGATGGTCGAGGAAAAGCGCAAGCAAATAGTCTCGTACATCCACCACAGCTTTGTAGACCCCAAGTCGCACCTGCCGCACCCGATAACCCGGATAGAGGCGGCAATGGAGCAGGCAAGGGTG…	MTDNKFTIVRLSVEGDKFELLVKPDPALEYKLGKRADISSVLVSDEVYSDANKGSRASSEKLMKHFKTTDQAEVARQILARGELNLTTDQRRKMVEEKRKQIVSYIHHSFVDPKSHLPHPITRIEAAMEQARVSIDPHKKAEDQAKDVVDALRAILPLKSETLKLIVRVPPQYAGQSYSVIKPAGELKSEEWQADGSLRVVIEMNAGMRGNFIDRLGSVTKGTAEVKEA	6345.87	-0.0235011	0.778565	5848	7138	6781	6929	6716	6078	4827	7649	6562	5674	detected
NVIE_000240	CDS	21456	22145	+	rrp4	-	PF00013.32	KH_1	-	0	exosome complex RNA-binding protein	GTGTACATCCCGCGCGTAAACGACCTCGTGATAGGCAAGATAGTGGACCACACCTCGCTTTCATGGGAGGTGGACATCAATTCATGCTTCTCGGCTAACCTTCCTGCATCCGACGTCTTTGGCAGGGACTTTTCGCCGGCAAGGGACGACATGACAAAGCACCTTGCGATAGGCGACATGATTACCGCAAGAGTCGCGGCCTTTGACAGGACGCGCGACCCTATGCTGACCCTGCAGGACCGCGACCTTGGCAAGATACCAAGGGGCGAACTGCTAAAGATATCGGCAACTAGGGTCCCGCGCCTGATAGGCAAGCGGGGCTCGATGATCCAGACGATAGAGCAGGCAACGCAGACGCGCGTGCTCATCGGCCAGAACGGCATCGTGGTCGTGACGGGA…	MYIPRVNDLVIGKIVDHTSLSWEVDINSCFSANLPASDVFGRDFSPARDDMTKHLAIGDMITARVAAFDRTRDPMLTLQDRDLGKIPRGELLKISATRVPRLIGKRGSMIQTIEQATQTRVLIGQNGIVVVTGRSPEGIEQAVKAIRMVEDEAHTSNLTQRIKVLLNVPDTPAAEVPPASNGSNGSGNGGAAAVPQETTTRADSSASGEATTAAEGGGEEEGMEVEDQK	18115.7	0.137806	0.125979	17567	25286	19481	20422	18610	15421	14819	16467	17237	18036	detected
NVIE_000250	CDS	22142	22882	+	rrp41	-	PF01138.24;PF03725.18	RNase_PH;RNase_PH_C	-	0	putative exosome complex exonuclease	ATGACACAGACAAGAAATTTGATAGATGAAAACGGCAAGAGGACAGACGGGCGCACCATTGACGAGCTGCGCCCGGTCAAGATAGTCGTCGGCACCGTGAAAAACGCCGACGGCTCGGCTTACATCGAATTTGGCAAGAACAAGATTGTAGCGGCAGTGTACGGGCCAAGGGAGGTGCACCCGAAACACCTCGCGCAGCCCGACAGGTGCGTGCTGCGTTGCAGGTACCACATGTCGCCGTTCTCGACCGACACGCGCAAAAACCCTGCGCCTTCCAGAAGGGAAGTCGAGATTTCAAAGGTGATGCGCGAGGCGCTAGAGCCGGCGCTCATGCTTGAGGACTACCCTCGCGCAGCAATCGACGTGTTTGTCGAGGTGCTGCAGTCGGACGGCGGCTCC…	MTQTRNLIDENGKRTDGRTIDELRPVKIVVGTVKNADGSAYIEFGKNKIVAAVYGPREVHPKHLAQPDRCVLRCRYHMSPFSTDTRKNPAPSRREVEISKVMREALEPALMLEDYPRAAIDVFVEVLQSDGGSRCAGITAASVALADAGINMRDIVAACAAGKVDEKIVLDINDTEDKEGGADMPVAYMPRLGQVTLMQLDGKLTPEQFSECLDKAITGCNMVYEIQRQALMQKYFGNETEVKEEQ	10026	0.27032	0.00025071	10264	13633	11919	11438	11110	8781	7415	8489	9509	9096	detected
NVIE_000260	CDS	22879	23703	+	rrp42	-	PF01138.24;PF03725.18	RNase_PH;RNase_PH_C	-	0	putative exosome complex exonuclease	ATGAGCACATCAAAACGTTCCTCGATAATAGTGGAGCACCTGCGCAAGCAGCAGATGCTCGACTCGATGGCAAAGGGCAAGAGGATTGACGGCCGCGCGTTTGACGAGCAGAGGCCGCTTGAAATAGAGATAGACGTGATAAAGAAGGCCAACGGGTCAGCCCGCGTAAGGCTGGGCAACTCGGAGGTGATAGCAGGCGTCAAGGTGGAGACCGGCGAGCCGTTTGAGGGCCTTGAGAACAAGGGCGCCCTCATCGTGTCAGCCGAGGTCCTGCCGACCGCGTCGCCGCACGTCGAGCCAGGCCCTCCAGACGAGGAGGTCATAGAGCTTGCACGCGTAGTCGACAGGGGAGTGCGCGAGTCAGAGACCGTCGACCTCGAAAAGCTGGTGCTCGTAGAG…	MSTSKRSSIIVEHLRKQQMLDSMAKGKRIDGRAFDEQRPLEIEIDVIKKANGSARVRLGNSEVIAGVKVETGEPFEGLENKGALIVSAEVLPTASPHVEPGPPDEEVIELARVVDRGVRESETVDLEKLVLVEGKIVYTIFVDCSVLNADGNLFDATSYATVAAILTAKIPVLEMQEGKVVDTGKTMPMPVTTIPISITQVRIGDAILVDPTAEEEGAMDARITITTSDEGYCALQKGYTGSFTIEQIKKAAETARIKGEEVRAKMKEITKYGT	17375.5	0.293805	0.000103662	18333	25534	20731	19683	17905	14717	12758	14923	16144	15843	detected
NVIE_000270	CDS	23720	23926	+	rpl37ae	-	PF01780.22	Ribosomal_L37ae	-	0	50S ribosomal protein L37ae	TTGAAGGGCCAGGGCGTCAAGTTTGGAGCCACCGTCCGCAAGCGCTATGGCAAGGTGTACCGCACGCTCCACAAGAAGCGCCGCTGCCCGTCCTGCGGGTCGCTGAGGTTTGGCCGCGTCGCCTCCGGCATCTGGGAATGCCCCAAGTGCAGCTTCAAGATAGCGTCGGGCGCGTACGACATTGACCTCGAAAGCCTGCAAAGCTGA	MKGQGVKFGATVRKRYGKVYRTLHKKRRCPSCGSLRFGRVASGIWECPKCSFKIASGAYDIDLESLQS	6750.32	0.249435	0.000220771	7187	9250	7905	7606	7096	6294	4622	6042	6599	5966
NVIE_0030	CDS	23901	24149	+	pcc1	-	PF09341.13;PF01522.24;PF02494.19;PF13290.9;PF13290.9;PF00561.23;PF09712.13	Pcc1;Polysacc_deac_1;HYR;CHB_HEX_C_1;CHB_HEX_C_1;Abhydrolase_1;PHA_synth_III_E	-	0	hypothetical protein	TTGACCTCGAAAGCCTGCAAAGCTGAAATAAGAATCCGGGTCAAGGGGCCATCGAAGGCAGGGCCGATTTATTCCGCGCTGGCTCCAGACCTGAAAAAGCTGGAAGGAAAAAACGAAAGGCTGGAATTGCAGGTTTCCGGCTCCCGCCTCACCTTTTCTATCGAGACAGACGACCTTGCTTCTCTGCGCGCAAACGTCAACTCGTATCTGCGTCTGGTCGACGCGGCTCATCGGTGCCTAACGCTATGA	MTSKACKAEIRIRVKGPSKAGPIYSALAPDLKKLEGKNERLELQVSGSRLTFSIETDDLASLRANVNSYLRLVDAAHRCLTL	1453.4	0.178227	0.146428	1447	1997	1711	1556	1514	1230	1159	1157	1362	1557
NVIE_000290	CDS	24271	24582	+	pfdB	-	PF01920.23	Prefoldin_2	-	0	prefoldin, subunit beta	ATGATGCAAAAGCAGCAGCTGGAAGTCGAGGCGGTGGAGACAGACCGTGCCCTTGACGAGCTGAAAAAGGCCGGGCCGGAAGACGCCGTCTACAAGGCCGCCGGCTCTGTGATGGTCAAGGCGAAAAAAGACGACGTGGTAAAGGAGCTTGAGGAAAAGAAAGAGCTGTCCGCCACCCGCGTCAAGGTCCTCGAAAAGCAGGAAGGGCGCGTCAAGGACAACCTCAAGGAAGTCGAGGCCAAGATAAACGAGATGATACGCGGCGGTGGCCCCGGGGCCGCAAGCGCGGGTCCAAAGCCAAAGGCAGAGTAA	MMQKQQLEVEAVETDRALDELKKAGPEDAVYKAAGSVMVKAKKDDVVKELEEKKELSATRVKVLEKQEGRVKDNLKEVEAKINEMIRGGGPGAASAGPKPKAE	2556.56	0.0842051	0.159653	2611	3267	2785	2830	2511	2260	1949	2757	2458	2469	detected
NVIE_000300	CDS	24621	25346	+	-	-	PF02732.18;PF14520.9	ERCC4;HHH_5	-	0	putative DNA repair nuclease XPF	GTGCCGGCACGCATTGTGGTTGACGAGAGGGAGCGCCCAAGCGGCATCCCTGACATCCTGCGCAGGTCCGGCGTGGTTGTCGACTTTGCACAGCTAATAGTCGGCGACTATATCGTTTCCCCGGACACTGCCGTCGAGCGCAAGACCGTGCACGATCTAATTCATTCAATATATGATGGCCGGCTGTACGTCCAGTGCGCGCAGCTTGTGAAGCACTACCAAAAGCCCATCGTGATAATTCAGGGCGACCTCACAAAACTTGCAGAAATCCCTGAAGACATTGAGGAGGAAAAGAAGAAAAAGATGGCCGAGCGCCTGCCGCTTGCCTTTGACGCGCTTGCGACCGTGGCGATGGAATTCCGAATACCTGTGTTGCATGCGCCAGATGCCGAGCACACT…	MPARIVVDERERPSGIPDILRRSGVVVDFAQLIVGDYIVSPDTAVERKTVHDLIHSIYDGRLYVQCAQLVKHYQKPIVIIQGDLTKLAEIPEDIEEEKKKKMAERLPLAFDALATVAMEFRIPVLHAPDAEHTAVLLGTLAAKGLQNGGIASGPLLKKIRKENPVYLQQLYVLSSVPGVGDKLAARMLEKFKTPQRALNASAAELATIPGFGLARAQRLRKILDSAAKTDSVIQKTLFEGQ	1133.52	0.044681	0.689538	1057	1421	1262	1261	1131	1032	841	1099	1089	1274
NVIE_000310	CDS	25381	26151	+	-	2.8.1.1,2.8.1.2	PF00581.23;PF00581.23	Rhodanese;Rhodanese	-	0	putative Rhodanese-related sulfurtransferase	ATGGCGCTAACCGTCGAAAGCAAGTGGCTTGCAGCCAACCTTGACAATCCAGACGTGGTGATACTTGACACGCGGGGCCAGATGCCCTACCGCTTTGGCCACATCAAAAACGCCCTTCCTCTCGGGATAGAGATGGTGATAACGGTCGCGCCAAACGGCGCCAACCTCGTAATAGAGGGCGCGCAGGCAGAAAAGGTGTTTGGCAGCTACGGCATTGACGGTTCAAAAAAAGTGGTGGTGTACGGCGAGCAGGACGACCCGGCCGTTGCAAGGGTCGCCTGGAGCATAATGTACCACGGCCACCCCGATGTCGCGCTCTTGGACACTGGCTTTTCGGTGTGGAAGCACCTTGGCCTGCCAGTCACGAGGGACGCGGCTCAACCCCGGCCGGCGCAGTTT…	MALTVESKWLAANLDNPDVVILDTRGQMPYRFGHIKNALPLGIEMVITVAPNGANLVIEGAQAEKVFGSYGIDGSKKVVVYGEQDDPAVARVAWSIMYHGHPDVALLDTGFSVWKHLGLPVTRDAAQPRPAQFTSKPNPEIRIDAEAIKARAGDPSFVVVDARTPQEHMQARIPNSVLHDWEQGVGANGAAFLSPEELKKEFESKGITPDKEVVCYCHSGVRASHKYMQFRLAGYDKVRLYDGSIIDWAMRRNPIR	1584.89	0.245131	0.0175885	1645	2223	1786	1763	1742	1437	1105	1244	1635	1498
NVIE_000320	CDS	26144	26656	-	-	-	PF17146.7	PIN_6	-	0	putative nucleotide binding protein	TTGCAAAACTTGGGTTCTAAAGAAGAAGAAAAGCTAGCATTGGACGCAAGCGCGTTCTATGCAGGAATTGTGTTTCTGTCCGGCGCAACAAGGTGCGTGACCACAAGCGCCGTTTTTGACGAAATAAAGCACGTCAAGGCGGCGGCTCTTGACGCGCTGGTGCACGCAGGAAACCTACAGGTGCTTGACCCGGGCAGAAAAAGTATCGACGCAGTTTCCGCAGCCGCAAAAAAGACAGGCGACGTGGCAAAACTTTCTGCAGCCGATGTTTCGATACTTGCGCTTGCGCTTGAGCGCAAGGCCATGCTTGCGTCGGACGACTATGCGGTTGCAAACGTCGCCGCGACGCTCGGAGTTAGAGTGGTTGCATCATCGGGCAAGGGGATCAGGGAGACAAGG…	MQNLGSKEEEKLALDASAFYAGIVFLSGATRCVTTSAVFDEIKHVKAAALDALVHAGNLQVLDPGRKSIDAVSAAAKKTGDVAKLSAADVSILALALERKAMLASDDYAVANVAATLGVRVVASSGKGIRETRRYIAYCSACGRAFSPEKQECPLCGNRLKRRYKKVTTT	1565.98	0.11607	0.15686	1628	2020	1757	1667	1589	1459	1256	1468	1600	1382
NVIE_000330	CDS	26637	27476	-	-	2.7.1.23	PF01513.24;PF20143.2	NAD_kinase;NAD_kinase_C	-	0	putative inorganic polyphosphate/ATP-NAD kinase	ATAGCAATAAAAGCAGAGATGGCAAAGACGGCCAAGGTCCGCGCTGTGGCCATAATAACAAAGAGGAAAAACGCCGAAGCCAAGGCGGCTGCTGAAAAGATAGCAGCGATGCTTGATTCAAAGGGCGTCGCCGCCTATGCGATTTCGCCGCTCAGGATAAGCGGCATTGACACCATCGAGCCTGCCGACGTGAAGGGAAGGGCGGACCTGGTGTTTGCGATAGGCGGGGACGGCACCACGCTGAAGGCGTTTCGCACGATCCCCGGCGACGTGCCACTTCTTTCCATAAACGTCGGCGGCCACAGGGGCATACTCTCCGAGGTCGACACGGACAACATGCAGAGCGCGATCAGCGGCATACTTGACGGCAGGGGCTTTTACGATTCAAGGATAAGGATA…	MAIKAEMAKTAKVRAVAIITKRKNAEAKAAAEKIAAMLDSKGVAAYAISPLRISGIDTIEPADVKGRADLVFAIGGDGTTLKAFRTIPGDVPLLSINVGGHRGILSEVDTDNMQSAISGILDGRGFYDSRIRIQAFSGKTAFPPALNEILITRADLSRTPTISIKLMGDEKSHRMDGIVISTPTGSTGHNLSIGGPVLHEGMSCLILSPIAPVNKMPQLVIPVEEIVVKCSLKSHLVIDGQENYIIKAGQEVRIARYPHDVRFLRLNKKGMRQLAKLGF	3809.47	0.192696	0.00958141	3926	4875	4579	4278	3954	3500	2551	3691	4083	3263
NVIE_000340	CDS	27498	28418	+	-	2.8.1.1,2.8.1.2	PF00581.23;PF00581.23	Rhodanese;Rhodanese	-	0	thiosulfate sulfurtransferase	TTGCGCATAATCCGCGTAGCTACGTACCTTCCAAAGATTTTAAGTAAGTGTGAAAGACACATCTCTCTCATGGCAAGTTACTCTCATCCAGAGGTTCTCACAGAGACCGACTGGGTTGCAAGCAACCTGAAGAACCAAAGTGTCAAGATACTTGAAGTCGACTATGACCCGGAAAACGCCTACAGGCAGGGCCATGTGCCGGGCGCGCACCTTGTCTGGTGGAAGCGCGACATCAACGACCCTGTCAGGCGCGACATCATAAGCAAGCAGCAATTTGAAGCGTTGATGAGCAGGGTCGGCGCGACTCCCGACACGGAACTTGTGCTGTACGGCGATTTCAACAACTGGTTTGCGGCATTTGCGTTCTGGGTGTTCCAGTACTACGGCCACAAAAAGGTC…	MRIIRVATYLPKILSKCERHISLMASYSHPEVLTETDWVASNLKNQSVKILEVDYDPENAYRQGHVPGAHLVWWKRDINDPVRRDIISKQQFEALMSRVGATPDTELVLYGDFNNWFAAFAFWVFQYYGHKKVKIMNGGRKKWELEKREYTKDEPPAESSKYVANPADEGVRAFMPDVRRALERAQEVVLVDVRSPKEFTGEITAPPEYPMEHAQRGGHIPGAKNIPWAQAVKDADGTFKSAEELKALYEGKGVTPDKEVVCYCRIGERSSHSWFVLKYLLGYPSVRNYDGSWTEWGNMIGNPIEK	6994.49	-0.0763387	0.279764	6942	8598	6814	7132	6735	7104	5764	7257	7279	6878	detected
NVIE_000350	CDS	28382	28774	+	-	-	-	-	-	0	hypothetical protein	ATGGGGCAACATGATAGGCAATCCGATAGAGAAATAAGCCCTTTCCTTCCCCCTTTTATTGTTAGATATAAGAATATGCAGCAGATAGACCCTTCCGACATGGTAAAGCGCGGGCGCTTCTACTTTATCTATGACAGGCCGCCGCATTTCGTGATGGAGGACAAGACCAAGAGGGGCCTTGAGGTGCGCGAGCGCGCCTTGGACGAAAAGCACGGCGTGGAAGCCGAGAGGGGCACGATATACGACATGGACGGAATCGGCCACAAGGTAGGGATACGCTGGTACTTTCCAAAGGCACAGTACACGCTTGAGCAGGTCGTCGCAAGGGCAGAGGATATGGAAAAGCGCTACAAGGCAATCCGGGAGATGACCTGCCCGGACGACGAAGACTAA	MGQHDRQSDREISPFLPPFIVRYKNMQQIDPSDMVKRGRFYFIYDRPPHFVMEDKTKRGLEVRERALDEKHGVEAERGTIYDMDGIGHKVGIRWYFPKAQYTLEQVVARAEDMEKRYKAIREMTCPDDED	735.93	-0.142799	0.111864	715	861	753	789	608	775	583	916	729	709
NVIE_000360	CDS	28871	29842	+	-	-	PF12838.10	Fer4_7	-	0	4Fe-4S ferredoxin iron-sulfur binding domain protein	ATGCTGTCAGAGACTGCCAAGAGGGGCGTTTACCCGCTCCACGGCAGCAAGCTAGGTATTTACAGGATTCCGGTCGAGGTAACCGACAAGGCCGACATCGCCGGCATACAGAACGACCTGCGCCCTGCCGGCTTTACCATGCAGACCCACGCAGACAGGATCTACGTCACCTACAAGTGGACAGAAAAGGGCGTCGACCCGGTGACCGGGGAGGATCTTTCGGCGGACCTGAACATTACCGTTGAAATTGTCACGGGCGAGGTCGTCGACCTCATTTACCAGATAAGGCAGATAGAGTACTTTGGCGACCCCTACTGGATCAAGAACTACCGCTCTACCGCTGACAGGAACGCCAAGATGGTGATTGACACTATAATACGCAATACCAAGATAGGCGAC…	MLSETAKRGVYPLHGSKLGIYRIPVEVTDKADIAGIQNDLRPAGFTMQTHADRIYVTYKWTEKGVDPVTGEDLSADLNITVEIVTGEVVDLIYQIRQIEYFGDPYWIKNYRSTADRNAKMVIDTIIRNTKIGDKMIAQYQKAEKLTLEQAIKKLEELTPLAKNPKVRSATAPPPQATASAAPKPAATPAMAAPQAPAAGGGDTTVSLTGSGTGHSKVEGPIDVKFKEKRQQVGKYQGIAVWGPLDAPGQLGIWGTNVCVDFDICVADGACIEACPVNVYEWLETPGHPASEKKAFMAREKDCIFCLACENVCPPQAIKIFQKS	13507.3	0.126813	0.143401	13296	16760	15443	15658	13859	12914	8884	14005	15227	11243
NVIE_000370	CDS	29895	30365	+	-	2.7.7.3	PF01467.29	CTP_transf_like	-	0	phosphopantetheine adenylyltransferase	TTGAAAAGATTCCGCGTTGTTGCAACGGGCGGGACGTTTGACGAGATCCACGCGGGGCACATTGCGCTCCTGTCCAAGGCGTTTGAGGTCGGCGAAAAAGTCATAATCGGAGTCACAAGCGACGAGTTTGTAAAGGGCAGGAAAAAGATAAACCACGATTTTTCCCGGCGCGTCTCTAGCCTGAAAGAGATGATAAGAAAAGAGTTTGGCGACAACGTCAGCTACGAGATTGCGAAGCTGGACAGCGAGTTTGGCCCTGCGGTCACGACGGGCGACGTGGGCGCGCTCGTGGCAAGCGCCGAGACGCAGGAAAAAGGCACAAGGCTCAACGAGATAAGGAAGAAAAACGGCCTTGCGCCGGCGCAGGTAATCGCCGTCCCCCTCATCAAGGCAGAAGAC…	MKRFRVVATGGTFDEIHAGHIALLSKAFEVGEKVIIGVTSDEFVKGRKKINHDFSRRVSSLKEMIRKEFGDNVSYEIAKLDSEFGPAVTTGDVGALVASAETQEKGTRLNEIRKKNGLAPAQVIAVPLIKAEDGKPISSTRIRAGEIDRNGRLLKA	1048.71	-0.0371466	0.672133	1004	1238	1098	1139	1023	1042	850	1065	1042	1072
NVIE_000380	CDS	30428	30766	+	-	-	-	-	-	0	hypothetical protein	GTGTCACAGGAACCTCCGATAGAATATGCGGCAAGCAAGATAAACAGCACGGTCAAGAACCTGCGCGAAGGGCTCGACCCGGACGTGCTTGCCTACTGGTTCAAGCGCATCGAAGACAAGTCAAAAGAACTGGTACCAGAGCACCTGAAGGACAAGGTGCACTTTGAGCAGGACAGGATATTGTGGATGAAGTTCAAGATGGACGTGTCAAAGAGGGCGGTGCCGACCGTGATGCAGGTTATCGAGGAATACATACCGATGATGCCCTACTCGACCGGCCTGTATTTCAGAAAGATACAGGAAATACTGACAGAGGAAATGAACAAGGACCTGCGCTAG	MSQEPPIEYAASKINSTVKNLREGLDPDVLAYWFKRIEDKSKELVPEHLKDKVHFEQDRILWMKFKMDVSKRAVPTVMQVIEEYIPMMPYSTGLYFRKIQEILTEEMNKDLR	2857.46	-0.0269735	0.72518	2640	3430	2977	3057	2958	2731	2085	3471	2936	2678
NVIE_000390	CDS	30772	31074	-	-	-	-	-	-	0	hypothetical protein	ATGAAGCACTTGAAATTCGCCTGCGACGACCGGTACGAGGCAGAGAAGCTTGCCGGCCTGGTGTCCGTGCAAAAAGACGGCACAGTCTATGTCGATGGCATCACAGCGGTTATCGGGAATGAAATAGTGATAAAACTAAAGGACAAATCCTCGCACGCGGTACTCATGAGAGACAAGGAAAACGTCACAAGACTTGAGGCGTTGCTGCGCGACGTCGCAAAAGGAAAAGCGGCCATTCTCTCCAGCGACTTTGAAGGCGCGGTCGCGGAAATAAAAATAAAAGAAGAAGGAGAAGAGGACTAG	MKHLKFACDDRYEAEKLAGLVSVQKDGTVYVDGITAVIGNEIVIKLKDKSSHAVLMRDKENVTRLEALLRDVAKGKAAILSSDFEGAVAEIKIKEEGEED	188.397	-0.142435	0.340774	150	204	193	197	208	165	159	249	196	181
NVIE_000400	CDS	31071	32243	-	-	6.1.1.2	PF00579.28	tRNA-synt_1b	-	0	tryptophan--tRNA ligase	ATGTCTTTGCCCGCGGACGACGGAGCAGCAGAAAAGAGCAGCAACAACAACGACTTTACAGTCACCCCGTGGGAGGTTGAAGGCGAGGTCGACTATGGCCGGCTCATCGAGAAATTCGGCACGCAGCCGATAACCCAAGAGCTCTTGCAGAAAGTCAAGAGCATGACCGGCGAAATACATCCAATGTTAAAGCTGGGCTACTTTTTCTCGCACCGCGACTTTGACTGGGTGCTTGACAAAAAGGAAAAGGGCGAGAATTTCTATCTGTACACGGGCAGGGGCCCGTCAGGCATGGTCCACATGGGCCACCTGATGCCGTGGATGTTCACGAAATACCTGCAGGACAAGTTTGACGCAAAACTGCTCTTTCAACTGACAGACGACGAAAAGTTCCTCTAC…	MSLPADDGAAEKSSNNNDFTVTPWEVEGEVDYGRLIEKFGTQPITQELLQKVKSMTGEIHPMLKLGYFFSHRDFDWVLDKKEKGENFYLYTGRGPSGMVHMGHLMPWMFTKYLQDKFDAKLLFQLTDDEKFLYGQDRTREETRRYTYENILDIIAIGFDPKKTRIIVDTKHIEHLYPIATEIAKRITFSTAKAVFGFTNSTNIGMIGFPPIQAAPCFLPSIIEGKNTPVLIPAAIDQDPYWRMTRDVADRMGYYKPAQVHSKFLPGLGMMGKMSSSRPETAIFTTDEPEVVEKKVSSAFTGGQPTVALQRQLGANALGCPVFWYLRYFFDTEKQSDERMLKCKSGNLLCGECKADLAKGAKPFVVEFKKRREKAKDVVAKFMYDEKPIEP	4500.71	0.0903227	0.120258	4339	5656	5017	5183	4523	4187	3304	4524	4637	4241
NVIE_000410	CDS	32307	33800	+	-	6.1.1.20	PF01409.23	tRNA-synt_2d	-	0	phenylalanine--tRNA ligase alpha chain	ATGAGTAGCGACGCTGCGGCGCTCCACCCGATTGAACGGGCGATACTAAAGGTGCTTTCCGGTGGGCAAGAAATGTCGACTGAAAAACTTGCCGAGGCCGCGTCGCTTTCAATCGACCAGGCAAGGCGCGGAGTCGAGTGGCTAAAGTTCAAGAACCTTGTCTCGGTAAGCGAGCTTTCGACTTTTACAGTTTCACTTGACGCGGCAGGGACGAGGGCTGCACAGTCGGGCCTGCCGGAAAGAAGGCTTGTCCGGGCCATCAAGGAAGGCAAGACGACTATGGCAGACGTCCTGACGTCGGGCGCGCTCAAGGGCGAGGAGGTGAACGCGGCCGTGTCAGGCGCAAGGCGCAACCAGTGGATCCAGTTTGCAGAAGGCAACAGGATGTCCGCAACAGAA…	MSSDAAALHPIERAILKVLSGGQEMSTEKLAEAASLSIDQARRGVEWLKFKNLVSVSELSTFTVSLDAAGTRAAQSGLPERRLVRAIKEGKTTMADVLTSGALKGEEVNAAVSGARRNQWIQFAEGNRMSATEAAEAQSAEEVLLLRLQSGGSVDSSALSEQEKKGLDLLKKRPNYITAKEQKETRVSITESGRALLPAIENEKALERRLTSELITSGKWKGVEFSALDVEAPAPAVYPGRSHPLVDIIEEVKEIFVGLGFSEIDGPMVQSGFWNFDALFTPQDHPAREMQDTFYISGERQAIPAGKEQIAKVSGVHKSGWGGWKPEEAERVVLRTHTTPVTLQHLAKKKPEVARFFSVGRVFRNEKVSYKHLVEFHQVEGVATAPKASLRDLMGLQKE…	5514.48	0.122389	0.2057	5488	7504	6251	5989	5433	4800	4555	4866	5368	5485
NVIE_000420	CDS	33788	35455	+	-	6.1.1.20	PF03483.20;PF03484.18;PF17759.4	B3_4;B5;tRNA_synthFbeta	-	0	phenylalanine--tRNA ligase beta chain	ATGCCAGTTGTAAACGTCACGCTTGACAGGTTGAAAAAATTCCTGCCCGGCGTCAAGGTAGAAAAGGCACTCGACATGCTGCCGTTTGTCGGCCTCGACATCGAAGGCATTGACGGCAACGTCGTAAGGGTGGAGTACAACCCTAACAGGCCCGATTTTTCGTCAGACTATGGGATTGCAAGGGCGCTTGCAGGACTTGTCGACAAGGAGGCAGGGATGCCCAAATTCAGGCTGTCAGGCAAGAGTGGCCTTGTAGTCAAGGTAGACAGGTCGGTCAAGAAGGTCAGGCCGTTTGTAGTAGCGCTTGTCGCAAAAAACGGCAGGCTGGACGATGAGACGATAAAGCAGTTGATAGCGATGCAGGAAGACCTGCACAACGGAGTCGGCAGGCGCAGGAAA…	MPVVNVTLDRLKKFLPGVKVEKALDMLPFVGLDIEGIDGNVVRVEYNPNRPDFSSDYGIARALAGLVDKEAGMPKFRLSGKSGLVVKVDRSVKKVRPFVVALVAKNGRLDDETIKQLIAMQEDLHNGVGRRRKKASIGMHNLDAIKFPVKYTTANGDYAFVPLGGSKEQTVEQILQETETGRAYGHLLFGTEKYPVIVDSAGTTLSLPPIINGEATKVDERCRNLFVEVTATDKKAADDTLAVIAVTLFDAGFQIKTVTIADDNKKTETPDAATRKMSVDAGYINDILGMNLTAKEIAECLKKSRLDAKATGNSKIITCTVPRYRTDITHEIDLAEEVAIGYGVYRMEPNFPVSPTSGQRSALSSYFAAIRQAMTGLGMLESLNFSLTSREVQYSLCGR…	2413.98	0.162707	0.0332868	2450	3292	2699	2788	2371	2232	1853	2182	2382	2213
NVIE_000430	CDS	35609	36658	+	-	-	PF02568.17;PF18297.4	ThiI;NFACT-R_2	-	0	putative thiamine biosynthesis protein	ATGTCGCAGCAGGACTCCCAGAAAAACGATGCCGCCGAGAAAAAAAAGCCAAAGGCAGTAGCGCTCCTTTCAGGAGGGCTTGACAGCAGCCTCGCAGTGAGGATGATGCTGGAGCAGGGAGTCGACGTCGAGGCGGTGGCGATAAAGACGCCGTTCTGCGACTTTGACTGCGGCAAGGGCTGCGGCCACAGGGTAAAGGAGGTGGCCGACGAGCTTGGCGTGAAACTAAAGACGGTGTATTTTGGCGAGGACTACCTCCGCATGCTCAAAAAACCCAAGCACGGCTACGGCTCTGGCATGAACCCGTGCATCGACTGCAGGGAAATGATGTATGGCGCGGCCAAGGAGCACATGGAAAAGACCGGCGCCGACTTTGTAGTCACGGGCGAAGTGCTGTTC…	MSQQDSQKNDAAEKKKPKAVALLSGGLDSSLAVRMMLEQGVDVEAVAIKTPFCDFDCGKGCGHRVKEVADELGVKLKTVYFGEDYLRMLKKPKHGYGSGMNPCIDCREMMYGAAKEHMEKTGADFVVTGEVLFQRPMSQNNRALHIIENETGLEGKVLRPLSAKHLPPTDAEKEGLIKRENMGDIKGRSRKGQLALAKHFGVQEPPNAAGGCLLTDPAFSKRVEDAMEHADDIPSINDIELLKVGRHFRLTPAEKLVVGRNKDENEVIKALVEDTDVVLEARDHVGPTCILRGKSHDKATIAKAAGIVLRYSDAPKDEASKIKITIAGKEEQELEVVPAGVPETDALRI	8362.3	0.200258	0.000791288	8815	11072	9780	9506	8426	7483	6160	7833	8258	7466
NVIE_000440	CDS	36790	37083	+	-	-	PF04472.15	SepF	-	0	putative protein of unknown function DUF552	GTGACGGACAGGCCAACCACTACTCAAAAGGCGCCAGTCTACCTTAAAGCGCTGACCCTACGAGACGTCTCAGACGCCCAGGGAGTGAAGGAGGACATCAAAAAGCACATGATAGTCATCCTTAGAGTGACCCCCCTTGCGCAAAAGGACGTCGAGGAGCTGCGCAAGGTGGTAGAAGAACTGTACTCCTATGCGCAGTCGGTCGGAGGCGACATTGCAAGGCTGGGCGAGGAGCGCATCGTCATAACACCCCCTGGCGTCAAGATATGGCGGGGCGCGTACGACCTAAAGTAG	MTDRPTTTQKAPVYLKALTLRDVSDAQGVKEDIKKHMIVILRVTPLAQKDVEELRKVVEELYSYAQSVGGDIARLGEERIVITPPGVKIWRGAYDLK	3822.99	-0.194136	0.0110785	3234	4895	3621	3910	3417	3623	3312	4596	3827	4164
NVIE_000450	CDS	37075	38979	-	-	-	PF17214.6;PF00753.30;PF10996.11;PF07521.15	KH_7;Lactamase_B;Beta-Casp;RMMBL	-	0	Putative beta-lactamase domain-containing metal-dependent RNase	ATTAGTGAGATTGCGTTAATGCAGCGTAGGCCACAAAGCGAACAGGGCAGCCAGAACATAATGGCAGTGATACTGCAGAGTCTGCCGCAAGAGGCCGCGCTCACAAAGATAGAGTACGAGGGGCCAAAAATTGCCCTTTACTCAAGGAACCCGGCGTACCTGATGCAGAACAGCCAGGTCGTCTCCAACATGGTCAACACGATAAAAAAGCGCATCGTGGTGCGCACCGACGAGTCTATACGCAAGCCGCAGGCCCAGTCCGCGGAGATAATATCAAGATCGATACCCGCGGAGGTGGGAGTCGCCGGCACGTTCTTCGATCCGGTGCTTGGCGAGGCTGTCGTGTTTGCCAAAAAGCCCTGGATGCTTGCGCAGACCGGAGAGGACTTTGACAACATC…	MSEIALMQRRPQSEQGSQNIMAVILQSLPQEAALTKIEYEGPKIALYSRNPAYLMQNSQVVSNMVNTIKKRIVVRTDESIRKPQAQSAEIISRSIPAEVGVAGTFFDPVLGEAVVFAKKPWMLAQTGEDFDNIDLAEKTGWRVRIRKAPRSMAAIENIYRLMGETVAERTRFYREVGDKIFRDKLIGEAEASLMTLGGFAEIGRSCMLLATQESKILLDCGINESARDSLLALPRFDVAGIGMDEIDAVVLSHAHMDHAGFVPALFKYGYAGPVYCTEPTMLLMEILQQDYVRRTKAPLYSERDIERALVHTIPLTHGIVTDISPDIKLVLSNSGHMLGSVSAHLHIGNGDHNLVYTGDMKFGKTLALDNAYWNFPRVETMIIESTYGGKEDVLCPREE…	5910.18	0.107931	0.141683	5956	7629	6685	6527	5848	5466	4684	5510	5832	5617
NVIE_000460	CDS	39115	39432	+	-	-	PF01938.23	TRAM	-	0	putative deoxyribonuclease/rho motif-related TRAM-domain containing protein	TTGGAAGGCACCAGCAGTTCCTCCTCTGGCTCCCGCGGCCCAAGGCGCTTTGGAGGCCCCCGGCCGTTCCGGCTTGCGCCTGTGAGCGTCGGCCAGGAATACGACGTGACGATAGAGTCGATGAGCAGGAGGGGCGACAGCGGGGTCGCCAAGATTCAGGGACTGGTGGTGTTTGTGGCAGGCGCCAGGGTGGGCGATTCAGTGAGGATAAGGATAACCAAGGTGGGAAGCGGCTTTGCGACCGCGGAAATCGCAGACAGCATCGAGTCGCTTTCCCCGGACGCCGAGACCGAGACCTCGGCCGACAGCGACGAGTGA	MEGTSSSSSGSRGPRRFGGPRPFRLAPVSVGQEYDVTIESMSRRGDSGVAKIQGLVVFVAGARVGDSVRIRITKVGSGFATAEIADSIESLSPDAETETSADSDE	5094.22	0.115129	0.0949948	5038	6650	5614	5638	5272	4585	3776	4860	5084	5079
NVIE_000470	CDS	39443	40516	+	egsA	1.1.1.261	PF13685.9	Fe-ADH_2	-	0	glycerol-1-phosphate dehydrogenase	ATGGTAGTAGCGTCCCCCCCTTCCCACCTCATGGAACTGCCAAGGAAGATACTGATAGGCGAGCGCGTGATAGCAGAGGTGGGCCCGTTTGTCAGGTCGCTGGACATGTCTGCAAGGAGCGTCGCGGTCATCACCGGCAGGGTGGTCAAAGAGCGCGCAGGCGTGTCGTGCAATTCGTCGCTTGAAGACGCCATGCTAAAGACAAAGTGGCACGTGGTGTCAGACGCTTCTATGGACACCGTCAACAAGCTGCATGACAAGATAAGGGACGACAGGCCGGATTTCGTGATAGGCTTTGGCGGCGGGAGGTCGGTGGACGTTGCGAAGATGACTGCCTACCGGCTGTCAAGGCCGTTTCTGAGCGTGCCGACCTCGGCGTCCCACGACGGCATATCAAGC…	MVVASPPSHLMELPRKILIGERVIAEVGPFVRSLDMSARSVAVITGRVVKERAGVSCNSSLEDAMLKTKWHVVSDASMDTVNKLHDKIRDDRPDFVIGFGGGRSVDVAKMTAYRLSRPFLSVPTSASHDGISSPFVSVRGIDKPHSIKANTPIGVLADTHLLSQAPPRLLAGGCGDLVAKITAVKDWELARDERGEYFGSYAANLAYMSAQIILEESEKLKKNERLGVRTVVEALISAGVAACIAGSSRPCSGAEHLFSHALEYVAGGAECGLHGERVGIGTIMMARLHGLDWENVRNTLEDMGAPTKAKQIGLTEDNVVQALVRAQSLRPDRYTILSKVKMDKKKARELAAATKVI	5588.87	0.108685	0.160111	5537	7094	6394	6011	5813	4807	4434	5387	5407	5608
NVIE_000480	CDS	40509	40949	-	-	-	PF03364.23	Polyketide_cyc	-	0	putative cyclase/dehydrase	TTGCGCAGGTTTTCCCACGCCTTTGCGGTCGACGCCCCTATTGACAGGGTGTGGGCCTTTTACACCGACATCGGCCACCTTGAAATCATCACGCCTCCTGAAATGGGCCTGAAGGTGGTAAGGTGCACCACTGGCAGGCAACTTGCAGAGGGGACGGAGGTGTGGCTGGAGGGAAACCTGGTGGTGAAAAGCAGGTGGCACTCTAGAATAACGCGCCTGCAGCCCTACGTGTACGTGGACGAGATGCTGGAAGGCCGGTTCCGGGTGTGGAAGCACACGCATTCGTTCGAGAAGGCCGGCAGCGGTACCAAGGTTATTGACGAGATCGAGTACGAGCTGCAATACGGCCCGCTTGGCAAGATGCTCGAAGGCTATGCCGAAAAGCAGCTGGCAAAAATA…	MRRFSHAFAVDAPIDRVWAFYTDIGHLEIITPPEMGLKVVRCTTGRQLAEGTEVWLEGNLVVKSRWHSRITRLQPYVYVDEMLEGRFRVWKHTHSFEKAGSGTKVIDEIEYELQYGPLGKMLEGYAEKQLAKIFAHRKDATIKALR	259.749	-0.0802616	0.574441	225	365	242	298	224	266	207	299	248	261
NVIE_t0010	tRNA	41001	41090	-	-	-	-	-	OTHER	-	tRNA-Cys	GGTGGGGTGGCAGAGCGGCCATGCGTTCGCCTGCAGAACTGCACAAGTGCAGCCAGCGAATTTATAGGGGTTCGAATCCCCTCCCCACCT	-	10.9534	-0.0385027	0.959731	11	7	12	16	11	14	8	22	3	7
NVIE_000490	CDS	41124	41711	-	-	-	PF01949.19	DUF99	-	0	hypothetical protein	ATTACTGCCATCATCAACCATCGCAGGGTACATTCCGAGAAAAAGGGCGTGCGCGTCTTTGCAGTAGCCGAGAGTTTCAGAAAGACCGCCAAGAGCTCGGTCCTTGCAGGCGTGGTCATGCGCCGCGACCTTGTAGTGGACGGCATGGCGTTTGGACGGGCGACCATTGGGGGCGACGACGCCACCGGCGCGATTGTCTCCATGTACAGGTCGCTTGGGCGCGACGACGTCAACTGCATACTGCTTGACGGCCTTGTAATCAGCATGTACAACATCGTCGACGGGTGCCAGGTCTCGCAGGACACGGGCATGCCGGTGATCGCGATAACGTTTGAGGACTCGAAGGGTCTTGAAGGGGCGATCAGGCATCATTTTCCGCAAGGGTGGGAGGAAAAGGTG…	MTAIINHRRVHSEKKGVRVFAVAESFRKTAKSSVLAGVVMRRDLVVDGMAFGRATIGGDDATGAIVSMYRSLGRDDVNCILLDGLVISMYNIVDGCQVSQDTGMPVIAITFEDSKGLEGAIRHHFPQGWEEKVEQYRRIGERERVALKTGKPLYIRCWGITQKRAVSLLDAFTLQGAVPEPVRVAKLAAKSALML	279.52	-0.00983964	0.959731	225	385	352	306	228	279	192	290	327	263
NVIE_000500	CDS	41749	42681	-	-	-	-	-	-	0	putative translation elongation factor EF Tu-like protein	TTGAACAGCGTCAACTTTGTCGTGCTCGGCGACCCTGCAATCGCAGGCGAGCTTGGCAAAAAGGGCACGTCCACTGACATCACGATATACGACCGCAAGACGGCGGACATTGTCTACACCTGGACGGTCCCGATTACATTTCCTGACAAGGTCCAGCCCCTCATGCAGGCAGTCAACATCGCGGAATACGCGATACTGAACGTGTCAAAACTTGACAGGTTCCTTGGCGAGCAGGTTCTTGCGCTTGACTACTCTGGCATAAAGGACGGCTTTGTCCTGCACTCGTACGAGGTCGACCGGGAAAAACTAAAGGCGCTGCTGAAAGGCACGTCGCTTGCAAACTACCAGTTTGTCGACAGCATCGACCAGCTGAAACAGGAAATGACAAAGCTTGCGCCA…	MNSVNFVVLGDPAIAGELGKKGTSTDITIYDRKTADIVYTWTVPITFPDKVQPLMQAVNIAEYAILNVSKLDRFLGEQVLALDYSGIKDGFVLHSYEVDREKLKALLKGTSLANYQFVDSIDQLKQEMTKLAPKGKEGPVMIPVDHAFDVKGVGTVVLGVVRQGSVKAYDELTLQPSGKNVLVKSIQMHDDPVENSSSPARVGLAVKGPSAGDISRGDVICAPGTVKVASGPVAAKFQKSPFFKGELADNQMYMLSAGMQIRPVKVKQAAGSDMLEITPEKPMVYLPGQACVLLKPDSQTTRIIGKGVFQ	3535.68	0.198007	0.00594516	3597	4822	4050	4043	3626	3280	2612	3138	3399	3283
NVIE_000510	CDS	42727	43257	-	-	-	PF18911.3	PKD_4	-	1	hypothetical protein	TTGTGTTCACGATGGATGAAGTTGGCATTCCCGGCTAATCTGCAACTTTTGATTGCTGGTCGAAATAGTGCGCACAAAAAGAAGAAGGCTTATCTTTATAAATTCGATCTGAGCTGCGTTCATCGTTTGCCTTCCGTGAGCAAGAACAGTGCCCTTGTTTTTGGCATAATCGGCGCAGTCGCAATAGCGCTTGTGGTGCTGTACACGGTCACGCTGAAGCTCCCCGGAGAAAAGCCAAAGACGTTTCGCGTGAATGCGGACAACTTTTTCAAGATCAGGGTGGGCGAAGAGGCGCCGTTTGTCGGCGTCGCCAGAGACGGGGTCGAGCCTTACCGGTACACGTGGAACTTTGGCGACGGCGGGGTCTCGCAGCTGCAGAACGCGACGCACGTTTACACA…	MCSRWMKLAFPANLQLLIAGRNSAHKKKKAYLYKFDLSCVHRLPSVSKNSALVFGIIGAVAIALVVLYTVTLKLPGEKPKTFRVNADNFFKIRVGEEAPFVGVARDGVEPYRYTWNFGDGGVSQLQNATHVYTKEGSYTVTLVVTDAAGTVVDISNTVDVYPPDANFTRQDHLLDY	4108.54	-0.0584657	0.445514	3635	5145	4226	4397	4066	3657	3329	4563	4158	4357	detected
NVIE_000520	CDS	43220	43513	-	-	-	-	-	-	0	hypothetical protein	ATGGCCAAGCGCCAGTTTACCATTGACACCGGCAAGGAGCAGATACCGGTGGAGGGGCACGTGCACCGAAACGTCGCCGTGAAATACCTGATGAAGAGGCGCAGGTCGGTCCTTATGACCAAGAACCCTGAAAAGGTGGAGAAATTGTTTGCAGACCTGCCGACCACGATAAAGATAATCGGCAAGCAGGTGACAAAGGAGTACAAGGTGAACTGGCAGCGAGAAGGCACCGAGGACACGTACGCGGGGTCGCGCTTTGTGTTCACGATGGATGAAGTTGGCATTCCCGGCTAA	MAKRQFTIDTGKEQIPVEGHVHRNVAVKYLMKRRRSVLMTKNPEKVEKLFADLPTTIKIIGKQVTKEYKVNWQREGTEDTYAGSRFVFTMDEVGIPG	537.511	-0.296015	0.000416778	456	611	501	495	507	516	448	709	587	589
NVIE_000530	CDS	43617	44759	-	-	1.7.2.1	PF07732.18	Cu-oxidase_3	SP	1	putative copper-containing nitrite reductase	ATGAACAAGGCAATCATTGCAGGGTTGGCTGCCGGTGTTCTGGTAGTGGGACTAATTTTCAGTCCACTTTTCAATGGATTCCCACTTTCAGCTGCACAGGCTGCCCCGACTGGTGTCACTAGACACTATACCTTGATCGCAAACGAGATGGAGGTTCAGGTGGCCCCTGATAACGCTCTGCATCCGGGCGGAATAAAGTACAACGCAATGGTCTTCAACGGCACCATTCCTGGTCCCGTCATGGCCTCAAACGCAGGCGATACCGTGGAAATCACCTTGAAGAATGAAGGCAAGCAGATCCACAGCATCGACTTCCACGCAGCCATTGGCCCAAGCCAGGTGCTCTCTGGCAACATTGCCGCAGGAGAGTCCAAGACCTGGACCTTCAACACACCCAAC…	MNKAIIAGLAAGVLVVGLIFSPLFNGFPLSAAQAAPTGVTRHYTLIANEMEVQVAPDNALHPGGIKYNAMVFNGTIPGPVMASNAGDTVEITLKNEGKQIHSIDFHAAIGPSQVLSGNIAAGESKTWTFNTPNSGAFMYHCGADALNGVWEHIANGMYGAFVVHPTNEAPAKEFYVAFGEIYNSADGGLFVGANGTGSFDIMKFATEQPDLILTNGMAHRYVPAIGQSVKLDLNANATVFQVKPGELTRWYILAPGPNEGVSFHFISGQIDVRDGSFKTRNMAPVRNEETWWIPVGSASVIESVFPEEGLYVGVDHNMAHVLRGGAFAVLATNNSTADDVPPEAWVPSKAWLNEHAEMGGSMMGGSAGNNATSGGNTTSG	272398	-0.170567	0.00197088	255169	308884	252304	288618	257398	277779	230628	319463	275046	277652	detected
NVIE_000540	CDS	45031	45594	+	-	-	PF04896.15	AmoC	-	4	ammonia monooxygenase subunit C	ATGGCTCTCATACCATCACTCATACCGAAGGAAGTAGAGATACAACGGCTGAAGAAGATTTACGTCTTCTTTATAGTGCTGGCTTCGATAGCACTATCGGTAGAAATCGACAACTTTGTCGACGGCTCGCTGCACCAGACGTCCATACGCGACTCGGCCTTCACGCCGGCCCACTGGTGGCTGTACAGCCACTTTATCGCGCTGCCAGTCGGCTGGGGCATGGTGGCCATGTACGACAGAAGGGTTCCAGTCCTCAGGGGCCCCGGCAACTCGATGAACACGGGCTTGAAGATAACCATCATTGGCTACCTTGCCACGATGTTCACTGTCGGGGTCAACGAGATGTGGCACTTCTGGATGGTCGAGGAGATCTTTTCCGTACCGAACCACTGGATGTTC…	MALIPSLIPKEVEIQRLKKIYVFFIVLASIALSVEIDNFVDGSLHQTSIRDSAFTPAHWWLYSHFIALPVGWGMVAMYDRRVPVLRGPGNSMNTGLKITIIGYLATMFTVGVNEMWHFWMVEEIFSVPNHWMFNMGVVVAFMGALAYVVRVYARMVELQQETPAKNPYVAEMYKLALEGKLYSRSIP	2006.89	0.750352	0.0048526	2507	3797	2132	2244	2773	1284	1226	1040	2204	1358
NVIE_000550	CDS	45696	45932	+	-	-	-	-	-	0	hypothetical protein	TTGCCGGCGTATGGCGGTAAGAGGTTTCCAAGGGCGGCCCGCAGGGCAAGAAAGCCCATGCAGGACAACTGGGCCAAGGTGCCCCACGGCAAGTGGCTGAAATGCACGTACGGCCGGTGCGGCCATGAGTGGCAGTACTTTGGCGGCCACAGCTGGGCAGAATGCCCGCTCTGTCACACCACCAGCAAGGTGGCAATTGCCATCCGCAACTACAGGGAAAACAACAATAGAGGCTAG	MPAYGGKRFPRAARRARKPMQDNWAKVPHGKWLKCTYGRCGHEWQYFGGHSWAECPLCHTTSKVAIAIRNYRENNNRG	587.151	0.345879	0.00209236	651	802	691	779	579	524	374	512	643	431
NVIE_000560	CDS	45929	46177	-	-	-	-	-	-	0	hypothetical protein	GTGCGGCACATCTTTAAAGTGACAAAGTCCGCGGAAGGAGGAGGCGCAAGCCTTGAGCTGTACGATGGAAGCAACCTCGCCCTGCTTGAATCCGAGTCGTTTTCAGACCTGTATACGCTGAACTTTCACCTGCAGACGCTTGCGACAAAATACAAAACCGCGGGAGGACTTGTCATCGTGCACGACAAGGCCAAAAACAGCGTGGAACTGTCTCTAGCAAAGGACGAAAACTCACTTTTTGTGAGCTAG	MRHIFKVTKSAEGGGASLELYDGSNLALLESESFSDLYTLNFHLQTLATKYKTAGGLVIVHDKAKNSVELSLAKDENSLFVS	246.883	0.110008	0.385349	225	316	286	303	238	209	176	266	239	251
NVIE_000570	CDS	46194	47273	-	-	-	-	-	SP	1	hypothetical protein	TTGCCGGAGCGCCCACCACCGTATACAGATATGCGCCTGCTGGCGTGGGCCGCACTTGCAGTCCTGCTCGTTCCTTTTGCATTCCCTTCCCTAGCAGTTGCAAATGCGGAGGGTGACATCAACACAATTGAGCTAAAGAATTCCGATTATTCTTTTGTGGATTCGCAGGGAATGACAAACATAGTTGGAATCGCCAACAATCGCGGTACGTGGCCGTTAAGCGTCACTATGGCCCTTAACGTCACTGACAGTTCGGGACGCACCTCGACGCTCTATGAAGACCTGTACGGGAGCGTTATCTACCCTGCAAAGGGAGCGCCGTTCAAGTTCCGGCTTGCAGAGGGCCTTGAACCGGTGGGCAAGCCGTACGTAGCAAGTGCCAAGCAGGTAGACCAGCCG…	MPERPPPYTDMRLLAWAALAVLLVPFAFPSLAVANAEGDINTIELKNSDYSFVDSQGMTNIVGIANNRGTWPLSVTMALNVTDSSGRTSTLYEDLYGSVIYPAKGAPFKFRLAEGLEPVGKPYVASAKQVDQPFYDTLVLNYTNMAVGQERVLTGTVKNIGNTELRNVYVYASVHDENTKNLDSVKSNVVPVLRPGEEAVFTASPDPAVKAEVYYYSCAGFDINAPIPTLSTGDGGFIAYDFNSIAKVGSLRYENATDSIAFDITHYNPKGGPASIKIPQLVQNQTVVVMMDGKPYDGATVKADGKTVHIDFFVPPGNHAVQIQGVRNMPEFPFAALGLAALTATVIAAARLKAAFKIS	12358.7	0.0553795	0.347865	12229	14578	13737	14180	12209	11163	9568	13955	12173	11290	detected
NVIE_000580	CDS	47297	47470	-	-	-	-	-	-	0	hypothetical protein	ATGACGATGAAGACGCTGACAATAGACGAGCAGACGTACAAGCGCCTTGCGTCCATCAGGAGCGAGATGTCGCACGAAAAAAAGCGTGACGTCGACTTTGGGGACGCGATAAACGAGCTGATAAACATCTACCATGACCACCTCGCCTTTTCTGGCGAGAACGCCGGCGGCTAG	MTMKTLTIDEQTYKRLASIRSEMSHEKKRDVDFGDAINELINIYHDHLAFSGENAGG	333.474	0.19977	0.157679	300	471	377	374	383	327	222	350	374	224
NVIE_000590	CDS	47531	48790	-	-	-	PF02535.25	Zip	-	9	putative Zinc/iron permease	ATGGTGACTACCACTGACAATAACCACAACAAGAATTCTATTTCAAAAACAAAGCTTGCCGCAAGCGCCGTGATTCCGATAGCGATACTCGCCGCGATGATCGCGTTTTTGCTGTGGCCCGGAAACTCGATACTCAACTTTGGCGCGCCGCTTCCCGACATGACGATCGAGCGCATAGAGTTTGGGAGCAAGCTGATAACCGCGCACGTGCGCAACACCGGGCCACAGGCAACCGAGATAGCGCAGGTGGATGTCAACGACAGGATAGTGCCGGCTGCGGTCGAGCCTTCCCGGGCTCTCGCGCGCTTTGAAGAAGCCCGGGTCGTCATACCGTTTGAATGGGTGGAGGGCAAGCCCTACGAAGTCGGCGTGACGACGTCGGACGGCACGCGCTTTGCC…	MVTTTDNNHNKNSISKTKLAASAVIPIAILAAMIAFLLWPGNSILNFGAPLPDMTIERIEFGSKLITAHVRNTGPQATEIAQVDVNDRIVPAAVEPSRALARFEEARVVIPFEWVEGKPYEVGVTTSDGTRFAKAVPAAILTPAPDAGQASLLALLGTYVGIIPVMIGLLWLPFLKRLSAGKYLFFLSFTAGLLLFLGIDALVEANELATTSVAGAFNGQALIATVAVVSFVALLYASEKLVERGSRTTTTKATAAAAAARTVTTTSSFAIALMISIGIGLHNMGEGLAIGGAMVAGEVALGAFLIVGFTIHNTTEGLAIVAPLAREKPKVAQLAALGFIAGAPAILGAWVGGFVASPVASVVFLAVGAGAVFQVVYAIFKYSGRQEGAGGSSNRFLSG…	1002.54	0.0977687	0.294379	1081	1354	1048	1123	918	962	747	994	942	988
NVIE_000600	CDS	48801	49832	-	-	-	PF07732.18;PF07731.17	Cu-oxidase_3;Cu-oxidase_2	-	1	multicopper oxidase type 3	TTGTTGTCGAGTAGCAAATTATTGCTGGTAGTGGTTATAGCGGTGGCCGTAGCAGGCACTGCAATAGCCTTTTCGTCCCTTGGCTTTGGCGCAGACGCGCAGAGCACGGAAAAGATGGTGACGGGCCACAGCCTCACTTCCTACTTTACTGCAGGTGACGTGGTCGACCCGGAGCACGATAGCGCGCCGCTGAAAAACGCCGTGGTGGACCCTGACAAGTACCTGCGCGAGTTCAACTATGGGCGCGTATCAAAGCTGCCTGACGGGACTACTCTTCGCGAGTTTACCATAGTGGCAGACGATAGCAAGACCCTTGAAGTGTCGCCGGGCGTCTTTTTCAACGCGTGGACGTTCAACGGCACGGTCCCCGGCCCCACGATACGGGCAACGGAAGGCGAC…	MLSSSKLLLVVVIAVAVAGTAIAFSSLGFGADAQSTEKMVTGHSLTSYFTAGDVVDPEHDSAPLKNAVVDPDKYLREFNYGRVSKLPDGTTLREFTIVADDSKTLEVSPGVFFNAWTFNGTVPGPTIRATEGDLVRIHFINNGTRPHTMHFHGIHAAEMDGVFEKIAPGGQYTYEFTAEPFGLFLYHCHIQPLEEHISHGLYGVYIVDPKEPRPPADEMVMMMNGYDTDFDTENNFYTVNGIPFYYMHHPIQIEKDRLVRVYLVNILEFDQINNFHLHGNLFNLYRTGTGLTPDEYTDIVTMSQGERGILEFSYKYPGQYMFHAHKTEFAEKGWTGTFLVKEK	661.755	0.255592	0.0101219	718	914	761	853	598	633	445	640	653	526
NVIE_000610	CDS	49941	50516	+	-	-	PF03745.17	DUF309	-	0	putative protein of unknown function DUF309	ATGTGTAGCATATTGCAAAGGTACTTTGTCCACCTCAAGAACAGCGCGTACACGCCCAAGGATGCCACGGTGCTCCTCACAAGGGCCCGCGAGCTGGTAGGCGAGAGGGCGACAGTCCGCGACTCGCGCGTGTCAAAAAAGTACATCGAGTTTGACACGAGCGTCCCAGACGGCACGGACATAGGCGATCTGGTAGGCAGGCTTGAAAAAATCTCGCCCCTTGCCAGCTATGAGCACATAGCCGAGAGGCACATGGAAAAAGGCGAGGCGATCAAGAGGGCAATAGAGCTTTTCAACGACGAAAAGTACTGGGGCACGCACGAGGCGCTAGAGGCCGTCTGGAAAGAGACGCCGGCGGGAGCAGAGCGCGACCTCCTAAACGGCGTGATACTCGTCGCG…	MCSILQRYFVHLKNSAYTPKDATVLLTRARELVGERATVRDSRVSKKYIEFDTSVPDGTDIGDLVGRLEKISPLASYEHIAERHMEKGEAIKRAIELFNDEKYWGTHEALEAVWKETPAGAERDLLNGVILVAAAFVHDEKDEQEICMSILRRARNKLEGATGRYHGIDMDRFVERVQGILNTGVIERFTI	558.908	-0.304968	0.000736454	458	551	556	525	561	570	494	705	582	607
NVIE_000620	CDS	50506	51846	-	-	1.14.18.1,3.4.21.62	-	-	SP	4	hypothetical protein	ATATCCAAAAAACCCCGATCCGGCATGTACATGCGCGGCCCGCTTGCAACCATTGCAGCCATTGCAATGCTACTGTTGCTTGCGTCACAGCATGCCGCGGCAGCAGAGGGGAACTTTTCCTTCCATAACGAGACCAAGTATATGGACGAGACCAAGATAATGCACATCTATGGCGAGATAAAGAACGAATCGGAAACTACTGCCATGAAAGGCGTCCTGATAACGGCGTCGTTCTATGACGCAAACGGCGCGCTCCTTTCTCAGTACCAGCAGGCGCCGAAACTGCGCGTGATAGGCCCAGGAGGCTTTGCGCCCTTTGACATGGTCTACCTCGACCCTGCGACGGTGGACAGGGTCGCCAGTTATTCCCTTTCCGCCACGGGTCAGCCGGCAGAGGAC…	MSKKPRSGMYMRGPLATIAAIAMLLLLASQHAAAAEGNFSFHNETKYMDETKIMHIYGEIKNESETTAMKGVLITASFYDANGALLSQYQQAPKLRVIGPGGFAPFDMVYLDPATVDRVASYSLSATGQPAEDKPAKLTIVSSNSRLDVLGLYYINVSVRNDGNQTATNPIAIATLYDSAGKVVAIGEAPLESESRVVENMAPGGKGGSGIVVPERLQTYKAASYSLVVDSDQYVSDVARYRAAGLGANSGATNNGTQSGCLIATAAFGSELAPQVQELRNFRDGLALKTMAGASFMNVFNGWYYSFSPHVADYERDQGWLKGAVRTSIYPLLGILDLSTSVFHALSFNDEAAIVGAGLAASSLIGLLYFAPLSAVLAIAGRKKCWDMKYAKYVLAIAW…	4091.35	0.110409	0.0691003	3951	4977	4619	4776	4264	3885	3164	4199	4057	3520
NVIE_000630	CDS	51914	52801	+	-	2.7.6.1	PF13793.9;PF14572.9	Pribosyltran_N;Pribosyl_synth	-	0	ribose-phosphate pyrophosphokinase	TTGGCGGCCGACATCATTTCCGTTGTTGCAGGTCCCTCCTCGCCCGAGCTTGCCGCAGGCATTGCAAGACACCTTGGCGCCAGGCTTGTGCAAGCGGAGCTTCGCGTGTTTTCTGACGGGGAGAGCAAGATCAGGCTTGCAGAAAGCACAGGCAAGAAATGCGTCATCGTGCAGTCGACCTACCCGCCCACCGACACCCACCTCATGCAGGCAATGATGATGGCAAAAAAGTGCGCCGACAACGGCGCCGAGGTATGCGCCGTGATACCGTACCTTGCCTATGCAAGGCAGGACAGGGCTTTTCTTGAAGGCGAGGCAGTGAGCGTGGCGCTGGTTGCAAAACTGCTTGCGGCGGCTGGAGCCAGGTCGGTTGTTACGGTCGACATCCATAGCGAGGCG…	MAADIISVVAGPSSPELAAGIARHLGARLVQAELRVFSDGESKIRLAESTGKKCVIVQSTYPPTDTHLMQAMMMAKKCADNGAEVCAVIPYLAYARQDRAFLEGEAVSVALVAKLLAAAGARSVVTVDIHSEAALAFFSRITNVSSMPLLAAHAAGLKLKNALVVSPDMGGICRAQEFARLLKTDMIALKKSRDRSTGEVTVEQKIDSDISGRDAILIDDMISSGGSIVKAAEVLRKNGAGRIYAMCAHALLIGDAASRIAAAGVQEIIATNSIPGRHATVDLSGALAEAVRKTL	6002.92	0.192795	0.020635	5755	8201	7047	6599	6542	5512	4471	5178	6038	5511
NVIE_000640	CDS	52840	53766	+	rnz	3.1.26.11	PF12706.10;PF12706.10	Lactamase_B_2;Lactamase_B_2	-	0	ribonuclease Z	GTGGCAACAAACATGCAGATGGTGTTTCTCGGCACGTCGGCGGCGGCGCCAACTCCGGAGCGCGGCCTTTCGTCCATAGCCATAATGCGCGACGGCGAGCTCTTGCTGTTTGACGCTGGCGAGGGCATGCAGCGCAACTTCATCAAGGCCGGACTTGGCATGAACCGCAAGATGAAGGTGTTTATCACGCACATGCACGCCGACCACTGCGTGGGCCTGCTAGGGCTGTTGCAGACGATGTCGCTCCAGGGGCGCGAAAGGAGGCTTGACGTCTATGGCCAGCCCCGGCTCAAAGAGTTCCTGCTTGAAAACATGAGGATAATCAACTTTGGCCTGACCTTTGAAGTCGCGATACACGCGATTGAAGGCGAGGGCATAGTCGTGCAGGAAAGCGACTAC…	MATNMQMVFLGTSAAAPTPERGLSSIAIMRDGELLLFDAGEGMQRNFIKAGLGMNRKMKVFITHMHADHCVGLLGLLQTMSLQGRERRLDVYGQPRLKEFLLENMRIINFGLTFEVAIHAIEGEGIVVQESDYKVTCCEAEHSIPALSYRLDEFDRPGAFNVELVKKMGIPEGELYSRLQHGQDIEYNGKIVRSADVVGPPRPGRKIGISGDTRPTDKLTKFFSGCDVLVFESTYTHDKLAKALETAHSTATEAATVARQAGAKKLFLTHFSARYDETSALVKEASAIHANVEAAEDLKQVDIPYPPS	2565.46	0.184573	0.00501981	2511	3460	3003	2843	2731	2380	1781	2487	2634	2240
NVIE_000650	CDS	53761	54696	-	-	3.1.3.16	PF00149.31	Metallophos	-	0	putative serine/threonine-protein phosphatase	GTGTTGTCGCAGATTGCGCGCCTTTCTGCCACCGCCGGGCCGTCCGAGTTTTCGCAGGTGCTGGACCGGGGCATTTCCGCGCTGGAAAAGGAGCAAAAGCACGGCGCAATAGCCGGCGGGACCGTCACGGGCGGGCTTGTAGAAATACACGATTATGACAATCTTGCGATAATAAGCGACCTGCACGGCGACTCGAAAACGCTCTTTCGGATTCTTGACGAGATAAACCACGAAAGGTTCCTATCAAGTGCGAGAAACAAGATGGTCTTTCTTGGCGACTATGTCGACAGGGGGAGCGACTCGATAGGCGTGCTGTACGCCATATGCCACCTGAAGCACGCGCACCCTGATTCGGTGGTCTTGATGCGGGGAAACCACGAGGCGCCGTCCGAGTTCCCG…	MLSQIARLSATAGPSEFSQVLDRGISALEKEQKHGAIAGGTVTGGLVEIHDYDNLAIISDLHGDSKTLFRILDEINHERFLSSARNKMVFLGDYVDRGSDSIGVLYAICHLKHAHPDSVVLMRGNHEAPSEFPFPSHDLPYSMEDRFGAGAKAIYGRALALFQLLTLATVVQGRLLLVHGGLPTDALGDWRQAIATAQKRHLQNRMMEELLWNDPRPLEDEDWEPSWRGIGRYFGSAVTKRWLAATDTKVAVRGHEPCHGYRVDHHGMMLTIFSCREAYPNFGAAYIIAGKHDLDSVNDADGLAKFVKKLL	942.402	0.144198	0.0424658	874	1260	1075	1076	993	868	703	991	928	804
NVIE_000660	CDS	54753	55109	+	-	-	-	-	-	0	hypothetical protein	ATGCGCATGTGCGTTGCAGGCCGCGTGCAGCAAGACTTGTGGCTCGAAGTGAGGGCCTGCCAGCAAACGGCAGCGGCGGCAAAAGAGCTGGAGCACGAAATGGTGCTCCGCATACCGGCCCTTTCAGAGGCGTTAAAGGCGGTGGAAAAGGCCAGCCAAGACATGGCAAAAAAGGGCGGAGGAAAAGAAGGCACGATGTGGGACTATTCCCGCAAGCTTGATCCCCATGAAATAGATGATGTCATGAGCCTGTTTGCAGGAATGCAAGAGAGGGACGACGGCAGGTCGACGTCCAGATCGGCTGACTACTCGTACTATGGCAGGTGCTACACCCTGACGCTCTTTGCGTTCAAGTGA	MRMCVAGRVQQDLWLEVRACQQTAAAAKELEHEMVLRIPALSEALKAVEKASQDMAKKGGGKEGTMWDYSRKLDPHEIDDVMSLFAGMQERDDGRSTSRSADYSYYGRCYTLTLFAFK	179.854	0.150919	0.420273	166	195	209	215	218	163	107	150	213	186
NVIE_000670	CDS	55211	55633	+	-	-	PF01655.21	Ribosomal_L32e	-	0	50S ribosomal protein L32e	ATGGTGATTAACGGAGAGTTACTTGCCGCAAGGAAAAAGGTCGCCAGCAAGCGCCCCAAGTTCGTCCGGCAGGAGAGCTGGAGGTACGACAGGCTTGCAGAGAACTGGCGCAAACCAAAGGGCAAGGACAACAAGATGAGAAAGCAGAAGGGCGGATATCCGGCTCTAGTCAAGGTCGGCTACCGCGGCCCCAAGGCTGCAAGAGGCCTTCACCCGTCAGGCTACACCGATAACATCGTCTACAACGTCGCGGACCTTTCCGGCCTTGACGCCAAGAAGGACGCAATAAGGCTTGCACGCACAGTCGGAACCCGCAAGCGCAAAGAGATAATCGAGCAGGCCGCCAAGTCAGGCTTTAAAATCCTAAATGCAGGCAAGCTTGCTCCAAAGAAAGAGGAA…	MVINGELLAARKKVASKRPKFVRQESWRYDRLAENWRKPKGKDNKMRKQKGGYPALVKVGYRGPKAARGLHPSGYTDNIVYNVADLSGLDAKKDAIRLARTVGTRKRKEIIEQAAKSGFKILNAGKLAPKKEEEEKEEKQ	2697.88	0.23226	0.0108048	2698	3522	3345	3029	2919	2550	1589	2636	2849	2353
NVIE_000680	CDS	55635	56084	+	rpl19e	-	PF01280.23	Ribosomal_L19e	-	0	50S ribosomal protein L19e	ATGGTCGTCAACATCCGCAAAAAGCGCGAGCTTGTCGCAAGGATTCTCGGCGTGGGCGTAAACCGCGTGCGCTTTGAGCCCGACAAGCTTGAAGACGTCGCCGACTCGATCACGCGCGACAACATCCGCTCGCTGGTCAAGAGCGGCGCCATCTGGACGGTCAAGCCAAAGGGCACTTCAAGGGGCAGGGCGGAAGAAAAGCGCTCGGTCTGGAAAAAGATGCACGGCAAGGGCCAGGGTTCCAAGAAGGGCAAAAAGACTGCAAGGGTCGGCAAGAAAGAGGTATACGTCGTGCGCGTGAGGTCGATGCGCTACCACCTTCGCGTCATGAAGGAGCGCAAGGACATCACGAACGAAATCTACTGGAACCTCTACAAGCAGGTAAACGGCGGGCACGTC…	MVVNIRKKRELVARILGVGVNRVRFEPDKLEDVADSITRDNIRSLVKSGAIWTVKPKGTSRGRAEEKRSVWKKMHGKGQGSKKGKKTARVGKKEVYVVRVRSMRYHLRVMKERKDITNEIYWNLYKQVNGGHVRSLAHLRDLVKEAKTR	11687.5	0.134374	0.044693	11408	16197	12725	12992	11972	10539	9156	11200	11214	11037	detected
NVIE_000690	CDS	56101	56454	-	-	2.1.1.63	PF01035.23	DNA_binding_1	-	0	putative methylated-DNA--protein-cysteine methyltransferase	ATGACATATTATTCTGTTCGCATGAGGACTGGTCGCCGGCTTGACGCAAAGGACGTTTACGACCTTTTGAGGACCGTGCCGGAAGGGCAGGTTACAACGTACGGAGACCTCGCAAAAGCGCTTGGATTTCCGGGAGCGGCAAGGGCTATCGGCAGGATAATGAACGCAAACCCTGACCCGATAGTGGTCCCGTGCCACCGCGTGGTGTCGTCAGACGGGAGCATTGGCGGCTATGGCTTTGGCATAAAGATGAAGAAGGAGATCCTGGCAAAAGAAGGGTTGCAGTTTGACGGCGACGCAATAGTGGATTTTGAAAAGAAAAGGGCAGTATTAAAACTAAAAAGGGAAAAGTAG	MTYYSVRMRTGRRLDAKDVYDLLRTVPEGQVTTYGDLAKALGFPGAARAIGRIMNANPDPIVVPCHRVVSSDGSIGGYGFGIKMKKEILAKEGLQFDGDAIVDFEKKRAVLKLKREK	409.43	-0.244902	0.0108124	328	473	406	425	369	404	332	560	424	420
NVIE_000700	CDS	56467	57285	-	dtdA	3.1.1.96	PF04414.15	tRNA_deacylase	-	0	putative D-tyrosyl-tRNA(Tyr) deacylase	TTGAGAGATTTCATACTTGTCGCCTCAAGCCAGGATCTTGCAGGCGTGACCATGGTTGACTATTTGAAGACCAAGCAAGGGTTTGCGCCAGACGGCATACACGACAGCGAGGAAGGGCAGTCGTTTTCCTCGCCCGCGCACGGCGCCAGGCTGTACGTGGCAAACGCGTCCCTGCTGACGCTAGAGACGCTTGACAGGACGTTTCCAGACGCAAGGGCGTTTGTGTTTCTCTCAAAACACAGGTCGGACAGCGGCATACCGACGCTTACCTGCCACTGCACAGGCAACTTTAAAGACGCGCCCTTTGGCGGCAACCCAAAAGAGATAGCGGTTGCCCTGCCGGGCCTGCAAAAGGCGTACCTAAAGGCGGTAACTGGCGCAGGTGCGCCCGGCTATGAC…	MRDFILVASSQDLAGVTMVDYLKTKQGFAPDGIHDSEEGQSFSSPAHGARLYVANASLLTLETLDRTFPDARAFVFLSKHRSDSGIPTLTCHCTGNFKDAPFGGNPKEIAVALPGLQKAYLKAVTGAGAPGYDVIIEATHHGPTSLKKPVLFIELGSSEKQWADRGAARAMCDSLLGVLANGIRPCEKVGVAIGGTHYPTKFNKLLLESELGLAAVASKHALEAIDEAMLAQMIEKSAEKVTHIVLDAKGLGSHKDRITKMAESTGLAVLKV	670.611	0.169901	0.0479773	719	909	725	768	660	561	520	666	688	584
NVIE_000710	CDS	57356	58009	+	spt5	-	PF03439.16;PF00467.32	Spt5-NGN;KOW	-	0	putative transcription antitermination protein NusG	ATGAGCGATCCGAGAGAGGACCAAGAGGAGGATCTAGACGTATCTCTTGATGATGAAGATAATAATCAGGATTTAGAGGATACAGATGAGGCCCAGCAGGGCAAAGAAGAAGAGGCAAGCGCGACAGCAGCAGCGGCCAAGCCAGCTCCCGCAGCAGCACCAACAACGACAACAACGGCATCTGCAGCGCCACCGAGCGACAGGCCGGCAAGCGACAGCAGGTTCTTTGCCATCCGCACCACCGGAGGGCAGGAGCGCATGGTCGCAGACATGCTCTACACCAAGGTCACGGCCAAAAAGATAGGCATACGCTCGGTCATGGTGCTTGACAGCTTTAAAGGCTACATCATTGTCGAGGCGCCGGACGCAAACGTCGCGTACGAGGGCCTTGCAGGCATC…	MSDPREDQEEDLDVSLDDEDNNQDLEDTDEAQQGKEEEASATAAAAKPAPAAAPTTTTTASAAPPSDRPASDSRFFAIRTTGGQERMVADMLYTKVTAKKIGIRSVMVLDSFKGYIIVEAPDANVAYEGLAGIRHVRGQIRGDLPFKDIEGYLIKKPTVTELNIDDTVEVIAGPFKGMKAKITRVDYEKQEATVVLLDSPYQIPVTVDANYLKKAGH	7572.52	0.210562	0.000725668	7762	9850	8664	8582	8339	7078	5437	6911	7329	6802	detected
NVIE_000720	CDS	58094	58762	+	-	1.3.1.76,4.99.1.4	PF13241.9;PF14824.9	NAD_binding_7;Sirohm_synth_M	-	0	putative siroheme synthase	TTGATAGTTGACCTGAACCTCAAGGACAAGCACGCCATAGTGATAGGCGGGGGCACAGAGGGGGTCAGAAAAGTTAACGCGCTTTTGGGTCAGGGCTGCAAGATTACAGTAATCAGCAACCGATTTAACAAGTACCTGCGCGACCAGGAAAAGGCAGGCAAGATCGAGACGGTCAAGGCAACTCTAAAGGACGCAAGCATCCTTGACGGCTATGACAGCCCGTTTCTGGTGCTTGCATCGACCGACGACAGGGAGCTGAACCGCAAGCTGTGCCAGAAAGGGCGGGAAAAGGGCGCGTTCGTGTATTCAGTAGACGACCCGCCGTACAGCGACTTTTCCTACGCTTCTGTCATCAACATTGAAGGCGTGATGCAGGTCGCCATTTCGACGTCAGGCAAG…	MIVDLNLKDKHAIVIGGGTEGVRKVNALLGQGCKITVISNRFNKYLRDQEKAGKIETVKATLKDASILDGYDSPFLVLASTDDRELNRKLCQKGREKGAFVYSVDDPPYSDFSYASVINIEGVMQVAISTSGKSPIMARQIRIRAERILRRVIKKSDIENAKLQEFARNAAKPKLKTVEQRKEFLYSILYDRRIQNLIKEDKIEGAKSATLELLQEWVKKSK	2557.28	0.197544	0.00568027	2617	3326	3063	3007	2534	2309	1895	2326	2459	2384
NVIE_000730	CDS	58759	60084	+	-	1.2.1.70	PF05201.18;PF01488.23;PF00745.23	GlutR_N;Shikimate_DH;GlutR_dimer	-	0	glutamyl-tRNA reductase	ATGACAGCGGCAATAAAAACGCACGACTCCCACTTTGCCCTTCCCGTTCAGGTCATCAATGCCCGGGTCACCTACAAGAACGCGCCCATACACCTTTTGGAGAAATTCACGTTCAAGGACGTCGAGGCTGCGCACAGGGCGTTTGTGGACAAGGCAGGCGTCGACGAGTGTGTGATACTGCAGACATGCAACCGCGTCGAGGTGTTTGCGGCTGCAAAGAACGCCGACGAAGCCAAGGTCCTCGGGCAGTGGGCAGAGGCGGCCGGCCTTGAGAAGAAGGACCTTGCAACAGTCGAGGTCAGCACGGGCAAGGATGCGGTGCTCCACCTTTTGAAGCTGGCCTCCGGCCTTGACTCGCTCGTGGTGGGCGAAAACCAGATCCTGGGACAGGTCAGGCGC…	MTAAIKTHDSHFALPVQVINARVTYKNAPIHLLEKFTFKDVEAAHRAFVDKAGVDECVILQTCNRVEVFAAAKNADEAKVLGQWAEAAGLEKKDLATVEVSTGKDAVLHLLKLASGLDSLVVGENQILGQVRRAFEYSRANRYANANLAAIFDRALKAGSRIRTATGINKGNVSIASVAVNLADEYFDDLKTKRVMLIGSGEAASLVAKVLKNSGVDFMVTSRTYERARSFSETVAGKPVPFDTALGMLSQLDLIFVASTAPYFLITYERLQEAVKGRKDAVMIFDLSNPRTVDEKVATIHGVKLINMDQIAELVEKNMRSRMKEAHAAEKMIEGEMKSVDGMMKRMKAEPVVVSVFKSVDAIRERELKKALSMLGKKAGADDSYDAKVIEQMSYAIVE…	9846.74	0.0898478	0.304453	9678	12783	11417	10613	9614	8797	7901	9217	9440	10063
NVIE_000740	CDS	60056	61063	+	-	4.2.1.24	PF00490.24	ALAD	-	0	delta-aminolevulinic acid dehydratase	ATGAAGACGAGAAAAAACAGCAGCAGTAGCAGCGGCTTTCCAGACGTCAGGCTCAGGCGCCTCAGAAAGACGCCGGCGATTCGCGACTTGTTCCAGGAAACCCACCTTTCAGTCAAGGACCTTATAGCGCCAATTTTTGTCGAGGAGGGCCTGAAAAAGCCGCAGGACATCGGCTCAATGCCGGACATCAAGCGTTTCCCGCTTTCAAGTCTTTCAAAAGAAGTAGAAGAGCTGTCCGACCTAGGCGTCAGGGCAATAATCCTCTTTGGCCTGCCGGCGGAAAAGGACGACAAGGGCTCGCAGGCGTTTGCAGACAAGGGCATCGTGCAGAGGTCGGTTGAGCAGGTGCGCAAGCACTTTGGCGACAAGATTGCAGTGATCACGGACGTCTGCCTCTGC…	MKTRKNSSSSSGFPDVRLRRLRKTPAIRDLFQETHLSVKDLIAPIFVEEGLKKPQDIGSMPDIKRFPLSSLSKEVEELSDLGVRAIILFGLPAEKDDKGSQAFADKGIVQRSVEQVRKHFGDKIAVITDVCLCQYTSHGHCGIVVDGKIDNDSSASTLGRVAVSQARAGADIVAPSAMMDGQVHAIRSALDDAGFSDTAIMSYSSKQASPLFAPFRDAAHSAPEFGDRKTYQMPFSNPRESMREIEQDISEGVDAIIIKPAIPNLDLIYQASRATSLPICAYSVSGEYALMKAAAMEGWIDENAVMTEFLTGIKRAGADMIITYQAKKMARLLSE	4182.06	0.220016	0.00135553	4494	5527	4940	4834	4155	3727	3051	3797	4163	3723	detected
NVIE_000750	CDS	61101	61721	+	-	-	-	-	-	0	hypothetical protein	ATGTTTGCAGCCGACGCAGGCTCCGAGCGTGCCACCAGCATCGAAGACTACCAGAACACCTGCACCGAGTTCATAATCGACATCAGCAGGGACTACAAGGACTGGGTGGACCGCTACCAGCTCGGCGAGCAGGAAACCGCGCGGCGCAAGGGCGTCATTGACAATATTGTAAAGACTACGAACGACTGGATAAACCGCTTTGGCACCACGATAAAAAAAATAGACATCATCATGAACGACGGCGTCAACAAGATGGCAGAGAACACCGCCGGCTACCCCTTTGGGTTTGAGGCAATCGTGCTTGGAAAAAGCAGGTACACGACGCATCCCGTGGGCGACGTGAGGGTAAACGTCAAGGCGATGCCGAGGCCCGGCAGGCTCGTCAGGATAGGCAACTAC…	MFAADAGSERATSIEDYQNTCTEFIIDISRDYKDWVDRYQLGEQETARRKGVIDNIVKTTNDWINRFGTTIKKIDIIMNDGVNKMAENTAGYPFGFEAIVLGKSRYTTHPVGDVRVNVKAMPRPGRLVRIGNYQKDELLLLTASAQVGFALSQESKKGADILDDYIIIDAKNCQRGDVLSLTVVVEEVQDDYVTESRGYSTLVLLT	793.168	0.113551	0.227759	779	954	828	942	874	756	591	745	754	793
NVIE_t0020	tRNA	61774	61851	+	-	-	-	-	OTHER	-	tRNA-Gly	GCGACGGTCGTCCAGTTTGGTCTAGGACATCAGATTGCCAATCTGGTAACCCGGGTTCAAATCCCGGCCGTCGCACCA	-	94.718	-0.0876843	0.685212	104	113	90	80	100	101	66	111	87	104
NVIE_000760	CDS	62155	62571	-	-	-	-	-	-	0	hypothetical protein	ATGATCGACTTACAATTGAACGTAGAAGAACGCTTGTCTAGAATAGAAGAGAGGCTTAGCATTCTAGAGAAGATAATAGCCACCAAGAAGAGATTGTCTGAAGCCTCTGACGGCCTTGACATTGAAGGGTTGATAGTGACTAATATTGAAAAGATCGGGCCGCAAGACTTGGCAGTATTGTGTCTTAAAATGAAACCCAAACAAACAAAGACGGAGATTGCCAATATGTTCAAGGAATTTGGCAAGGCACATGGCGATTGGTTCAATGGCAGCAACTTCAACAGGCTTGTAAGCAAAAACATCGTCATAGAAGACGGCGTAAATGAAAATAAGGTAAGGCTCTATTCATTGAGCAAAAGCGGCGACAAGGTCACTGCACAAAAAATAATTGACACGCTT…	MIDLQLNVEERLSRIEERLSILEKIIATKKRLSEASDGLDIEGLIVTNIEKIGPQDLAVLCLKMKPKQTKTEIANMFKEFGKAHGDWFNGSNFNRLVSKNIVIEDGVNENKVRLYSLSKSGDKVTAQKIIDTLKEMKS	1405.44	-0.158563	0.0613169	1374	1498	1344	1522	1307	1375	1184	1824	1449	1290
NVIE_000770	CDS	62600	63382	-	-	-	-	-	-	0	hypothetical protein	TTGACTTCGCTCATCGATGAATTTAAGAAAATCGATGTTTCTAGTTACCCTGAAATCACGAAATTAGATTGTGCGCAAGACGCGGGTCTCTGGGTTCTGTGGGTCTACAACGACATGCTGGATCAAAACGGCTACTTAAACTCGGCAGAGATATCAGAGATTCTCGCGTCGTTATATGATGTATCATTTGATGAACGAGAGATCACCAATGCATTCAACAGAGCAGATAAGAAAATTCATAGAAAAAAGATTCGTGGCAAAATAGCATACAAAATTATGGCGAAAGGTATCGAAGACCTGCGCAGGAAATTCGCCAATGGCGACCTTGAAGCATACCACATCGAAGGCGATAAACCGCGTACCTCGCATCAAACACTGAAAGACATAATTTCTAAAACC…	MTSLIDEFKKIDVSSYPEITKLDCAQDAGLWVLWVYNDMLDQNGYLNSAEISEILASLYDVSFDEREITNAFNRADKKIHRKKIRGKIAYKIMAKGIEDLRRKFANGDLEAYHIEGDKPRTSHQTLKDIISKTKGTMKILDPYYGLKTLDMLEKLDHGTDIKFLTAQLGKNESAQKFSRELANFEKEHANILLGRYPRANELHDRYIITDDTLIILGHGIKDLGGRESFVLVFKGDKGRDLRNALNQKFTDRWQKSSKLQ	366.515	-0.211161	0.183512	387	312	338	399	352	401	333	498	344	308
NVIE_000780	CDS	63400	63723	-	-	-	-	-	-	0	hypothetical protein	ATGCGCATACATATTTTGGTTACAGATGAAAAAGGCGTTACTTACGAAGGGACTGTCGAGCTAACCAAAACCAAACCGAGCGCCAGCATCGGGGGCAAGACACACCAGCCACCGCGTATCATAAGAAAAGCACCACAAGCTATTCATGCGCTTTATCTCACTCATTACTTCAAAGAGAATAAACCACTTGACACTATTATTGAAAAATTGGGTGCAATGCGGTATAATTTCAAGAAGCATACAGTCGAAATGGCGCTTCAACGAGCAAAATATCTGACCAATACTGGCAACAATAACTATGTTGAAAAATACCCGCCGACCTAA	MRIHILVTDEKGVTYEGTVELTKTKPSASIGGKTHQPPRIIRKAPQAIHALYLTHYFKENKPLDTIIEKLGAMRYNFKKHTVEMALQRAKYLTNTGNNNYVEKYPPT	359.383	-0.240886	0.0776424	321	309	347	382	379	415	314	453	359	323
NVIE_000790	CDS	63728	64048	-	-	-	-	-	-	0	hypothetical protein	GTGTCTGACATAGAAGAAGTAAAGAAAATTTTGGCAGGCCATGAGAAGCGAATCAAGAAACTAGAATTGTCGTTGAAAGCTTCTGCGCAGAAACAAAAGAGCGCTAACCAACCCCCGTCTATAACCGACCTACTAATTGAAATGAAAGATGAAGGCTTCTTCGGGCAACCCAAAAATGTCGGCGAAATAGTTGAAAAGATGAAAGCAGACGGCCATTTCTACAGTAGTTCAAGCTTGACTGCACCCCTATCGAGAGCAATCAAGGGCAAGGTTTTGGGTCGTATCAAGAAGGAAGGGCAATGGGCCTATGTCAATAGGTGA	MSDIEEVKKILAGHEKRIKKLELSLKASAQKQKSANQPPSITDLLIEMKDEGFFGQPKNVGEIVEKMKADGHFYSSSSLTAPLSRAIKGKVLGRIKKEGQWAYVNR	473.47	-0.116756	0.355165	487	538	464	506	419	479	380	647	487	382
NVIE_000800	CDS	64328	64501	-	-	-	-	-	-	0	hypothetical protein	ATGGCTGAAGAAGAAAAGAAAAAGAAGAAAGAAGAAGAGTTCTCGGAGGAAGACGACGACCACTTCAAGCTGTACGGCAAGCGCGCGTGGGAAGTAGAGTACGGCGAAAAGTGCCCGACGTGCGGCAAGCGCATCGACGAGTTTGGGTTCTGCGCGTGCGGAAGCGCCGGCTAG	MAEEEKKKKKEEEFSEEDDDHFKLYGKRAWEVEYGEKCPTCGKRIDEFGFCACGSAG	36.1667	0.41362	0.193958	28	69	40	49	38	22	24	49	34	22
NVIE_000810	CDS	64494	65000	-	-	-	-	-	-	0	hypothetical protein	ATCGCCATAACAAAGCTCTTATTTTGTGCCTGCAAAGGTACCTGCGTGCCCAAGCGCAACTTTACTACGCTTGAAGAATTCAAGGCCAACCTGCACAAGGAAGGAGCTACGCTAGTCGAGTTCTCTGGCGGCAAGGTGCCCTGCATACTGGTAAGTCCCAAGAAATACGAAGAGATGCTGGGCAAGGTCTACGGCAAGCGGGTGTCCGCTGATACTCTATTGGACATCTTTTACGATGGGCGCGACGTGTTTGTCGACGTCAACATCAAGTTTAGAGACACGGACTTTGAAGAGAATTTCTTGCTGTACGCAAACGACATGCTGGAGTGGTTCGAGGCGCTCGCGGAAAGCGGGATGATAGCGATGGGACCGAGCGAGACCACGTACACAAACTCGCAG…	MAITKLLFCACKGTCVPKRNFTTLEEFKANLHKEGATLVEFSGGKVPCILVSPKKYEEMLGKVYGKRVSADTLLDIFYDGRDVFVDVNIKFRDTDFEENFLLYANDMLEWFEALAESGMIAMGPSETTYTNSQNIFMIQLPKKDAAEKALEIIKTNAKNRVARGMKDG	786.155	0.043034	0.712574	784	922	851	907	776	750	567	919	659	826
NVIE_000820	CDS	64993	65178	+	-	-	-	-	-	0	hypothetical protein	ATGGCGATAAACGGCCCAAGTTATCCAGTTTTTACGTCATTGGACGACGACGAAGCTCACTATAGAAAGTATGTGCGCATGCATTCTTTTTTGGAAAAGAGAGGAAACGAAAAAAGCCAAGCAGATGCTTCCGCCGCGGTGTTTGGCTCCTATTCATCGTTATTCAGCGGCATGATGGAAATGTAA	MAINGPSYPVFTSLDDDEAHYRKYVRMHSFLEKRGNEKSQADASAAVFGSYSSLFSGMMEM				0	2	1	0	3	3	0	4	6	0
NVIE_000830	CDS	65194	65670	-	-	-	-	-	-	2	exported protein of unknown function	TTGTTCGTAAACTTGTGCCGCTTTTTTGAAGGCACGTCTGAAAGGAAAAATAGAAGAATTTCCTATTTCCTGCTGTTGGCAAAGAGAAGGAGAAGGCTTGCAGCGGGCTTTATTGCAGCAGTAATGGCAGGCATCATGTCGTTTTCCTCTTTGGCCTTTTTCACAAATAGCGAGCATGCATACGCGCAGACAAGCCAAAGTCCATCTCCGCCAACTCAGCAGATGCTTCAGGAATGCAAAGAGCTGGGCATATCGCCAGAAAAATGCTCTGAAAATGAAATATTGAAACACCGCTGCCTTGGAGCAGTAGGCTCACCGTGTGGATCATCTAGCAGCGTAGCATCACAGCCAGAGCTTAGCCCATTTGTTGTGGAGATACTGGCAGGTTCAGGGATAGCG…	MFVNLCRFFEGTSERKNRRISYFLLLAKRRRRLAAGFIAAVMAGIMSFSSLAFFTNSEHAYAQTSQSPSPPTQQMLQECKELGISPEKCSENEILKHRCLGAVGSPCGSSSSVASQPELSPFVVEILAGSGIAFVASIFGIRKLRAIKKKRTTGDKRD	838.239	-0.478405	2.41069e-06	699	700	723	821	760	890	764	1252	921	869
NVIE_000840	CDS	65836	67464	-	-	-	-	-	-	0	hypothetical protein	ATGTATCCGTACAGGCTGGACAGAAACCCATACCCAAGCAGCCCGACCCCGACTTTGATTGACGCCAAGATCCTTGGAGGCAAGCGCCACAAGGAGGCCAAGGCGGCTGTGCTTGCGTGCTTTTCCGACCTGCACGGCAAGGTCGCCGAAGGCAAGGCCACCGACAAGGACTTTAGGCTTCTCACGATAATCCAGGACGTGGGTTCAGGCAAGACGCACCTTGCGCTCCACATAAAGGGGCTCAAGGAGGTCGAGGACAGGACCGTGATATCGTACGTCGACCTGACGCAGATATCCCCGCGCAACATGCACAGCCTCTACTCTGCGATGCTGGGCGGCTTCACCGACGAGTACATCGCCCAGATGCGCAGGGCTGTTGTCAAGCACCTGCTTGCCAAG…	MYPYRLDRNPYPSSPTPTLIDAKILGGKRHKEAKAAVLACFSDLHGKVAEGKATDKDFRLLTIIQDVGSGKTHLALHIKGLKEVEDRTVISYVDLTQISPRNMHSLYSAMLGGFTDEYIAQMRRAVVKHLLAKAEQSSTARKVFNYGFMDSITGKRLSDKAELLLNNELVPNYSALSETLSREFSPIEVAILKLVVEGKFRADAANVSTLEDIIASLAALASLNLRFLGRVTVFQLDEFDADRETTEFVKAVINAHVPAAALLLIFTPSSYDDISKANASVFDRLEKANYKVDLAGSNTYEEILDIIMEYIRFHDAGKCFTDDEERDLAAKVKVIYDEFPDFRNVRSMLNIMYHATENAGKREAPIIDEQAIDETIKNVYPGLRIRGSVMDVPISDFIK…	16557.4	0.185501	0.000153954	17154	22671	18153	18649	17266	15180	12240	16465	15256	14978
NVIE_000850	CDS	67471	68106	-	-	-	-	-	-	0	hypothetical protein	ATGACCGCAGAGGAAAAGCTGGAGAAAAGGATCCTTTCTGCGGGGTCGGCCGGTGCCAAAAAGGCCGATCTTCGCAAGGAGTTTGGCGAGATCGACGCCGCACTGGAAAGCCTCGTAAGCAAGGGGCAGGTTTTCGTGGACAAGCGCGCAAGCGCCTACTATTGCTTCCACAAGGACCATTACGTCCAGAGCCTTCTCAATACCGACCCGAGGTTCAGGCTGACGTACGACCTGATAAAGTCCCTTGAAGAGACCGTGAGCGCATCAAACCGCGAGGTTTCCCGCGCGGTGGAGGCACTTGCAGGCAACATATCCAACCTGGCAAGGCTCGTTACTGAACGAGCTGAGGCCAGAAGCGTGCCGGCATCTGCCGCGCCTGCAAGGAGCATTAGCGTCGGC…	MTAEEKLEKRILSAGSAGAKKADLRKEFGEIDAALESLVSKGQVFVDKRASAYYCFHKDHYVQSLLNTDPRFRLTYDLIKSLEETVSASNREVSRAVEALAGNISNLARLVTERAEARSVPASAAPARSISVGDFKKEFDSALANSASSIGWVELAKVRSDVCGKCGITGDDFYRLVGELTGQYQDKYELSTGGGEGVMVRGLLHGFVRCI	15912.4	0.177764	0.000884509	17397	20776	17608	18119	15926	14738	11426	15912	15353	14135
NVIE_000880	CDS	69489	71591	-	-	-	PF13641.9	Glyco_tranf_2_3	-	7	glycosyl transferase family 2	ATACGGCATAGAGGTCTAGTCCAAGACATGGTGATGTATGGCCCGGGCACTTTTCTGTACGTCATCTTTCTTGTCATTGCCTGGGTGACGATGTTTTACACCCTGAACTTTTACTACCTTGCCATCCAGTCGCGCCACAACGAGAGCCATGAAAGGCGCAGGCGCCAGGTGCCCGAGCTTCCGCTGGCCATGCTCCCGACCGTTACCGTGCAGCTGCCGCTGTACAACGAAAAGTACGTCGCAAGGCGCCTGATAGACGCCGTGTGCAGGATGGACTACCCCAAGAACAAGATGCAGGTGCAGGTGCTCGACGACTCGGACGACGACACCGTCGACCTGATACGCTCCATTGTCGACGAGTACCGTTTCAAGGGCTTTGACATCGTGCACGTCCGCAGG…	MRHRGLVQDMVMYGPGTFLYVIFLVIAWVTMFYTLNFYYLAIQSRHNESHERRRRQVPELPLAMLPTVTVQLPLYNEKYVARRLIDAVCRMDYPKNKMQVQVLDDSDDDTVDLIRSIVDEYRFKGFDIVHVRRADRSGYKAGALKAGMKTAKGEFIAIFDADFIPPSSFLKHLLRYFSDPKMGFVQCKWGHVNEDYSTMTQAQAVSLDLHFLVEQKAKSLSRIFLNFNGTAGIWRTSCINDAGGWQTSTLVEDMDLSYRAQMKGWKCMFLDDYVVDAELPVQMNAAKRQQFRWAKGSIQVALKLLADVVAHRKVPVESKVQSFIHMTRHIAHPLFLAQFLIFPMLLSMDYRLYESNWAPLFVLAMYAALGPGGYLVVINKVWKKDWKHKGMQFLFLHFF…	17763.1	0.208853	7.30268e-06	18284	23461	20728	20386	18539	16168	12376	18054	17532	15005
NVIE_000890	CDS	71621	72301	-	-	-	PF12838.10	Fer4_7	-	0	putative ferredoxin	ATAAATGAGTCGCAACCCACTCACATCATGTCTACCGCAGCAGCAACAACGGTCACCGAGTATGTATGCGCAGACTGTGGGACGCTTTTGACTCACTCGAACCCTAACACCCTCCAGAGCATGAAGGAGGTTCACGATCAACTCTGCGTCGTCAAGAGGCAGAAAACAAGGGCGGCGCAAATGGCTGCGCCTCCGGCGCCCAAGCCGGCAGCTGCAGGCCCGGCGCCCGCAGCGGTTCCAAAGCCGAGCGCGGCTCCGCAGCCAGCGATGCCAGCTCCAGCAGCGCCTGCCGCAGGCGGCGGTGACGGCAACACTACCATTTCACTTACAGGCTCTGGCACGAGCTACTCAAAGGCAGAGGGCCCGATAGACACGGGCTTCAAGAGCAAGCGCCAGATA…	MNESQPTHIMSTAAATTVTEYVCADCGTLLTHSNPNTLQSMKEVHDQLCVVKRQKTRAAQMAAPPAPKPAAAGPAPAAVPKPSAAPQPAMPAPAAPAAGGGDGNTTISLTGSGTSYSKAEGPIDTGFKSKRQIAGQFRGINVWGPLDAPGQLGIWGTNVCVDFDICVADGACIEACPVNVYEWLETPGHPASEKKAFMAREKDCIFCLACENVCPPQAIKIFQKSG	4070.68	0.0959569	0.170983	3830	5372	4509	4521	4196	3731	3211	3914	3996	3921	detected
NVIE_000900	CDS	72403	74181	+	-	1.2.3.3,1.2.5.1	PF02776.21;PF00205.25;PF02775.24	TPP_enzyme_N;TPP_enzyme_M;TPP_enzyme_C	-	0	putative pyruvate dehydrogenase/ pyruvate oxidase	ATGAAGACTGCAGACATTGTCGCTGAAGCGCTGATGGACTGGGGCGTAGATGTCATCTTTGGCCTGCCCGGCGACGGCATTAACGGTTTCATCGAGGCATTGAGAAGAAGAACAAGCAAGATCCGGTTCGTCCTTGTCCGGCACGAGGAATCCTCTGCGTTCATGGCGTGCGCCTATGCAAAATACACGGGCAAGCTCGGCGCGTGCGTTGCCACGTCCGGTCCGGGGGCGGTGCACTTACTGACAGGACTTTACGACGCCAAGGCGGACGGCGCGCCCGTCATCGCAATCACCGGAAGCACGTACTCTGACATGATGGGGACGAACTACCAGCAGGACATCGACCTGCTCCAGCTCTACGAAGACGTGTCAGTCTACAACAACATGATAAACAGCCCC…	MKTADIVAEALMDWGVDVIFGLPGDGINGFIEALRRRTSKIRFVLVRHEESSAFMACAYAKYTGKLGACVATSGPGAVHLLTGLYDAKADGAPVIAITGSTYSDMMGTNYQQDIDLLQLYEDVSVYNNMINSPEHAETAVDIACRTALAKRGVSHLTIPIDVQEQELRGQYSRHNVANHTSDALVAYAMPDPKFVQKAAEILNAGNRVVMLVGQGALGATDEVIAVAERLGAPIVKALLGKAVVPDDHPLCTGGIGLLGTSPSSDAMAEADTLLMVGTSFPYIDYLPKPGQARGVQIDLFAERIGLRYPVEVGLVGDSRLALSALLPLLKEKSRDFVRSKQAAMKEWNDLLRERSSRIETPMKPQFIARIISEELRDDAILSVDSGTNTIWAAQYINLK…	2832.29	-0.0734447	0.224154	2631	3387	2892	3115	2675	2610	2245	3388	2892	2813
NVIE_000910	CDS	74718	75005	+	-	-	PF01988.22	VIT1	-	3	membrane protein of unknown function	ATGTTTGGCTCTTTTCTGCTGGGCGGGATTCTCCCAATCCTTCCTTACTTTGCAGTCAAGGCCGGCCTGATGTCTTCGACTGCTGCCATCGTGATAGCCATCATCATAAGCGTGGCCTCGTCGTTCATAGTGGGCGCGCTAAAGGGGCGCATGGCAAAGAAAAGCTGGATAAAAGGCGGGATAGAGATGGCCGGGCTTGGCACCGGCATCGCGCTGGTCGGCTATGGGATTGGGGCGGAACTTGCAAACGCCGGGATTGTAAGCATCCCTGCTGCTGCAGCGGGATGA	MFGSFLLGGILPILPYFAVKAGLMSSTAAIVIAIIISVASSFIVGALKGRMAKKSWIKGGIEMAGLGTGIALVGYGIGAELANAGIVSIPAAAAG	214.357	-0.228427	0.0732256	211	213	206	228	187	201	200	252	223	227
NVIE_000920	CDS	75033	76703	-	-	-	PF01978.22	TrmB	-	0	putative transcriptional regulator TrmB	ATGGCCGAAGACCCCCTTGCCGCAGACCTGAAGGCGTTTGGGCTCGAGGACATGGAAGCCCAGGCGTACGTGAGGCTTGCAAGGCTGGGCAAGGCAAGGGCCAGCTCGCTCTCGTCAGCTCTAAAAATCAACAGGACCACGACGTACAGGATACTTGAGAGGCTGAAGCAGGCAGGGATAGTCGAGACCTCCATGAGCAGGCCCGTCAGCTTTATCGCCGTCGAGCCGAAAAAAGCGTTACAATTGTTAATAGACAGGCGCAAGGACGAGCTAAAGGCTGCAGAGGGCAAGTACGCCTCGATACTGGAGCAGTTCACGAAATTCTACATCCCCTCCGATGAGGCGGTGGGCGCCAGGTTCAGCATCCTGCAGGGAAGCGAGGAGATCCACCGCGCGGTG…	MAEDPLAADLKAFGLEDMEAQAYVRLARLGKARASSLSSALKINRTTTYRILERLKQAGIVETSMSRPVSFIAVEPKKALQLLIDRRKDELKAAEGKYASILEQFTKFYIPSDEAVGARFSILQGSEEIHRAVTRLAKGAGKKISMITSVRDLGKMYYSGAYEAIAAAAARGVAVEIVTEVADLPALEIVKHYEFAEIRHRAESKMKMVLKDEEEALITVAGGAEEEVALWTYSQSFASAMQSIATNEFQSGIELGAIATALKTGKPAESFRIITDDKEYADNMMALLTSAKSEVYIGFNLYPTFSAPAVLEVLKSLADRRVKVRVLSAPSSDEADIVRKLHGAIEFRISAFQTDVQVMIVDGKEMLFSNAARAQGSDNNKKKRPGINILTNLAGMVSF…	1375.11	-0.0297858	0.730345	1191	1744	1395	1480	1448	1280	1074	1544	1461	1308
NVIE_000930	CDS	76868	77533	+	-	-	PF00413.27	Peptidase_M10	-	0	hypothetical protein	ATGCTGCCAGCGGCTACTACCATCATCACCACGTCGGTGCCAACAACCTACGAGAGCATCGAGTTCCTCGAAGGAATCGCAGGACGCCCTGCCGCAGAAGACGGCCATCATTACACCATAGCCACTCGGGCATTCTGGCTGGACAAGCCAAGCCTTGCGATATCGGTCTCTTCCGAAGGGGCAAGCGATGATGCCGTCCAGAGCGTAAAGGGCATGATATCGGGCAACACGACAATGTCTGGCCCGTACTCGCAGTGGAACGATCTCCTTTCCGTATTCCAGCAGTCACCAGTCCCGCGCTTTGCGCTTGCAGACGACGACAGTACAGGCGCAAACATCAAGGTGGTGTTGACAGACGCCGCACACGAGGACAGCAAGCCGGGCAAGACCCGTCTCCTT…	MLPAATTIITTSVPTTYESIEFLEGIAGRPAAEDGHHYTIATRAFWLDKPSLAISVSSEGASDDAVQSVKGMISGNTTMSGPYSQWNDLLSVFQQSPVPRFALADDDSTGANIKVVLTDAAHEDSKPGKTRLLADKATSEIVQAEVYVYSADSLREQGMLEYVVAHELGHALGLSHSTDPQSMMYPLIELQDGHVVNRLGSCEAEGISALYLESRIGSEDC	1554.43	-0.739716	3.34604e-13	1161	1423	951	1498	1163	1797	1629	1982	2105	1766
NVIE_000940	CDS	77542	78717	-	-	-	PF01345.21	DUF11	SP	1	hypothetical protein	GTGAAGCTAAACAAGCCTATAGCTTTTGTTGTGCTTGCTTTTATCATAGGCGCAACCATATCGCAGGGCTCGTTTGCCTTTGCCGACGACTCTTCCACCAATCCTTTCAGGGCAATCTGGGAGGCAATCGGAGAGCTCCAGACCAAGACGGACTCGCTGCAGTCGCAGATCAACGACCTGAAGATGCAGCAGCAGGGCGCGTCTGCATCATCGCCAAGCCAGATAGTAGTGGCCAAGGCTTCGGAAACTTCTCTTTCAATAGACCTGTCTAGCGGCCAGTCGGGCCAGACGACGCTCATCAGCCTGGTGGCACGAAACGCAGGGCCTGACAGCGCAGTAGGGGTCAAGCTGTCAACCTATTACCAGATGTCGTTATTCCGTGTGAACTTTATCGACGGG…	MKLNKPIAFVVLAFIIGATISQGSFAFADDSSTNPFRAIWEAIGELQTKTDSLQSQINDLKMQQQGASASSPSQIVVAKASETSLSIDLSSGQSGQTTLISLVARNAGPDSAVGVKLSTYYQMSLFRVNFIDGAQCTDQARGIIECYLGTIESGGEARITIDATPLQPDQQAIITADASSITEDANPGNNHAEIVFVTSQAPVEIPPSQQPQQPAASPVEQPSEQSPEAPPAEQQQPRTESNGEQQQASGEQASQPGSEQPNSEDGAGGSGDSSSSPSDNNPAASSESSSSDSNNTSPSDSSDSTSPDDSNSSDSSSSGTNSGDAGSSSSGDSAAGGGSASSDSSASDSGAASPSDSSSANSGESGSSGASGSGSGSNDTGSSSGDSGATG	15231.8	0.177116	0.120718	16154	17715	21528	16192	14175	14774	11468	14966	13010	14040
NVIE_000950	CDS	78762	79559	-	-	-	PF02830.21	V4R	-	0	hypothetical protein with HTH ARSR and V4R signature	GTGCAGAGTTCAGATGCAGAGAATGCCCAATCCAGGCGAAGATGGCAGGACTATGGTTTTATCAAGGAAGAAGTAGCCAAGGTCCTCGACGGCCACCCGGAAGGGCTCACGGGAGCCAGGATCGCAGAACTCGTAGGCATCACGCAGGGCGCCATGTCCAAGTATTTGTCGATGCTCAAGGTGGACGGCATCATCACCAGCCGCAAGGTCGGAGTCGCCAAGCTGTGGAAGCTTGTGAGCCAGTCGGACAGGGCGGGCATACTTGCAGACAAGATAGGCGAGTCGGACGAGGAAGCGACATTTAAAGACTACGCGGTGTCGCTCCTTGAGGAAAACAACAGGCTCTTTGAGGCAGACGGCAAGCGCGTCATGGTCATGCCGACTTCCATGCTGTCAAAC…	MQSSDAENAQSRRRWQDYGFIKEEVAKVLDGHPEGLTGARIAELVGITQGAMSKYLSMLKVDGIITSRKVGVAKLWKLVSQSDRAGILADKIGESDEEATFKDYAVSLLEENNRLFEADGKRVMVMPTSMLSNLYKYTKSIIGTEVHAFFYEWGKDYANEVNKLVDEVAKKTQSDFIESFLLLWKLKGWGRFEIIAMEENAIEVAWYDSILAEEVVAEKAPVDDFVAGALAAAAAHSMGGSWRVTETRCRATGAPHCLFVGTKTP	18767.9	-0.282166	5.60523e-09	16096	20005	18361	18505	17073	18660	16550	22939	20144	20303
NVIE_000960	CDS	79667	79858	-	-	-	-	-	-	1	hypothetical protein	ATGCAAAAGAGCTTGACGATCGCGCTGGTTGTCGCAGGCATAATAGCAGTAGCTGCGATTATAGGCGCGATAGCTCTTGTCCCAAGCCAGCAGGACGGCAACAACAGCGACGACACCCTGCCACCTACAAGTACAGGCAAGAATCTTACGCTAGACCTGAACGAAAACCTCGGCTTGAAGGGAAGCACCTAG	MQKSLTIALVVAGIIAVAAIIGAIALVPSQQDGNNSDDTLPPTSTGKNLTLDLNENLGLKGST	293.958	0.325174	0.00631927	296	443	314	377	320	242	168	289	313	249
NVIE_000970	CDS	79956	80528	-	-	-	-	-	SP	1	hypothetical protein	ATGGCACAGCCAAACAAGAGCCTCCTGATGGGTGCAGTACCTGGCATCGCACTGGCCGCACTGATGGTCTTTGTGATTCCCAGTTCTGCTCTTGTTGGAGCTCAAAACGTCACCACCGATGGCCTGACTCCTCACGGTTACGTCGTTGTTAGCGTGACAAGGGACGGTCAGGAAATCTACCACAGCGAGGATCACAACCTGATCACCAACGCAGGCAAGGACTTTATTGCACAGCAGATCGGCGCATCAACAGGCCTTGCATCAGAAGGCGCACACTACATTGCACTGACAACCGATGGCACAGCCCCGGCCGCAACTGATACAACACTGGCAAGCGAGATCACTTCTGGTGGCCTTGCAAGGGCCAGCGGAACATATGCACATACTTCTGGAACCAAC…	MAQPNKSLLMGAVPGIALAALMVFVIPSSALVGAQNVTTDGLTPHGYVVVSVTRDGQEIYHSEDHNLITNAGKDFIAQQIGASTGLASEGAHYIALTTDGTAPAATDTTLASEITSGGLARASGTYAHTSGTNTFTVSNTFTASATHTNVQKAGLFTASSGGTMMAENTFTAVSLASGDQLTITWTITLS	62304.9	0.0650551	0.552212	62604	71675	79765	65218	58939	66930	43886	65763	58960	56884
NVIE_000980	CDS	80631	81074	-	-	-	-	-	-	1	hypothetical protein	ATGTCGCGGACAAGGCAACATGCAATTGCAGCAGTAGGAGGAGCTGCCGCAGCAGTATTTGCGATGTTTGTCGCGCTTGCGCAGACGCACGTGATCGCCGTACCGTACTTTACTCCGATTGCGCTGCAGGTTGACGGCCTGAAGGAGAAATACGCAGCAGGAGAAACTGCAAACTTTGCAGTTACTGCAAACGGGTATGGCTCCAACTGCCATTCGCTAGAAGTTGAAGCTATGCAAGACGGCCAGCGCGCGTCGTACTACAAAAAGGTAGACGACTGCAGGTTCATGACCATCACGCACGGCCAGTACAACTTTACTCGGTCGTTTGACTATGGAAGCGAAGTCATGGGAAAAGCTGGCGCGTACACCGTCGACATCACGTTCAAGGACCTCGTCGAC…	MSRTRQHAIAAVGGAAAAVFAMFVALAQTHVIAVPYFTPIALQVDGLKEKYAAGETANFAVTANGYGSNCHSLEVEAMQDGQRASYYKKVDDCRFMTITHGQYNFTRSFDYGSEVMGKAGAYTVDITFKDLVDNREAHVTKMFEVEG	464.095	-0.170067	0.181453	437	567	415	439	463	474	444	433	481	495
NVIE_000990	CDS	81184	81774	+	-	-	-	-	-	1	hypothetical protein	GTGAACCGCAGGCTTGTGCCTATTGTAGCGGCTGCCGGTATTTCAATGATTGTGATAGGGTTTGCCCTGCCGGCGATCGCAAGCATAGTCGCAGGCGGGCGGCAAGCGACAGAAGGTCTAGGCCTCCGGGGAAACGTGGACATGATCCTGTACGACCAGTCCGGAAACGTCAAGGACGAGCGCCACATCGACAACCTCATCGTAAGCGCCGGGGTGGAAGGCGTGGCCTCAAGAATCGCGCCACATGATGGCTCTGTAAACCCTACTGCGCCGTACAACTATATCGCGCTAGGCACAAGCAACACCGCAGTTGACGCAAGCCAGACTGCACTTTCTGCAGAGCTTACAACCGGTGCAAACTATGCGCGCATACAGGACGGAACAGCGATATACTCGACG…	MNRRLVPIVAAAGISMIVIGFALPAIASIVAGGRQATEGLGLRGNVDMILYDQSGNVKDERHIDNLIVSAGVEGVASRIAPHDGSVNPTAPYNYIALGTSNTAVDASQTALSAELTTGANYARIQDGTAIYSTASGNKLILSVTFGPGQATGTLRESGIFNSATGGNMLARQTFADIQKAAGDTLTVTWTITLSPT	14614.8	0.104455	0.27575	14478	17908	19079	15564	13557	14416	10918	14135	14295	13572
NVIE_001000	CDS	82045	86082	+	-	-	PF18911.3;PF18911.3;PF00353.22;PF00353.22;PF00353.22;PF00353.22;PF00353.22;PF00353.22	PKD_4;PKD_4;HemolysinCabind;HemolysinCabind;HemolysinCabind;HemolysinCabind;HemolysinCabind;HemolysinCabind	SP	1	putative surface-associated Ca2+-binding protein, hemolysin-type	ATGGCCACGGCCGACGGTACAAGAAGAAGCTACGCCACAAAGACGGTATCCGTGATGGTACTTGCAATTCTTGCAACTTCTGCATTTACTACAATAATTCCCGGTGCGGCTTTTGCCGTGACCGACCCGTCTGCGTCGATGAACCTGTGGTCGCCACACTCTGACACGGGCAACGATGGCACCCCGACCAGCACGTTCACCTTCTCTGCTGACGCCACGGCAAGCGCAGGCCTGCAGAGGATAGAATGGGACTTTGACGGCGACGGCGCCGCGGACACCACGACTCCGATTTCCGGCGCACCCAACCACGTCAATGGCGTGACTGCGACTCATATCTATGGCGACGAGAATGTTTTCTGGCCGCAGGTAAGATCCGTCGACATGAACAACGCTGTCTCT…	MATADGTRRSYATKTVSVMVLAILATSAFTTIIPGAAFAVTDPSASMNLWSPHSDTGNDGTPTSTFTFSADATASAGLQRIEWDFDGDGAADTTTPISGAPNHVNGVTATHIYGDENVFWPQVRSVDMNNAVSDWNRYSVGGSDVPLDVFWPPPMITMLAWQPFTADIGTPITFSATAFNEVGVQQFHWDFDGDGEADDATPAVPFGAQDASGSITHTYTGAISAFPAVRALDNDGFVSEWDVYDINGQPVQIVIGSSSVPTATMNQWNPYSASGFDGLPNTSFTFSASGTGDAGIARVEWDFNGDGVVDETTPISGSPTSVNGITATHVYNNAGQWTPQVRVVDVNNLPSPWAAFMVSGSPVSLDTSAPMMNPVLTFLPRAPSDIGSDGNTATVFTFT…	47061.5	0.073879	0.531305	47825	56494	62036	48660	41652	48940	35905	46962	42682	44549	detected
NVIE_001010	CDS	86165	88171	+	-	-	PF00801.23;PF00353.22;PF00353.22;PF00353.22	PKD;HemolysinCabind;HemolysinCabind;HemolysinCabind	-	1	putative surface-associated Ca2+-binding protein, hemolysin-type	TTGTTGTTGAACTACTACTATCTCTCTGCCCTTGGCGTGCTTGAAAGATGCCTATTCCCTGCTCGGCATAAAGTATCTTTTTATGTAATATGCGACTATAATCTTCGATTGGGACGGCGGGATTCTGTTCACAATGCAATGTCACTGGCGCTTTGCATAACGACCGCCCTTACGCTCCTCTTTTCTATCCTTGCTATCCTGCCGTCGCAGGTGGTGACGGCGGCTTCCGGCCCTACTGTGTCGATGAAAATATGGTCTCCCGGCCCGGGCGTGATAAGCGTGGGCACTCCAGTCACTTTCCGGGCGACCGGCGCAGACGACATTGCCGTGCAGGGATTCCAGTGGGACTTTGACGGCGACGGGGAGGCCGACGCCTACTCGCCTGCCGACTCGCCGGGC…	MLLNYYYLSALGVLERCLFPARHKVSFYVICDYNLRLGRRDSVHNAMSLALCITTALTLLFSILAILPSQVVTAASGPTVSMKIWSPGPGVISVGTPVTFRATGADDIAVQGFQWDFDGDGEADAYSPADSPGRSASGSIARTFSVPMTSYPAVRTVDNEGFVSEWDVYDVNGSPVQLVIGSSAPPKVTMNRWSPYSTAGPDGSPATQFTLSASASSDEGLAKLEWDFDGDGKADATSEVSGKAIASATIAHVYGSPGSWVPRVRAVDVNGLPSLWAAYTAGAKQATTAITLDVAISELAATLKFSQVGAPASTGANGAPSATYAFSATSSANATSYEWDFDGDGKIDATTSTPATQHTYRKYGLFLPTVTVKDAFGTRALALPLDANGKPAYIGVLGE…	3597.8	-0.24749	4.12234e-06	3176	3962	3539	3676	3154	3753	3068	4536	3667	3707
NVIE_001020	CDS	88319	100498	+	-	-	-	-	-	5	putative cell wall surface anchor family protein	GTGTCGGAGAGAGCCCTTGGAGGCTACTATCATAGTATGCCTTTCCCTAGGTCTCTCTCCGGCGGCATGAAGGACAGGTCGCTACTCCTTTTCTGTGGCCTGGCAGCCGCTGCGGCGCTGTTTCTGACCGTGTCAAACACGGGTCAGGCTTTTGCAGAGCTCTCTCCAACACACCTGCAAGACGCCGCCGCAAGTGCTACTGCTGTCGACCACGCGCCACGCGCTTTCTCTAGGAGCATCGGCGACTCGGTCTCGGTGGCAAGCAACTTTGACAACCTGGGGGCGAGAATCCCGCGCGTATTCAACGTAGGGATCTCTGACGGCCTCAACATCGCGACCTCGCCAACGCCGCCTCCGCCCAGCAGCGCCGCTACTAATACTACAACAACTGCAAGGCCG…	MSERALGGYYHSMPFPRSLSGGMKDRSLLLFCGLAAAAALFLTVSNTGQAFAELSPTHLQDAAASATAVDHAPRAFSRSIGDSVSVASNFDNLGARIPRVFNVGISDGLNIATSPTPPPPSSAATNTTTTARPSTGLQQGMGRAEEKLGPRNPIESKGDPTSKDPKDSSVQEQPQGSISQELESVLSTLMQDLLGSDDSEPDDSSSSNNTAAVQVPPTIYIDSLYGAYAMAIIVISVGKSPRVARVRRQIVALYALESPEDKQRDAEMPMYARVAIIVIVIVAAVAMASAVEPVMGEAFADTNKAAIVYIEGSTPKYREWIPSAGGGGSWSSPVSLTAADTTLNTAKIEFSPVSSKRVIVTMDNNGNLDSYVCSIGCTDASSWTFTNNFVDVTASTVTA…	26132.8	-0.189613	0.0260396	24012	28507	29899	24884	22466	29294	21809	28353	26847	26743
NVIE_001030	CDS	100576	101154	+	-	-	-	-	SP	2	hypothetical protein	GTGAAGAGGAACAAGCTCGCACTGCTTGCAGCCGTGCCTGTCTTTCTTCTTCTTCTGCTGCTATGGTGGCATATTCCTGCCTCTGCCCAGGAAACAAGAGGGCAGGCCGAACTGTCGCTAGAGCGCCACGTGCAGTCGAAGGGGTTGTTCCCGGCCGCCGGCGACTATGTCCGCTATGATGTCACTGTCAAAAACATCGGCTCGTCGTCCATAGAGGAGCGCTCGCTATGGGCAAACTTTGTGCCGGTGCAGAATGGGGGCGGCGGAGATGTGGAAGAAGGGTCAAGCGCCAGGTTTGAGGTGCCATCGCTTGCGCCGGGCGCCAGCGCGCAGCTGCACCTCGGGCCGTTCAAGCTGCATGGCGCCGGCGAGCACGTGCTCTATGTCGGAATCAACAGG…	MKRNKLALLAAVPVFLLLLLLWWHIPASAQETRGQAELSLERHVQSKGLFPAAGDYVRYDVTVKNIGSSSIEERSLWANFVPVQNGGGGDVEEGSSARFEVPSLAPGASAQLHLGPFKLHGAGEHVLYVGINREGDAKSPDDVALNTRPGVPVDSVSALDPAAAAALPAGMGIAAAGVALLAWLFYARKRRS	2019.04	0.0262284	0.757414	1934	2616	2088	2097	2115	1915	1573	2041	2168	1876
NVIE_001040	CDS	101206	102978	+	-	-	PF02743.21;PF00512.28;PF02518.29	dCache_1;HisKA;HATPase_c	-	2	putative membrane associated signal transduction histidine kinase, with phosphoacceptor and ATP binding domain	ATGAGCAGCTGGGGCAATATTGGGCGCCCCCTTGTCATAATAATAACGGTCGCGCTTGCCAGCATGACTGCGGTGTCCTCATTTCTCGTGTACACGGCACAGCAGACCACACAGTCAAACATCGCACTGGCGGCGTCTCAGGCGCTCAGGAGTAACTTGGCAGAGGACAGCGAGGAGGTGTCAAGCAGGGTATCCGTCACTCTTGGCAATGCAGAGCGCCTCCTTGCCGCGTCTGCTCTTGCAATTGCAGGCAAGGACCCTGCAAGCGACTCCGTCCGGCAGGCGCTTCTGCTGATAGAATCTGCACTTGGCCCGTACGCGGACAACATCATCTGGATATCTGGCGAAGGCAAGCTCCTCTATGCCGCAAGCGCGGGCACGTCCCTCACGATAGGCTCT…	MSSWGNIGRPLVIIITVALASMTAVSSFLVYTAQQTTQSNIALAASQALRSNLAEDSEEVSSRVSVTLGNAERLLAASALAIAGKDPASDSVRQALLLIESALGPYADNIIWISGEGKLLYAASAGTSLTIGSDLSDRRFYELPLATNRPYISPLLSDMGSVPSFAIAVPVPQSAANSSFNGVLAAIVPVSSARNVFLAPYASTDKSLMLVSNDGTILIHSSDELMGKSIAENGALLSLVSDDTKEMVQQSLQLMAQGKSGVLEYKDRDGNETLMAYAPVMVNRTHVLTVAVSQAMSVVQKPFVDVFAERENFSLIATVLIAAISAIFITFILALNKRLFTTVSKQDEKISNQLAELTAANERLKEQDVIKDEFINIAAHELRTPVLPIVLSAENLADS…	11086.9	-0.124071	0.0181023	10092	12629	11159	12215	10359	10785	9073	13112	11145	11313
NVIE_001050	CDS	103198	103629	-	-	-	-	-	-	0	zinc finger C2H2 domain-containing protein	TTGTTTTCAGGTTCAGGCTTTCGCAGGCTGCAGCTCTGGTCTGATGCACATGGCAAAGATTTTGCCATCCGGCTTTCAAACGAGCAGGACTTTAGAGCAGTTTCCAATCCTGCTGCACAATATACCAAGTTGGTCGAGGAGGCAGAGTACTTTGACGATATGGAGTATGACTGGAAATTCTTGCTGGAACATTGGGCCGGCGTGAAAAATGGAAGCATCAGGATTTTAGATATAGAAGATAGACGAGAATCACCTGTCACAGTCAACTGGATGGACCTGCCAGGTGACGCCTCCATTAACAACGGTAAAAGAAAACGGGTAAAAAGAACAAAGCCTAAGCCGCTTTTGAAGTGTCACTTCTGCATGCTATCTTACAATTCTGAAAAGGAAAGAAGCGAG…	MFSGSGFRRLQLWSDAHGKDFAIRLSNEQDFRAVSNPAAQYTKLVEEAEYFDDMEYDWKFLLEHWAGVKNGSIRILDIEDRRESPVTVNWMDLPGDASINNGKRKRVKRTKPKPLLKCHFCMLSYNSEKERSEHEALWHAEKK	8.29088	-0.145912	0.851638	2	14	13	8	6	7	4	6	8	17
NVIE_001060	CDS	103648	103770	-	-	-	-	-	-	0	hypothetical protein	TTGCAGAAGGAAATCGAGCTATGTAACACAAAAGGCGAAAGAGAAAGGCAAGAGCTGCTGAATTTTCTGCTGAAAGGGCATCAGGATGCCTGTCATGGCCTGAGTGATCGCCCTGTCAAGTGA	MQKEIELCNTKGERERQELLNFLLKGHQDACHGLSDRPVK				1	1	1	2	0	3	1	1	0	4
NVIE_0108	CDS	103822	104004	-	-	-	PF07883.14;PF14947.9;PF05221.20;PF05221.20;PF00670.24	Cupin_2;HTH_45;AdoHcyase;AdoHcyase;AdoHcyase_NAD	-	0	hypothetical protein	GTGTATGATTGTGTATTACCTATGCCACGAATCAACCTGACTGTCGATGATGACAATTATCAATTTTTGAAGCAAATGAAGGAATCGGGCAAAGCTGCCTCTTTGAGTCATGCGGTAAGGCTGGCCATCCAGGAATATCGTAGGCTGCATGGAAAACTTGGGACAAAAAAAGTGGTTCGATGA	MYDCVLPMPRINLTVDDDNYQFLKQMKESGKAASLSHAVRLAIQEYRRLHGKLGTKKVVR				3	2	6	1	3	5	5	5	4	1
NVIE_001070	CDS	104097	104228	+	-	-	-	-	-	0	hypothetical protein	TTGCAGATAACACTGGAGGACGAGCTGTATCAGTGGGTTACAAAGGAAATCAAGGCATTGCGATTTGGAAGCTATTCGCACGCGATAAACTATGCGTTAAAGCAGCTGAAGAACGAATCAGAAAAAAGTTGA	MQITLEDELYQWVTKEIKALRFGSYSHAINYALKQLKNESEKS	16.0683	-0.598363	0.209036	15	9	17	21	6	16	8	27	24	20
NVIE_001080	CDS	104416	104817	-	-	-	PF14534.9	DUF4440	-	0	putative ketosteroid isomerase-like protein	ATGAAAAATAATACCATGATGGATGATGAGAGCGCAATTCGCGAATTAGTCGATACTTGGATGGTCGCCACCAAGGCTGGAGATGTACAGACGATACTGAACTTGATGACGGACGATGTTGTGTTTATGGTTCCTGGTCTGGAACCATTCGGAAAAGAAGTATTCAAGTCTGCCACGGAGGAAATGAAAAATGTTAGATATGAGGGAACTTCCGACATTAAAGAAATTAAAGTACTTGGCAACTGGGCTTACATGCGAAGTCATCTCAAGGTAAGGACGGTTCCGCCTGAGGGTGGTTCGCCCGTGAGCCGATCTGGCTATACCCTCACAATATTTCGCAAGGGGCCTGATGGGCAATGGCGACTCGCACGCGATGCCAACTTGCTGACAGTCGATAAA…	MKNNTMMDDESAIRELVDTWMVATKAGDVQTILNLMTDDVVFMVPGLEPFGKEVFKSATEEMKNVRYEGTSDIKEIKVLGNWAYMRSHLKVRTVPPEGGSPVSRSGYTLTIFRKGPDGQWRLARDANLLTVDK	352.201	-0.318478	0.00337633	299	362	338	355	314	433	261	463	399	331	detected
NVIE_001090	CDS	105123	105284	+	-	-	-	-	-	1	hypothetical protein	ATGTTCGGTGTCATGTACTTTGGCTACTGGCTGTTCCTGATAATTCGGACAGTAAGGGAAGGCAGCCCTGAGCCGATAATGAACCATGTGATGTTTGCCTGGCAGGTGATAACCGGCATAGTCCACGCCTTCATGAGCTTTATCAAGCTCTTCATACCGTGA	MFGVMYFGYWLFLIIRTVREGSPEPIMNHVMFAWQVITGIVHAFMSFIKLFIP				1	19	7	4	2	5	10	6	8	8
NVIE_001100	CDS	105281	105877	+	-	-	-	-	-	2	hypothetical protein	GTGAGGCGAGAAAAGATGGCAGAACCTGAAATCATCTTCCAGATCCTGAACAGCGAAGTCGTTGTGTTTGGAATAATCATGGGTGTCGTAGCTTTGCTTTCAAAAGTGATTGTCCCAAAGGTGCTGCCTGTCCTAAAAAAGATTCTGGACAAGCGGCAGCGCAAGGACGGCGATATGCCTGAGAGCCTTGGCACCCTCAAAGTGTTCATCAGAAGCGGCGACCTGATAAAAGAAACGCGGGGCAGGATACTCAAGGACGGCTCGATAGCAGCCGACGGCAAGACGTGGGTAATTGAGCGGATCAGGCCGTACCTGCTAACAAAGGGACGGAATTCAAGGCCGGCCGTAATTCTGGACGCAGACAAACAGGTGGAATACAGGTTCAAGGATGCCGTTGAA…	MRREKMAEPEIIFQILNSEVVVFGIIMGVVALLSKVIVPKVLPVLKKILDKRQRKDGDMPESLGTLKVFIRSGDLIKETRGRILKDGSIAADGKTWVIERIRPYLLTKGRNSRPAVILDADKQVEYRFKDAVESNSTDKQQDIAGQATNPHLLKQFSDSIVIQKLAAAKPDKTMMFMMFMMGMFALMMLQQFIPKGAP	18.7503	-0.131874	0.796623	13	28	26	14	15	29	19	18	17	10
NVIE_001110	CDS	105882	106241	+	-	-	-	-	-	0	hypothetical protein	ATGAGCGAGCCAAAGAAGGAGCTGAAAGACACAGAGCCCTGGACATCGGTAGTACTGGCAACAAAGGCCCTGACAAACCCGCAGGGCAACGAGATATTCACCCTGACTGAGCTGAACGAAAGCGAGATCAGATACGGTGTTCAGGCGTTAATTCTGGCGGACGCGTTCAAGACGGACCTTTTGACAAATGTGGTAGTCAACCTCGCAGTACTGAAAAGAAGCCGCGACAGAAAGGGAGAGTCCAGCGTCATCAAGCTTGTAAGGAACGCAAGTATGAAGATGATGCAGAATGTTCAGATGAGCAGGTTCAAGCGGGTCATGTCAAACAGGGACGATTTCACCGACTATGACAAGGATTGA	MSEPKKELKDTEPWTSVVLATKALTNPQGNEIFTLTELNESEIRYGVQALILADAFKTDLLTNVVVNLAVLKRSRDRKGESSVIKLVRNASMKMMQNVQMSRFKRVMSNRDDFTDYDKD				4	4	6	2	1	8	13	1	3	0
NVIE_001120	CDS	106228	106884	+	-	-	-	-	-	0	hypothetical protein	ATGACAAGGATTGACCAGCTGAGGGGTCAGGAGCGGCAGCTGACCAAGCTAATACGCAAATGGCACAAAGAAGGCGAGTTCAGGCTGGTTCTGATATATGGCACCGGCGGCATAGGCAAGACTAGCTACGCCATGCAGTGCGTCAAGCAGGTAGACCCTGACAATTACAGGCAGCGGTTCATCTTCCCGCCAAGGCAGTTTGTAGACACTGTGTCATGGCTGAAAAGCAACCGATTGAGAATACCTGCACTAGTATGGGATGACATGGGCTTTTGGATGTATACGCTGGACTATAACGACCCTTTTGTCAAGTCGGCTGTCAAGTTCTTTAATGTGGCAAGGACCGTTGTATCCTGCATTATTGGAACGACTACAAGCATGAAGATGCTGACAAGCTCT…	MTRIDQLRGQERQLTKLIRKWHKEGEFRLVLIYGTGGIGKTSYAMQCVKQVDPDNYRQRFIFPPRQFVDTVSWLKSNRLRIPALVWDDMGFWMYTLDYNDPFVKSAVKFFNVARTVVSCIIGTTTSMKMLTSSVRNMDALTVKVVAARDNPYTSLAKGYRTSLQPNLMRLVKTVFEDEYPRYMEEDDYLWYKPVRDSYVNEAIRLMQESLDKRSEISS	22.7562	-0.0114281	0.980946	19	21	28	19	32	16	25	28	17	22
NVIE_001130	CDS	106907	108937	-	-	-	PF00382.22	TFIIB	-	0	putative transcriptional regulator	ATGAACCCTTCGGCAATAGCACTGCTCAAGGCAGTAAGGGATGGAGCATCTAATCCAAAAGAGCTAATGAACATTATTGGGATCAGGGAATGGCAGTTTAACAACTTGGTAAGGGATCTTGCTAATCAGGATTACATAGAAAAGACTGACTCGTCCATAACCTTCAAGGCGAATTCAAAAACAATCCTCTTCAGGGATGTTGCGTCCAAGTTCGATGTCGAAAAGCTGCTCCACGATTCAAATGAGCTGGTGTTCCAGAATCTGACCGAGCCAAAAACGATCAATAATATTCAGAGGTTGACTGGCCTGTCGCTTAGGACTGTTCAAAGAGCAATATCCGAGCTGGAATCCATTGGTGTGGTCCGAAGGGATGAAAAGGGCAAAGTAAATCTGAACAGG…	MNPSAIALLKAVRDGASNPKELMNIIGIREWQFNNLVRDLANQDYIEKTDSSITFKANSKTILFRDVASKFDVEKLLHDSNELVFQNLTEPKTINNIQRLTGLSLRTVQRAISELESIGVVRRDEKGKVNLNRYFEPLYLYAEYLKTESEKKHVEPYAEIIYQDLARTLKKVPKGKRVDGELTGFSLFPDYGVEYHTTHDYYIEQDTPLQLAEALIHAVLAASKEQDKHGIVMAMIFYLKNKQKLDPLALRKVARDYMISDVWVDIEGYLRNTPVKNQNLFLPWQEFEEKARLYDIPTESYTLPVAYPDLFKDIGQNIPSETEAYLLGGENMRLKGLKPRTKDCDLVVQDERSFNHIVETLKKLGYTSVNKSRLSADDQRIAASDILEHPARSRVDIFT…	1043.23	-0.317797	0.000246128	1002	1098	923	1018	886	1047	990	1305	1041	1142
NVIE_001140	CDS	109060	110400	-	-	-	-	-	-	0	hypothetical protein	ATGTTCTTTAACAACCGCACAAATTTCTGCGTCATGAAAGAGGATTGGTCCATTAGCGAACTCATAGCAGGTCTTCATGTAGATGACGATATATCCGATATCAAGGATATGGACGCTTCACTCATCCCACAAAAATCAATAGAGGGCCTTATCGCGTTAGGTAAACAAGCAGTTCCCAAACTGACACAAGAACTCCAGGATTACCAAAAGAATGAATCCTACGAATTGTACGCTCAGTTTATTGTTGATATTCTTGGAGAAATCAAAGATCCTAGTGCTGTGCCCGAACTAATCAAGCTGTTCAAGGTTGAATTTGATGATAGTATCGGAGAACATACGGTATCCTCGCTCCAAAAAATTGGAACGGCGGCGGTTCCTATGCTCGTAGAGGCATTGCAT…	MFFNNRTNFCVMKEDWSISELIAGLHVDDDISDIKDMDASLIPQKSIEGLIALGKQAVPKLTQELQDYQKNESYELYAQFIVDILGEIKDPSAVPELIKLFKVEFDDSIGEHTVSSLQKIGTAAVPMLVEALHQNQDNVILVMYILDTLRGIPSPDAITAALDTLAKSTDDDLKEYAIDIIERQGSVMHIPALENLLDDQKKSLFDYAKNAIRRICKDNPRVLREVLLKHKAIGPERMKNLGRGLESITRNMSYRYSEYDYGKYTGDTAEELNEAVRQFRIRRDVIKGLKTITEIGLDEAVLSFNNFNRVTDIIDELKSLQDELIRKYGDALILHDWEEEYYNEPVKKVETKSFKKKLSEIGQIIPGVNEWLRSKGFKVNELSSTIVARDEKRRTCFIG…	482.873	-0.206197	0.0626394	406	525	474	478	499	504	418	639	426	493
NVIE_001150	CDS	110507	110722	+	-	-	-	-	-	2	exported protein of unknown function	ATGGCTACAAAACCAAACAAGCAAACCAAGCGGGCAGCCATGATGGGATTTTTGGCAGCACTTGGAGCGATTGCAGCCTACCTGATGCCGACGCCGGCGTATGCCCAGACTACGGGAACGATGGACATGACGCCGCTGGTGTCGGTGATAGTTGCAATCATCCCGGTGTTCATCATGATAGCCTTGCTTGACAAGCTGATGGGGAAGTTCCGGTGA	MATKPNKQTKRAAMMGFLAALGAIAAYLMPTPAYAQTTGTMDMTPLVSVIVAIIPVFIMIALLDKLMGKFR	14.1615	-0.366059	0.512493	4	14	12	17	19	26	13	16	11	10
NVIE_001160	CDS	110729	111409	+	-	-	-	-	SP	2	hypothetical protein	ATGAACCGAGACAGCATAATGACAGCAGCATTTGTGGTGCTTGTCCTCCTGACAGCCACATCGCAAGTTGCATATGCATTGCCAAGCCCAATACAGTTCCAGCGCAGCATCCCCTTCTCCGTGTTCAACACTACGTCGGCAACGGTCTACACGGCAGACAAGCCTATCTCGCCGCCCTTTGAGATAGATATCGTGAACCAGCTGACCTACAACTCGACAGGGACTAAAGCGGCGGGAGTAAAGTTCCAAGACGCGACTACGGGTTCCATGAATGCGCTGGAGATAAAGACGTACAACAACAAGGCAATCGACATACTGTGGACCGACAAGACCACCGGCTCAACTACAAAGATAGGCGGGATGGCAGGTGAAGAGCAGCAGTCATTTCCAAAGGAGATT…	MNRDSIMTAAFVVLVLLTATSQVAYALPSPIQFQRSIPFSVFNTTSATVYTADKPISPPFEIDIVNQLTYNSTGTKAAGVKFQDATTGSMNALEIKTYNNKAIDILWTDKTTGSTTKIGGMAGEEQQSFPKEIIIENQGSSLSIKLADGTVIIDSFVLPSNFKILAVSAFGNEASVASDGFITVYVGGLSPTKMVSVSVNVMVPLLTAIVTIGIVFTLFSKLKNKI	78.4541	-0.370474	0.0998598	42	78	81	71	92	95	68	93	75	92
NVIE_001170	CDS	111409	112317	+	-	-	-	-	SP	2	hypothetical protein	ATGGCAGCGCACCACCACTCCTCTTTTTTGTTAATCGCATTGGTCGCAATTGTGATTGCAGCTGTAGCAGGTCTAACTGACTCTGCCACCGGCGCAAACCCTGTTTTCAATTCTACCCGTGCTTACGATTACATTGCCAGCAACTACAATTCCACCTACGGCTTGGTGAGAGAAAATGAGAATATTGACAGGTACTGGCTGTGGACTGATAACCTGCTTGCAAGTCACGTCTTGAAGGAATATGATTATGCAAAGTCAGCAAACATGACTGCCACAATCAGGCACTACAACGAGCTTTATGACTTGGATTTCAGACATCCTGTAGGTTCACTGCTGGACCAGGTAGCCTACTTTAATTCTGTCACGGACAAGAGCGTGACAGGAAATGTATGGATCTCA…	MAAHHHSSFLLIALVAIVIAAVAGLTDSATGANPVFNSTRAYDYIASNYNSTYGLVRENENIDRYWLWTDNLLASHVLKEYDYAKSANMTATIRHYNELYDLDFRHPVGSLLDQVAYFNSVTDKSVTGNVWISDSDGSVELECSDYGDIAFYKSIYYYRAGMTDKAKSCYEMGAAMFDGIGIRDKAFEPDGQRYSTYKMALWQIASNMTGFGEAKEAMTIISYMQDSTTGGVYTHYRANILPDSQTNVETTSLAILADKGMSFPPTSKQTDPTTTSAPPIELLVGVFVAAGLAVILVKRFWR	181.913	0.103471	0.485775	189	209	209	220	175	173	114	193	190	175
NVIE_001180	CDS	112368	113879	+	-	-	-	-	SP	1	hypothetical protein	ATGCGTGAAAACGCATACAACGCAAAACCAAAAGTCGCACTAGCCTTCGCGGCTATTGCGCTGGTTCTGTCAGCCTCACTTTTTGTACCTGTACAACAGGCGGAGGCTGCCAAGCCAACACACAGCGACATCCAGACGGCGCTGAACCTGGCAAACGGCTACATCAACTCCCTGTACAAGGACGCGTCACCTGATGAAGTGGGATCTAGCACCCATGCGGTAATGGCAGAGTACCCGTCCATACCTATCCGCGTCGTTCAGTCTGACGGTCGCGTGATAAGGGCGGGCGAGGACGTGGACATCAAGGTTGGCTGGAAAACAAACTACATCTCTGACCTAACCGAAGTCTCGAGCGACACTATCAAATACAGACTACGGTTCCGCGCTCTTGACATAGGT…	MRENAYNAKPKVALAFAAIALVLSASLFVPVQQAEAAKPTHSDIQTALNLANGYINSLYKDASPDEVGSSTHAVMAEYPSIPIRVVQSDGRVIRAGEDVDIKVGWKTNYISDLTEVSSDTIKYRLRFRALDIGGAAVDKAPMLEITVDYVYGANNNVKVDIKNYLWETTANISWADIYLGSTYIGRATPSNVGTTWTYTSSVNHGNDVFFRSFRYIERHGTQLGREYYNAIGQTSKGTELASRLTAEGYTLGKDIYSPMFGSGTSQSNNFLYESGSSGVYRDCYTEPAMRNRSYQYHSKVCNGVDAYIIYSRSSDWLVPTLWAIHLLNKGVGADVPVYDGYNTWSPRQVARFAESKWIADIGIQSPASSSHASAVRTAAFLVLETKLGYGSVNDATSRT…	1423.17	-0.0207265	0.79821	1352	1707	1420	1557	1475	1395	1151	1550	1479	1286
NVIE_001190	CDS	114026	114463	-	-	-	-	-	-	0	hypothetical protein	ATATTCACTAGAAAGGTAACCGTTCAATTTAAATATTGTGCACTGTTCATAGTTAAGTGGATGCCACGAACAGGACAGAAGTCATTAACAGTAAGCGAGAAAGTCTTTGAAGAGATAATGCAGGAGAGGCAGAAGCTTTCCACGTCGTCAAAGATGGACGTCGGGCTAAATGTGTTCCTGGAATACCTGATACAGCTTCACAAAGAGTGGGCAAAGAAGATGCCCCGCCTTTCAAAGTTCGGGCTGTACGACAACAAGATCGCAATCTTTGATAGCAAGAAGCAGAGGATAATCGAAGTGGAGATCAAAAATGGCGTGCTGCAGTGCCTGAGCTGCGAGAGCGACGAGTGCATACACGTGGGCTTTGCCCTCAGCATAGATGAAGTCAAGAAGCTGATG…	MFTRKVTVQFKYCALFIVKWMPRTGQKSLTVSEKVFEEIMQERQKLSTSSKMDVGLNVFLEYLIQLHKEWAKKMPRLSKFGLYDNKIAIFDSKKQRIIEVEIKNGVLQCLSCESDECIHVGFALSIDEVKKLMLAGEIKKPKIAA	2604.48	-0.209604	0.0128529	2367	3068	2496	2466	2458	2430	2348	3268	2460	2848
NVIE_001200	CDS	114571	114744	+	-	-	-	-	-	0	hypothetical protein	GTGCCAAGATATAACCAGAAGTCGGTAACCGTGTCGATCAGCCTGAAGAACAAGATAAAGGAGTACATGAAGGACTATGGCTTTCACAGCCAGCCGCAGGCAATTGAAGATGCACTGACTCTGGCAAGAGGGGTTAGGGCTGTCGTGACGAAAAAGGAGGCCGCGGTTGAATGA	MPRYNQKSVTVSISLKNKIKEYMKDYGFHSQPQAIEDALTLARGVRAVVTKKEAAVE	8.45283	-0.142865	0.849818	3	11	9	17	4	6	4	15	11	8
NVIE_001210	CDS	114741	116150	+	-	-	-	-	-	0	putative integrase family protein	ATGATGGTACAGTCTGATGCAGTATCTGAAAAGGCCGGCAACATTCAGAAGTTCGACCATCCGAGGATTGAAAGAAAGAAGAGCCGCCTTCGCGTCAAAGGCATCAAAGTCAGCGACAAGGACAAGATCAGAGAGGCAATAATGATCAGCGTCCAGAAGGGCAACTACACCACGCGCGAGATCGGGCTTGACATAGGCAAGGACTACAGCACAGTTTCAAGGTATCTCTCAGAGATGGAAGGAGATACAAGGTGGGGAATAAAGCGCGATGCAAACGGCAGCATCGTAATGTCGCTGCAGCAACAGCTAGCCCACGAATACGCCAAGCTGCAGAACGAGAAATTCTCGCAGCTTCCGTCCATACAGAAGTGGATAACGTACTTAAAGTCAGCTGGCATA…	MMVQSDAVSEKAGNIQKFDHPRIERKKSRLRVKGIKVSDKDKIREAIMISVQKGNYTTREIGLDIGKDYSTVSRYLSEMEGDTRWGIKRDANGSIVMSLQQQLAHEYAKLQNEKFSQLPSIQKWITYLKSAGIPARRIQYMLNIIHGIADQLLVMPETLVSYGVPIDTAKRKEIAIEYWQNFLAWFNTAYPQMQKTNTINAYRSFLSSHSVNFAHGEGKRYGLSTTPERLGEYKEIMLTPEQIAIINKRLENEGDWESWSFMNIDLHSGARAFAMASMSWDRIVMSPAFRVEQFEPKIKKGAWYLTKEGKWWVKYPTEECRAVVETAYDRLPKRDFVFFDDSGSDKANCLQVSYFMHTMAVKFKKIFLDLNKTSWLNEKTRIYALGDGLYFNGHPLHLF…	166.583	0.286424	0.0571484	177	206	196	169	222	145	99	176	146	157
NVIE_001220	CDS	116368	116490	+	-	-	-	-	-	1	hypothetical protein	ATGTTCTGTCTCTTAAACATATATGACATATACATAATATGCACAATGTACATATACTACATATGCATGATATATGTCATATATGAAAGTGCAGGGTTTTCATGCGGAAGGAAGCTATATTGA	MFCLLNIYDIYIICTMYIYYICMIYVIYESAGFSCGRKLY	30.9089	-0.195839	0.635175	30	23	30	35	33	40	27	20	22	46
NVIE_001230	CDS	116608	117756	+	-	2.1.1.37	PF00145.20	DNA_methylase	-	0	C-5 cytosine-specific DNA methylase	TTGCCCCTGACTGCAATCTCACTGTTTTCTGGGGCCATGGGCCTCGATCTTGGATTTGAAAAGGCGGGATTCGATATTAGGGTCGCTTGCGAATTAAGGGAAGAGGTCTGCAAAACCATATCCTTGAACAGGCCTGCCCTGCAGGTACTGCCGGGAGATATAGCAAAACACAGTACAACTGATATCCTGAAAAGAGCCCGCCTTAGAGTGGGCGAAGCCACCGCCGTGATTGGCGGTCCAGCATGTCAACCTTTTTCTACCGCTGGCGGCAGGCAGTCGTTTAATGAAAAGAGGGGAGAGGTACTCTTTGAATATATCAGGATAGTTAACGAGGCCAAGCCACAGTTCTTTATCTTCGAAAATGTTAAGGGCCTGACCAGTGCCGCACTTAAGCATATT…	MPLTAISLFSGAMGLDLGFEKAGFDIRVACELREEVCKTISLNRPALQVLPGDIAKHSTTDILKRARLRVGEATAVIGGPACQPFSTAGGRQSFNEKRGEVLFEYIRIVNEAKPQFFIFENVKGLTSAALKHISFYERVKKKEHELHEEYRLGTAYQYMMEKLKGTGYKIHSKILNAADYGAPQKRLRLIIIGSRDGVDVDFPEPTHAAPDSEDVVSGRKQRWVTLREALKGLKENEQEYVKFPSWGRYMKYIKPGGDWRDLPARIQRRAMKESYFSQGGRTGYFRRLSWDKPSPTLVTLPIFKSTCLAHPKSNRPLSVQEYSRLQGFPDEWKFYGTVKQRYRMIGEAVPVPLAYAVALAVRNKSTELLGIEEGNRQRKRNS	1759.34	-0.109099	0.113478	1652	2058	1694	1942	1660	1695	1467	2026	1728	1821
NVIE_001240	CDS	117719	118390	+	mutY	-	PF00730.28	HhH-GPD	-	0	putative HhH-GPD superfamily base excision DNA repair protein	TTGAGGAAGGAAATAGACAAAGAAAAAGAAATAGTTAACACAGTTCTGCATTGGAGCAGAAGAAATATCCGGGATTTTCCTTGGCGCAATGGTTTCTCTCCGTACAGGGTACTTATCGCGGAGCTTCTTCTAAGGCGCACGACGGCTCAAGCAGTACAGCGCGTTTACGATGAATTTATAGAGACCTATCCCGACCTCCAGCATCTTTCGAAGGCATCTATCGGGGAACTTGAAGACCGTCTTAAAACACTAGGATACCATAGACTAAGGGCAATATTGATCAGGGAAGTCGTCTCTGAAATGCTATCCAAATACAAGGGGATCCCAGACACACTAGAGGAATTATTATCGATCAAGCATATTGGCCTATACACAGCAGCCGCTATCATATCACTAGGC…	MRKEIDKEKEIVNTVLHWSRRNIRDFPWRNGFSPYRVLIAELLLRRTTAQAVQRVYDEFIETYPDLQHLSKASIGELEDRLKTLGYHRLRAILIREVVSEMLSKYKGIPDTLEELLSIKHIGLYTAAAIISLGYNKPLPMVDTNVLRILGRVYGRSMTQQQAFELLKGKLPVDSRRFNLSLLDFGALVCRYKNPLCHVCPLNDSCTYYQIKVKNTKYREQGPS	320.631	-0.0107393	0.949452	318	397	326	363	300	343	195	404	353	267
NVIE_001250	CDS	118417	119772	-	-	-	-	-	-	0	hypothetical protein	TTGGATCCACTTGCGAGCTGTGAAGATTGTTTTGCCCATGGTAAGCCTGACCTCTGTGAGATGATTCGTAATTGTTTCGTTCAAGTCAAAGATATGCCATCACTCAAAAAGCAACTAATAGAAAGGATACTGCTGAGATCTGATGTCCAGTTCGGAGCGATCGGTAGGTTCTGGGGTTTTGCGGTGGTGTCGGCGCAGCGTAAAAGTATCGTGCGAGAGCTTAGGGATATCGGTGTTACAATCCACACGCTCGAGGATCACGTAGTGATTCTAAAATCGCGATATGGCCAAAGTATTAGGACTGTGGGCCACCCTGTTTTCATAAACCTCCCTTTCTACGGCTCGTGGTTTCAGTTCGATCCAGAGAAGAGGGTATGGGCGCACCTCTATACCTACAAA…	MDPLASCEDCFAHGKPDLCEMIRNCFVQVKDMPSLKKQLIERILLRSDVQFGAIGRFWGFAVVSAQRKSIVRELRDIGVTIHTLEDHVVILKSRYGQSIRTVGHPVFINLPFYGSWFQFDPEKRVWAHLYTYKREGGIGANTKNRSVLKCSNKRGDSYFVVFTSRDNKPSVMRVRKVAAYDIIGRMFESSQAYWIPFKDKGVAIIQRTYLKNIPDLIFNTLVRFKPDEGHIKDTLAFEIDDFELVKEVLSWIRTELVESSEVVKLPGDKDKLHGTPVVTIGELKKDDVFNSRLHSLLLMLKEMGGHTNEQQDHVVISGSKGSAKLYFVERKRSHTEGGTIYVALDVLSDPSKLSELLQMLQHKTGLNSSDMEKVVIQYWPLITPSDLEFLMDCVIKYYN…	236.714	-0.139889	0.301328	222	238	262	263	209	213	204	261	245	262
NVIE_001260	CDS	119774	120742	-	-	-	-	-	-	0	hypothetical protein	ATGCTATTACTATGGCGGTCCACCGACAAACGTCTTCTCTCCTATGCACTGTCACAGTATAGCAACGACTCCGCCCTGTTCATACATGAAAGACGCATTAGTGAACCGGAACTTGTGCCAGATGAGACAGAGCTTCAAAAGATAGTACCGCTCGTCCCTGAGCACTTGAGGGGAGACATCCTACCAGTAATGGCTGCCTACCCGGATGACAACCTCGTGCCTATGCTAGCCGGCCGGACGACTTTTGAGACACATTCTGATGTTGTAGCCCACTACATGGGAGATGAGCCGTCGGACAAGGGTTTTGAACTGGCCAAAGAGCGATGGATCAAGGGTCTGAATGAATGCCTACAACAGCACATAAAGAAAACAGAGGTGCGCCTAGTCGTTATAAACGGG…	MLLLWRSTDKRLLSYALSQYSNDSALFIHERRISEPELVPDETELQKIVPLVPEHLRGDILPVMAAYPDDNLVPMLAGRTTFETHSDVVAHYMGDEPSDKGFELAKERWIKGLNECLQQHIKKTEVRLVVINGQSPDPLPFYVANILGALGVDTIRIFMAYNRLIGDAMLPTIRELPAFNSTLNLLSPETFVLLMCHFFIHPSVYPDNQHPALNVSGITTKVLSLGMSEYMPPQRGTNRSFEGIKKSLKNVSFDMEREGLLKRVVSSDHNFRLTPLGHLYARVTFGMRKRIGEVLSQEQQEEAALIQILQNFEELSRKLAVT	386.447	-0.190095	0.0466305	365	449	366	394	346	365	335	451	397	422
NVIE_001270	CDS	120855	123911	+	-	-	PF00270.32;PF00271.34	DEAD;Helicase_C	-	0	putative DEAD-box superfamily II helicase	ATGACACAAACCGCTGTCCAAAAGGCAGCAACTGAAACCATATCACACCAAGTCAAGAGCAACGCTTCTCCTGAGATGAAGGTAGTTGATGAGATTACATCTGCAGTACTAACAGCTTCGATGTTTGACCACGGAAGAGATATCAGGTATGCAGGTATCACTGATGTCTTGTTCCCAGAGGGCTATACATTTGTCCGGCGGAAGCTGGGAAGGAATATCACCGTACCATCAGTGCATACAACAGAGTTCATCGTAGACGGGGACGACGGCGAGCTCGTGGTCGAGTTCCGTTTTATCCAGCCACGAATCCGCGGGCTTAGGCAGAAGTACCCGGACGGGAGGTGGATCCGTTTATCCTCAAGACCATTTGTGCTTGATGGTAACACCTACCAAGCTGGG…	MTQTAVQKAATETISHQVKSNASPEMKVVDEITSAVLTASMFDHGRDIRYAGITDVLFPEGYTFVRRKLGRNITVPSVHTTEFIVDGDDGELVVEFRFIQPRIRGLRQKYPDGRWIRLSSRPFVLDGNTYQAGNEEPSEKMITTGPLKLKDLLSKKYKKVFAAKKERVEELIKDSKDKAQAMFVREVAESKIEVNVACRRLGDKEGRYKVSIRIQNVIPIKLSGVRPYNAEEVMKKSLFGAYTLVKSSKCTLLDTGNEEAMRECANLSTYPVKSSKSSDTLFSSPVIVYDYPWFEPINMTTSLKEIVADDKTLLSHMHLLDKNEVSVLKKSGKLAKILKVFRALAESTEGKVDRLYQFQWDAIQKFIKSLLKDDPGVLIIRAPTNSGKSLVFYTCSVLI…	2465.69	-0.0416306	0.611328	2393	2878	2596	2594	2446	2346	2073	2841	2248	2448
NVIE_001280	CDS	123908	125665	+	-	-	PF09369.13	MZB	-	0	hypothetical protein	TTGATGGCCATAGAAGAGACTACAAAGAATTACCTGCGCCTAACTGACTGGCAGGCTGTCACCAAGAGGTTCCCATCTTCAACGTTCGACTCAGAACAGAAGTCCTTCAGGGTAATGGCCTTCATAGGTCGCACATACGAAAACGAACAGATACAACGTAACCTAGCAAACATAATTTCGCGCATAGAATCGAGGAACTCTGGCATAAGCATACAACGGAGGTCGAGTATGACCGGGCAACCTAGCGGGCCAACTAGAACTAATGTACTAGAAGAGCTTGCAGAGGAGCTAGGAATAGACACTGCCGGCGGCGAAGATAGCAGTAGTACCTTAGTCCAGAAACTACCCTCACTTGTATTGCCGCAACAGGTGAAACTGATATTACCTGACGAGGCAAAG…	MMAIEETTKNYLRLTDWQAVTKRFPSSTFDSEQKSFRVMAFIGRTYENEQIQRNLANIISRIESRNSGISIQRRSSMTGQPSGPTRTNVLEELAEELGIDTAGGEDSSSTLVQKLPSLVLPQQVKLILPDEAKIMLYPRGLRCSTCSYYILQVDMGKHTTLQCPGCGKDKLRQISNLFFCKKCGNQHEITPPFTEPERDGPRFRCTKDGCACAGTGHLKLKLERPLSRSKWICDKTGNEVSRVIYSCPSCARWTGVRDPAHMKLVSTTESYMKPMTFSTVYVSGNLEFSLENAVPTWTLNEAPSDVGQTIREYGIRDVHLIDDIESFTVVYGYAPYGDEVQPKTFKYRNPDTRTFEYHAYTTMSKGKAILVLLDKGRVCRVVLEDLAKEGADEYTRNMA…	2214.25	-0.0275597	0.713249	2061	2608	2354	2449	2196	1979	1686	2604	2284	2193
NVIE_001290	CDS	125674	126534	+	-	-	PF13091.9	PLDc_2	-	0	hypothetical protein	ATGGAACCTCAACAGGTATTCGATCTGGTCCGCAGGTCAAACGGCAAGACCCTCAGCCAACTCCTTACATCGGTCATACCCGCTGATAGAAGCTTAGTGGAGCTGCAGCTTATGATGCTCGCGAGGGACGGGGTGATCGAGCTCAATAGGAAAGGAGGCGACGACTATTCAGTCAAGGTGAAAAATTTGCCTCGTGTGGGTAGTGTTATTGAAAAAAGAAAGGTCGCACCGATACTGGATCACAGGGCGGATATTGTGGCTACGTTGCCTACATCATTACACAGGGGATCCAAAGAGCTTGGTCAAGGCGTAGCCACAACAGATAAAGTTTTCAGATCTCTGCTACGAGGTGCAAACAGGTATGTCAAGCTCTGTCTCCCATTCCCCGAAGAGGCTGTA…	MEPQQVFDLVRRSNGKTLSQLLTSVIPADRSLVELQLMMLARDGVIELNRKGGDDYSVKVKNLPRVGSVIEKRKVAPILDHRADIVATLPTSLHRGSKELGQGVATTDKVFRSLLRGANRYVKLCLPFPEEAVASYFADEITNLARSGIPMRIITREVFTEKNGTSYGNLVKALMRVYDIYRSCGDERKIEIRDFHIGLKSRGFNMLHYESVHAKIVLADGVQCYLGSGEWRINSLYNNFELGVVLTGGIVSRVESLYDLVWQHAKPIKYEFLSNMHRKSGNTSQG	410.825	-0.317706	0.0102674	360	434	371	374	399	451	445	453	390	416
NVIE_001300	CDS	126628	127164	-	-	-	-	-	-	0	hypothetical protein	ATAAAAGTCAATTTAACCCATGGTGTGCCTCCAGAGCGTTTGGTAAACTGGATATACTTTCCGAAATCAGACAACGCACCAGAACATCTACGTAAAGTTGCTGGTGTTTTTATCTACTGTGAAGCTGCTATAGACTCCTCTAACAAGAAACTCAAAAGCAATGAGGTGATGAGTATAGCTAAGGAAAACTTAGAACAATTAGGCTTCGTGGTAGAAGCTGGTTCATCGAAGGTTCTAGTTCCAGTGTTATTTGGGAGAAATGGAGAGGTAGAAAAATCATTTTACGCAGATGGATTTAACCGAGAAACAAAAACTGTTTTAGAAATAGAAGCCGGGAGGGCGGTAGACAATAATCAGTTTCTGAAAGACCTATTTGAAGCTTGTATGATGCATGATGTT…	MKVNLTHGVPPERLVNWIYFPKSDNAPEHLRKVAGVFIYCEAAIDSSNKKLKSNEVMSIAKENLEQLGFVVEAGSSKVLVPVLFGRNGEVEKSFYADGFNRETKTVLEIEAGRAVDNNQFLKDLFEACMMHDVEYLVIAVRRIYRKRGDFETVIKYFDTLYASRRLHLPLKGIMIIGY	135.487	-0.272134	0.101563	138	132	130	115	133	165	117	164	123	139
NVIE_0132	CDS	127294	128097	-	-	-	PF00072.27;PF01467.29;PF18195.4;PF00710.23;PF17763.4;PF02934.18;PF02938.17;PF02637.21	Response_reg;CTP_transf_like;GatD_N;Asparaginase;Asparaginase_C;GatB_N;GAD;GatB_Yqey	-	0	putative signal transduction response regulator, receiver domain	ATGTTTTTAAAATCAAGGCTGAATTTATTCAGTACGTCAAATACAGAAACCGATTATACTAGCCGCTGCAAGACTATTCTTGCAGAAAACAAGCAGCTGGACCTTGTTATGGTCACGGACAAGTATGCCAACATCATGGCCAAGGCCGCACGCCAGCTGCCGCAGAGTTCCATCCGCCAGCTCTCGCCTGAGGACATCGTCAAGACGGCGCTCCGCACAAACATTGCCAAGGGCGCCTTTAACGTCAACAGCCCCACGACCGGGATAACGTCAAACATCCACGTCCAGTACAACGCGATGGACATCATCATGTACCCGCTGGAAAACGACCTCACGCTGATTGCAATCGGCATCATCGACCCCGGCGCAATCCCCGACATCTACTCGTCGGTTGGAAGG…	MFLKSRLNLFSTSNTETDYTSRCKTILAENKQLDLVMVTDKYANIMAKAARQLPQSSIRQLSPEDIVKTALRTNIAKGAFNVNSPTTGITSNIHVQYNAMDIIMYPLENDLTLIAIGIIDPGAIPDIYSSVGRHFPTKLKKAIIVDDEEDIRSSIREVLKKRGFDVETAESGPACVKAIENAKRNGTEYGMAVMDIRMPGMDGFEVYKNIHPISPNTKVIFITAFEYTQEEIAKKVQNDSIKVLRKPFTRADLLQLITDETNPTPKE	10490.8	-0.0380502	0.556229	9862	12465	10690	11350	10683	10534	7917	12465	10692	9528	detected
NVIE_001310	CDS	128192	129850	+	-	-	PF02511.18;PF02511.18	Thy1;Thy1	-	0	putative thymidylate synthase ThyX	ATGGCAGCAGTGGACCAGGGCGCCTTTTTGGATTCTTTTACCGATGAAGAGAAAGCCGTGCTTGCGGGCCACTTTTCAAATACCGACAGGGCGGTGTTTGCGGTAACCACTCCAAGGCAGGTGGACAGGGGCGCGCTGATGTCGCGGTATTCCCGGACAGACAAGAGCATGCGCCGGGTCTTTCTCGACGAGTTTGCCAAGAACCCAAACCGGGGAGAAGAGTTTTACCGCAAGGTTTTGCTCGAATACGGCGACGACTCGGTCGCCGAGCTTGGCGAGGCGCAGGTTGCCCTTGAAGGCATATCAAACATTGCCGCAAAAAAGATAGAGGACCGCAGGATCGGGCTTTCGTACCTGGAAAAGTCGTCTCGCTACGTCCCGTTCGACCAAAAGGTCGCC…	MAAVDQGAFLDSFTDEEKAVLAGHFSNTDRAVFAVTTPRQVDRGALMSRYSRTDKSMRRVFLDEFAKNPNRGEEFYRKVLLEYGDDSVAELGEAQVALEGISNIAAKKIEDRRIGLSYLEKSSRYVPFDQKVAGGMYRYLREGRIMSSRHADRYIAACDLAFDTYSKSLPAMTKFLEEQEPIDKFSFFDSSLQKERQFGSLKEQKDIDAARRIYRVTIRAKALDLLRGLLPASTLTNVGITGNGRAFEYLLTIMHGSHLAELRLLGEQLFSELNGVIPSFVRRANDKYGQAMQAYFAKTEGAVRDLAKKHLSGIGPEPSPERVRLLEPEDNFAAEVKVASAVLYEQADGRPLEKVMRYVKSMPSQDRHGIIRAYTQFRENRRQRPGRAFEMVDCVFELF…	1950.88	0.153322	0.129995	2119	2571	2190	2101	1944	1819	1505	1631	1921	1910
NVIE_001320	CDS	129940	130395	+	-	-	-	-	-	0	hypothetical protein	ATGGTCGACACAAGCAAGTCAGCCAGGGAAGAAACGACAAGCAGGACAGACGTAATCGACGCAGTAAAGGACAACTATATCCGCACAGTAGACGAGATCGCAAAGGTTCAGCCGCAGTATTTACAATCAATCTCTAACCTCCAGCTGGACTACATCCAGACAACCAAGAACCTGATCCAGACAGCATTTTCTGCACAAAAGCAGGTGGCAAGCAACGTGAATGCTCCTGCAAACCCGTATGCAGACATCTTTGTGAAGCAGGCAAACGAGATGACCAACAACGCAATCAGGGCAGTCGGCATCAACAACCAGCTGACAATCAACGCGCTGGACGCCGCAAGGGAGAACCTGAAAATCTACAACAGGTCAATAGACGCAGTCAGCGACTTTGGCACCAAC…	MVDTSKSAREETTSRTDVIDAVKDNYIRTVDEIAKVQPQYLQSISNLQLDYIQTTKNLIQTAFSAQKQVASNVNAPANPYADIFVKQANEMTNNAIRAVGINNQLTINALDAARENLKIYNRSIDAVSDFGTNVAKAWAAFYTQSQQQFTR	12570.9	-0.546695	2.81223e-07	9147	11677	12290	11412	9834	15770	10090	14136	18614	13171	detected
NVIE_001330	CDS	130570	131394	+	-	-	PF18822.4	CdvA	-	0	putative archaeal cell division protein CdvA with coiled-coil domain	ATGAGCGAAGAAAAGCTCGCATTCGTAGGCAAGCAAGTCAAGGACATCTATGGGACATTCATCGGAAAGGTAGTTGGCATAATCACGGAAATCGACGGCGAGATCGAAAGCGTCGGCGTGGACTGCGGCTCTGCAGGCATCAAGCAGCTCCCGTACGAGCAGCTGGTGGTCCAGGGCGATTTCGTATTCTTTATTCCAAAGTGGAGGCTTGAAGCGCAGAAACTTATCAGGCAAAAGTCGCTCACGCTCAAGAGGATGAAGGCGCTCCACGAGATCGTGGCCGAGAACGACGGCATGAAGGAGGATGCAGAGCTTGTGTCGATAAAATACGAGAAAAAGCTGGGCGAGATTAACGAGGCAGAGAAGGCGGTCAGCGACAAGCTGACGGCGCGCCTCGCA…	MSEEKLAFVGKQVKDIYGTFIGKVVGIITEIDGEIESVGVDCGSAGIKQLPYEQLVVQGDFVFFIPKWRLEAQKLIRQKSLTLKRMKALHEIVAENDGMKEDAELVSIKYEKKLGEINEAEKAVSDKLTARLAELDAEAKQVKAVLFDAKLQFRSNEMKEETYQQVKINTDELVEHINNERTEIGNVRAKLSGLTLESITADAATITTTEAPVDSTPSTTESAPQPAASQAEPVTANTAPAEEKPITVTASDNNSNSNNNEGHDAAWLNQVIQQ	22554.2	0.194824	0.00481056	23940	28202	25504	25954	24226	22225	15051	24319	21519	18204	detected
NVIE_001340	CDS	131493	133085	-	-	1.9.3.1	PF00115.23	COX1	-	12	heme-copper oxidase subunit I	ATGAACTGGGCAGCTATAGCAGCAAAACTCCCCGAATGCGGAAAATCGTTGCGGAGGCATATTCGAATGGTTCTGGAAGTGAAAAATCCTCGCCCCTTGTGGGAAATCCTCTTCTCCACTCATCACACTGACATAGGGCTTCTTTACGTAATTTTCTCCATCACCTCACTGATGATTGGGGGCGCGCTTGCGATGGGCATAAGGACCGAGCTGTTCCTGCCAGGGCAGCAGATTTTCCCGGACTCTACCACCTTCCACAGGTTCTTTACTGTGCACGGAACGACCATGCTCTTTCTGTGGGTGATACCCTTTGCGGCAGGCATGGGAAATTACCTCGTGCCGCTCATGGTTAGGTACAAAGACATGGCCTGGCCCAAGCTCAACGCGGTGGCGTTCTGG…	MNWAAIAAKLPECGKSLRRHIRMVLEVKNPRPLWEILFSTHHTDIGLLYVIFSITSLMIGGALAMGIRTELFLPGQQIFPDSTTFHRFFTVHGTTMLFLWVIPFAAGMGNYLVPLMVRYKDMAWPKLNAVAFWIIPVGAALVWLGFSDTGWTAYPPYSTIRAPGPATDMWIFGLKMLGISSILGSINFVVTILKMKHPDLPLMKTSLFVWATLVTSIMILVAIPTFAAALIMLYTDRLGVTGFFDPTRGGDPIAYQHLFWFTFHPEVYIFLIPAVGMIYEIVPRFSRKPIFSYQSGVTAFVLLSIVSFASWGHHMFSTGESFTEKTVFMVGTLAAVPASAMHVFNWIATMWGGRISFKAPITFSVGGTVLFFLAGAGGVVNTAMPLDFLTHDSYWVVGH…	234.977	-0.413151	0.00173602	175	242	233	201	223	230	176	359	266	270
NVIE_001350	CDS	133267	133749	+	-	-	-	-	-	4	hypothetical protein	ATGTTGCTGGGCTCGATCGCAGCAATCGTGTTCCTCGTGGCTTACGTTGCAGCAAACGGCACCGGCGAAGGGCCGGTCGGTGAAGAGTTTGTAAACGAAGAGCTCCCGCCTCCAGGAATGTTTCCGTACTTTCTAAAGCCGATTACCTGGCTTATGATAGTGGTTTTTGCCGGCTGGTTCTCTTTTCTGGAGCTGATGAAAAACCAGATCAAGCTCCTTGACGATAACTGGCGCTACTTTTACGCGATGGTCCTGTTCATAATAGTGGCTATCTCGTTCTATGAAATCCTTTACAATTTCATGTACTGGGGCGCGATCCTGTCCAAGCAGCCTGAAGCCGCGCTTGACCCTGACAGCGTGGCAAACGGCTTTCCTTCGCAGCTCTACCAGGTGAACATC…	MLLGSIAAIVFLVAYVAANGTGEGPVGEEFVNEELPPPGMFPYFLKPITWLMIVVFAGWFSFLELMKNQIKLLDDNWRYFYAMVLFIIVAISFYEILYNFMYWGAILSKQPEAALDPDSVANGFPSQLYQVNIVFATKVGVTIFACAMYALVVIKFSSGK	487.736	-0.222058	0.05931	467	467	466	504	479	521	351	656	571	442
NVIE_001360	CDS	133928	134860	+	-	1.16.1.10,3.6.1.55	PF01613.21	Flavin_Reduct	-	0	hypothetical protein	ATGATGCCTGACGTGATACAGGATAACGCGTATCGCTACTTTGCCACCACCGTCGCCCTCGTGACCACTGATGGCAAGTGGGGACAGAACGTGATGGCGGCCGAGTGGGCCATGCAGGTCTCGTACGAGCCGATGCTCCTTGCGATCTTTGTCCACGACTCGCCGACCCTGTGGAACATAAAGGAGGCCGGCGCGTTCGGGGTCAATATTGCCGCAGACGACCAGGCCGAGCTTGTCAACATCGCCGGCGGCTACTCCGGCACGGAAATTGCCAAGCTCGCAATACCCGGGACCTTTCAGACGTACGCTGGCAAGAGCGTCCCTCTGATAAAGGGGTGCGCGCTGGCGTGCGAGTGCAGGGTCGTGTCCGTGCAGGAAATGGGCGACCACGTTATGGTC…	MMPDVIQDNAYRYFATTVALVTTDGKWGQNVMAAEWAMQVSYEPMLLAIFVHDSPTLWNIKEAGAFGVNIAADDQAELVNIAGGYSGTEIAKLAIPGTFQTYAGKSVPLIKGCALACECRVVSVQEMGDHVMVVGEAVSATFDEKKSPLIYTRGNYRKIGSKLASGRKTVRLSPKAFAEFKRMSGGQFVLKAAAAVVRDDGKKKKKKTLFVRIGNSWMLPAAVPERGTDYKKALSVHLASMGVQAEIGEILGIERVMLKSAGKQALRANFVVFSCTARAKEGEEKEEEEGWFLRPPRNLLLKSLLLFQQT	1081.94	0.281723	0.000246128	1149	1547	1219	1203	1206	888	762	980	1051	991
NVIE_001370	CDS	134843	136189	-	-	5.4.3.8	PF00202.24	Aminotran_3	-	0	glutamate-1-semialdehyde 2,1-aminomutase	ATGAACGACTATTACGGCAATTACATAAGGCGCTACGAGGCAAAGACAGGCAAATCAAGGCGCCTTTATTCGAGGTCAGAAAAGCTGTTCCCGGGAGGCATCAGCCACAACATCCGCTATTTCGAGCCGTACCCATTCTTTGTGAACGCGGCAAGGGGCAAGAGCCTCTCCGACGTCGACGGCAACAGGTACACCGACTACTGGATGGGCCACTGGGCCCTCATACTCGGCCACTCGCCGGCGCCCGTCGCCTCTGCGCTTGCAAGGCAGGTGAAAAACGGCACCCTGTACGGCGTCGTAAACGACGTGTCCGTAGAACTGGCAGAGGCCATCCAGAAGCTGATGCCAAGGGCAGAGATGATGCGCTTTAGCAGCACCGGCTCGGAAGCCACGATGTAC…	MNDYYGNYIRRYEAKTGKSRRLYSRSEKLFPGGISHNIRYFEPYPFFVNAARGKSLSDVDGNRYTDYWMGHWALILGHSPAPVASALARQVKNGTLYGVVNDVSVELAEAIQKLMPRAEMMRFSSTGSEATMYAVRLARAKTGRRVIAKAIGGWHGFNTTLMQTVNFPFEAEEGPGLVQDEGQYVESVPFNDLEASLKVLETIKDDLACVIIEPVLGGAGCVPPAKGYLEGLQEFCKKNGALFILDEIVTGFRLSLHGAQGTYGLEPDLFTLGKICGGGMPIGVVCGDKDIMSLADPVSIREKEARCAIGGGTFSANPATMVAGLATLDFLRKNERKVYGKVDRLGEMARKGLAKIFADAGIPCRVTGINSIFLTHFVKEGTKDVENATDVATSDRGKL…	6751.87	0.333013	9.9825e-05	7264	9934	8154	7734	7081	5860	4680	5395	6368	6185
NVIE_001380	CDS	136293	136448	+	-	-	-	-	-	0	hypothetical protein	ATGAACTGCCTCCGGTGCCACCATACCTATCAGGCCCACGAAAAGAATTCTCCAAGGGCCAGCTCCATACTGCGGGTCGGAAAATGCCTGGTGCCCGGGTGCGACTGCGCGCAGTACATGGACAAGATAGAAACTATAGACGAAGATCTGCTCTAG	MNCLRCHHTYQAHEKNSPRASSILRVGKCLVPGCDCAQYMDKIETIDEDLL	208.586	-0.142767	0.388356	185	287	206	192	189	183	210	234	184	228
NVIE_001390	CDS	136445	136762	-	-	-	-	-	-	1	hypothetical protein	ATGGTTTGCGAAAAGAAAATAGGTTTAAAAAGCAGTGTCCTTGAAATATCGACGGCCATGTGCGCTCATCACGAGAAATCCGAAGGCGGGTACCACATGACGGGAGTAGCGGCGTGCATACTTGTAATGGGCATTTCAATTGCAATAGTCATCCTCCTGTGGGCATGGTTTGGCCATATCGGCCCCTCGTTCTCTGACGACGTGATGCTCCAGCAGCAGGAAACCCTGAGGGCGCAGTACGGCTTTGAGCCGATGCCCAAGATTACCGAGGAAGAGGCAAAAATCCCGCCATCTCTCAGGGGCCTCGGCAACAACTAG	MVCEKKIGLKSSVLEISTAMCAHHEKSEGGYHMTGVAACILVMGISIAIVILLWAWFGHIGPSFSDDVMLQQQETLRAQYGFEPMPKITEEEAKIPPSLRGLGNN	2231.96	0.294583	0.0124194	2353	2835	2745	2579	2545	2023	1246	2348	2523	1591
NVIE_001400	CDS	136814	137476	+	-	-	-	-	-	0	hypothetical protein	TTGGACCTAGAGAGCTTTGTAGCCGACGTCACGTCCCTTGCGGACAGGATGGCAGCCGGCGAGCCGCAAGAAAACATCCAGCGGCTCGACTTTGTCAGGACCCGGCTGATAGAACTCTACCAGAGAAACCTTGTCAAGATAAACCACTCGGCGATGGAGCTGGTGTGCGCCAAGCACCTCATCCGCGACGGCTACTCTATAGACGTCGAAAAGCCGCTGACGGACATTCTGGTGTGCGACGTCTATGCGACCAAGGGGGACGGAGTCGCCCTCGTGGAGATAGAGACCGGCTTTATCCCGCCAGAGCACGCGCTTGACCCGCTGTCGTATTACGTGGCAAGGATTGCAAGCAAGGTTGCGCGGTACAGCAAGCACGCAAACAAGTTCGTTCTTGCGACC…	MDLESFVADVTSLADRMAAGEPQENIQRLDFVRTRLIELYQRNLVKINHSAMELVCAKHLIRDGYSIDVEKPLTDILVCDVYATKGDGVALVEIETGFIPPEHALDPLSYYVARIASKVARYSKHANKFVLATPPVSILPIPNLFRRPPRDRTAEEVKEVKALCDRYYSNPPITEEEILNAHLHMVYIINIDAGRVVEMDIDSYLEKVGDMLAKGMAGIY	1986.99	0.102708	0.109429	1988	2396	2211	2362	1986	1841	1395	2213	1940	1830
NVIE_001410	CDS	137473	138780	-	-	-	PF04851.18;PF00271.34	ResIII;Helicase_C	-	0	putative helicase	TTGTCGCCGGCCATAGCAAGCCTCCAGTTCCCCTTTGAGCTAAAGAGGGATCAGGTAGAGGCGGCAGAGGCCTGGATGCAGAACGGCTGCAGGGGGTCGGTCATTTTCAGCACCGGCACCGGCAAGACAGAGATCGCGTGGGAGTGCGCAAGGAGGGCGGCCATACAATCGGGCAAAAAGAGGTACGCGGTGCTGTTCATCGTGCCAAGGATTGTGCTCATCAGCCAGAACGTCAGGCGCCTTCTCAGCTACGGCATAGACGAGGGCTCGATCGGCACCTATTACGGCGAGCGCAAGGACTCCCGCGAGATAACGATAAGCACGTACCAGAGCATCATCAACAACTTTGACCTTGTCAGGCAGGCAGACATGGTGGTGCTCGACGAGGTCCATCTGGTG…	MSPAIASLQFPFELKRDQVEAAEAWMQNGCRGSVIFSTGTGKTEIAWECARRAAIQSGKKRYAVLFIVPRIVLISQNVRRLLSYGIDEGSIGTYYGERKDSREITISTYQSIINNFDLVRQADMVVLDEVHLVSETAVEFDRIFDVIVEDPGKAILGLTATIDERDPRYGTILVVAPPVKKYMIKDAVSDGRLARPVVKEVEVKFTDEEQRIYDEASGAIKEISRKLQVYDPARMTKVLMRGGARASMAKQWFAMVRKRKELLSSTRQKLYAAVDIVKQHPKERVMIFSETVDSIQQLRDMLESSGIPARTIHNGVPRYEREEILDSWGRDYYPLLSVHTLEIGYDVPQVGIAIILASAANANRVAQRIGRVVRKAEGKEHALVYVVHVRDTKDKNIVK…	1440.76	0.13297	0.0969796	1471	1818	1638	1698	1394	1235	1139	1372	1445	1366
NVIE_001420	CDS	138849	139355	+	-	-	PF04034.16	Ribo_biogen_C	-	0	DUF367 domain-containing protein	GTGAAGCCGCAGGTCTACATGATGCTCCAGGACGACCCGTTCAAGTGCACCGCGGCAAAGCTTGCAAAATTCAGGATTGCCGAGCCCGTGAAATTCATACGCAAGGACGCAATCGTGCTAAACCCGTTTTCAGAGACCTTGCTCACGAAAAGCGACGCAGGCATCGCCAGTTCCGTGTGCGCGGTGGACTGCTCGTGGGAGCGAGCGGATGATGTCGCCAAGCACCAGAAGGTTTTTTCTGCCGGCATCGGCCGCCGGCTGCCTACCGTGCTTGCGGCAAACCCCACGAATTATGCAAAACTGGGCAAGCTGTCAAGCGCAGAGGCGCTTGCGGGCGCGCTGTACATTCTTGGCGACAGGCAGACGGCAGCAGAAATAATGAACAAGTTCAAGTGGGGA…	MKPQVYMMLQDDPFKCTAAKLAKFRIAEPVKFIRKDAIVLNPFSETLLTKSDAGIASSVCAVDCSWERADDVAKHQKVFSAGIGRRLPTVLAANPTNYAKLGKLSSAEALAGALYILGDRQTAAEIMNKFKWGHTFLELNADLLEDYSNAETQEQMMQTEREYFPNLK	868.458	0.145436	0.0879264	845	1176	1002	889	946	797	664	831	868	781
NVIE_RNA0139656D	ncRNA	139377	139656	+	-	-	-	-	OTHER	-	RNaseP_arch	GCGAGCCAGCGGGCGGGCGACTCAAAAGAGAGGAAACTCCTCCCTCGCTGCAGGCACCCGAATTGGCGACAATTAGCCGGAGACGGCTGGCGACGGAACAGAAAAGAGATCCGGTCGGGGCGATACCGTGATGGCGAAAGCCTGAGGTTTCCGATACCGGAATGAAACTGCCGACCCGGGTGGAGCAAGGCCAAACAGAGCACAAGGGTCCTGCACCTGCTCAGGTTGGCTGCTCAGCGGAATCCCGCCTAGAACAGAAGGAGGGTTACGGCTGGCACGC	-	65425.7	-4.44937e-05	0.999568	65682	85007	64290	64023	69058	52579	51825	74207	69786	65468
NVIE_001430	CDS	139693	139941	-	-	-	-	-	-	0	hypothetical protein	ATGGGCGGATTCAAAATCATAAAAGAAAAGAAAGCGACAGACTATACTTTCGTAGATGATACTTTGAGTTTAGGTCAGGCAGATGCGGCAGCAACAGAAACCAAAAAAGAGCTTGATGCCAAGCGCGATAGCAAGAATAACAATAACGACATTAGGCTCAGAGATGACTCAAAGATTAACAAAATCAGACACAAGTCAAAGATAACTGGTGGTCATAGTATGCAGGGTCATTCGCCAGTGTACGAATAA	MGGFKIIKEKKATDYTFVDDTLSLGQADAAATETKKELDAKRDSKNNNNDIRLRDDSKINKIRHKSKITGGHSMQGHSPVYE				9	7	4	6	5	12	10	9	4	8
NVIE_001440	CDS	140251	140571	+	-	-	-	-	-	0	hypothetical protein	ATGGCCCGCCCAAGGATGATAAAAATCGATTTTTACGTGCCCACGAAAACAAAGGACGGCAAAGACATCGACCCGGAAAAGGTGGACGACATAATAAACCAGATCTGGCCCCGGTACCGCGGAGGCACAAAACTGACAGGCACGGGCTATTACCGGGCAAAGTCAGGCAAGGATGAAGTGACGGAAAGCTACCTGCTTTCCATAATCACGGAATATGACAAGCCGTTCAAGGCCGACCTGAAAAAGTTCAAGGAAACGATAAGGGACGAACTCTGCCAAGAAACCGTCCTGATAACCTGGCATCCTATCAAAGTTCCGTAG	MARPRMIKIDFYVPTKTKDGKDIDPEKVDDIINQIWPRYRGGTKLTGTGYYRAKSGKDEVTESYLLSIITEYDKPFKADLKKFKETIRDELCQETVLITWHPIKVP	36.9709	-0.192224	0.563689	30	34	41	30	47	51	30	40	31	36
NVIE_001450	CDS	140641	140811	+	-	-	-	-	-	0	hypothetical protein	GTGGCGCAAAAAAGCTCAGAGGGCGAAAGGGCAAAAAAAACAGGCAAGCACCAGTATGACGATGAAACTCTGGCGAACATGGTGCGCTACTACAACCTCGGCGAGAACTATGAATCGCTCTTGCGCTACATAAAACGCCGCGGCCTAGTCGACGGCGACTCTGAACAATAA	MAQKSSEGERAKKTGKHQYDDETLANMVRYYNLGENYESLLRYIKRRGLVDGDSEQ	189.136	-0.453688	0.177041	164	152	166	200	162	211	95	325	308	143
NVIE_0148	CDS	140843	141223	+	-	-	PF02195.21;PF17762.4;PF00582.29;PF00474.20	ParBc;HTH_ParB;Usp;SSF	-	1	hypothetical protein	GTGCGCGTCATTATTGCAGTGGCTGTCGCTGCGGCAATCGGTATTGCGTTTGCGGGGTATTTTGCATACACATGGCTGTCAAGGCCGCAGTATGCGCTCGAAGTAGACGCCACCCGGGACACCACCGACATCTCTGGCACGCTGTACCGCATCAGGGTGGCAAACGTGGGCCTTGAGCGCCTGACAAACATCTCGGCAGAGATGGGAGCCGGCGACATCCAGACCAAGGACTTTTTGGACCCCGGCCAGACCTACTATTTCTACCCGAATCCTGACACGCTCGTACCGACCATCAAGGTCACGTCGGGCGAGGGGATCAAGGTCGTGACGGATTATCGCACGCCTACAAAGGTGCTCGGGCTGCCGGGCGGCGGAAGATGA	MRVIIAVAVAAAIGIAFAGYFAYTWLSRPQYALEVDATRDTTDISGTLYRIRVANVGLERLTNISAEMGAGDIQTKDFLDPGQTYYFYPNPDTLVPTIKVTSGEGIKVVTDYRTPTKVLGLPGGGR	747.815	0.264735	0.00246443	762	925	874	913	862	694	460	719	758	639
NVIE_001470	CDS	141266	142231	+	-	-	PF17125.8;PF01189.20	Methyltr_RsmF_N;Methyltr_RsmB-F	-	0	putative NOL1/NOP2/sun family putative RNA methylase	TTGACGCTCCTCTTTGACAGCTCTGCCAGGTCGGCCGCGCTTGCGGACAGATACGGCTATGGCGAATGGCTCGTGGGACGGTTTTTGCGGTACGTGCCGGAGGTCGAGCGCTTTATGGAAAAGATGGAGCAGCCGCCTGCGCAGTACATACGCGTCAATACGCTCAAGACTGCCAGAGGCGACCTTGAAAGGAGGCTTGTTGCCAAGGGGTTTGGGCTTGAACCGACCGCCCTTTCCGAAGTGCTCAAGGTGACCAGGGCGCCGATGGCGACTGGCGCCACCAACGAATACCTCCTTGGCCACTATTACATCCAGGACCTGAGCTCCTGCATGGCAGTGGAGGCGCTGGATGCGCAAAAGGGCCAGTCGGTGCTGGACATGGCGGCTGCGCCGGGCGGC…	MTLLFDSSARSAALADRYGYGEWLVGRFLRYVPEVERFMEKMEQPPAQYIRVNTLKTARGDLERRLVAKGFGLEPTALSEVLKVTRAPMATGATNEYLLGHYYIQDLSSCMAVEALDAQKGQSVLDMAAAPGGKTTHIAQRMQNTGSIIALEPNQKRARSMSFNLDRLGVANTCILHADALATAKDLGNNNIEFDRVLLDAPCSCEGVIARDKTRKTSHSPEDVDYCAGRQEKMLEAAIGACQSGGIVVYSTCSFAPEENEVIVDRMVRKFGVSVEPMPHGSEGLACFGNMEFEKSVRNARRFYPHIHDTTGFFVARMRVP	3115.84	0.0603642	0.551025	2984	4079	3470	3422	3011	2797	2541	2906	2978	3292
NVIE_001480	CDS	142233	142877	+	-	-	PF17833.4;PF03657.16	UPF0113_N;UPF0113	-	0	PUA domain-containing protein	GTGACGTTTAGGGAGCTGACGCGGCAAGAGCAGACGCTTGTCAACAGGGCGCTTGACCTGTGGGGCGTGTTCGACGCGCTGAAAGGGAAAACGTTCCTTGTGGATAGCAGCAGCAAGGTCTACCTGATGTCGCCCGAGCTTGCAAGCGTTGTCATAAAGGTGCAGCCGGACGTGGCCGGCCTTGCCATAGGGAGCCTTGGCAAGAAGAAGCAGTTTACGCCCACACTTGCCGGCGCCAACCTTTTTGCGCGCGCAGGCGGCAAGGGGAAAAAATGCTATGTCCGGGTAGGCGAAAACGCGGAAAAACTGGTGCTGTACGGCCGGGACGTGATGGGCGATTCTGTGATCGAGGCGTCGCCCGAGCTTGGAGAGAACGAGCTTGTGATAATACTGAATGCG…	MTFRELTRQEQTLVNRALDLWGVFDALKGKTFLVDSSSKVYLMSPELASVVIKVQPDVAGLAIGSLGKKKQFTPTLAGANLFARAGGKGKKCYVRVGENAEKLVLYGRDVMGDSVIEASPELGENELVIILNARGEAIGIGRTRFSGKSILQKGRVAITTLADAGSYLRDEANNNADSSSGGGGGGEAERRAKMTRGRGTTAAAQQPKRRGVPG	2716.97	-0.377677	0.0710393	2386	3162	2144	2480	2420	2632	3142	2811	2338	3489
NVIE_001490	CDS	142874	143029	-	-	-	-	-	-	0	hypothetical protein	ATGAGAACAGAGGAAGAGGCCAAGTACGACCTCGACGAGCGCATCTTTGAGCTGTACGACAGCGGGATGTCCATTCAGTCCATAACGGAGGAACTGGACACCACGGCAGACTATGTCGCGACTGTCCTCAGAAACGTGTCCGTAGAGACAGGCTAG	MRTEEEAKYDLDERIFELYDSGMSIQSITEELDTTADYVATVLRNVSVETG	4663.36	-0.025924	0.858364	4636	5366	4645	5150	4731	5043	3183	5996	5178	3410
NVIE_001500	CDS	143158	144219	-	-	-	-	-	SP	2	hypothetical protein	GTGAAGTCGTTATCCGTAGTTGTTGCGACGTTGTTTGCCATACTTTTGGCATCCAGTGTTGCCCCAGCCGCTTTTGCTAATGACATGAACGCTGTGCTGGTCCCAGAGAGAGACAAGGCAGAAGGCCATTATATCGCCGTCAAGAACATTTCGCTCCGCTACCCGCCGGGCAGCCCTATTTCACAGGAGCTTAACGGCAAGGTTGACCGCGTCCAGTTCACCCTGAAAGGCGATGCAAACAGCACAGACAACGGCGTAGCAAATGCCATTAACGCATTTAACAAGGCGATGCTGGAGGCCCAGAGCCCCGTGGTGGTCACCAACATGACTATCACCTACACGGGTGTAATCAGGGGCTTTGAAAACAACGCGCTGATGTCCTACAAGATCGAGGCAGTG…	MKSLSVVVATLFAILLASSVAPAAFANDMNAVLVPERDKAEGHYIAVKNISLRYPPGSPISQELNGKVDRVQFTLKGDANSTDNGVANAINAFNKAMLEAQSPVVVTNMTITYTGVIRGFENNALMSYKIEAVPQMEKFVINGGGNQSSTTGDVVDLEWRRIVVTDPIVLNAPDVGEIEITKPINLIDKTHKDLAKQIFESQASSIFTTSILNFDKFKQPMGTWHFLFDPSGSLVESSSFYKEESGAKVVSIYSLGESSFREGTFEPEEEDATATIGGAQVQVHSQVPAPSGQIQIAGFAKIDQSAGSNIAVVTREAPADVQNATGNFPLQVLLVLGGMMGAIAVFILFKARK	37083.6	0.178827	0.00481444	37896	49324	42316	42658	37604	33498	28018	34042	35609	34769	detected
NVIE_001510	CDS	144179	145282	+	-	2.7.8.28	PF01933.21	CofD	-	0	LPPG:FO 2-phospho-L-lactate transferase	ATGGCAAACAACGTCGCAACAACTACGGATAACGACTTCACGAGAGAAAAGTGCCTTTGGCTGTTTTATAATCTTTGTTGTACTGTACACCAGAAGGTTGCGGATTTCGTTGCGCCCGGCAGATATAATAAAACGAATTTTGCATACTGTCCGAGTTTGATCACAATCCTCGCAGGAGGCACGGGCTCTGTCAAGCTGGCAAGGGGCCTTGCACGGCTGGAAAAAAAGAAGGAGGGTATAAACGTAATAGCAAACGTGGGCGACAACATCTGGCTCTACGGGCTGTACGTCTGCCCCGACATCGACACCCTAGTCTACGGGCTTGCCGGCTTGCTTGACGAAGAGCGCGGCTGGGGCGTCAAGGGCGACACGTTTTCCTTCCTTGGCCAGATGAAAAGG…	MANNVATTTDNDFTREKCLWLFYNLCCTVHQKVADFVAPGRYNKTNFAYCPSLITILAGGTGSVKLARGLARLEKKKEGINVIANVGDNIWLYGLYVCPDIDTLVYGLAGLLDEERGWGVKGDTFSFLGQMKRAGVDAWFGLGDRDLATHVLRTEMIKSRKKSLTQVTAYFAEKFGAGAAKVLPATDSEVETMITTDAGEMHLQEFWVKNAGSPEVHSVRYRGIGKARATRQALAAIEDADRIIIAPGNPVSSIGPTLALKDIRAALAKRRADVVAVSPIIGNAAVSGPAVKYMRAVGVQSSAAGVAEFYKDVAGSMVIDSRDREVASNMIRRLGMDVHETNITMQGRQDEVRLGRYLLLLLQRKSH	843.497	-0.0251331	0.839019	835	1039	852	888	832	760	670	803	879	947
NVIE_001520	CDS	145284	145967	+	-	2.7.7.68	PF01983.19	CofC	-	0	2-phospho-L-lactate guanylyltransferase	TTGACAACTCCAACAACAACAAAAACAATAATCGCCATAATCCCCGTCAAGAGATTTGAAAACTCCAAGAGCCGCCTGTCTACAGTCCTTGGCCTCCAAGACCGCGTGCGACTTTCGGGGCTCATGCTGGAAGACACGCTTGCAACCCTTGGCAAGTGCAGGTCGCTTGCAGAAATTGCGGTGGTGTCGGCAGACGAGAGGGCCGGCGAAATAGCCCTGAGGCACGGAGCGACCATCCTCTCGCAGGCGCAGGACGCCGGGGTCAACTCTGCGGTCGCGGTTGCAGACAGGTACGCCGTGCAAGAAAAGCATGCGGACGCGACCATCGTCATCCCGCAGGACCTGCCGCTCCTTGGCGCGGGCGACGTTGACGGCATCTGCTCTGCCGCTTCGGACCGC…	MTTPTTTKTIIAIIPVKRFENSKSRLSTVLGLQDRVRLSGLMLEDTLATLGKCRSLAEIAVVSADERAGEIALRHGATILSQAQDAGVNSAVAVADRYAVQEKHADATIVIPQDLPLLGAGDVDGICSAASDRCIVICPSLRYDGTNLLLRMPPGVIPTSYDNNSYDSHILSASAQGAAVRVIEQEHLMFDIDTQEDARQLVQMDLREVVAKNVALFLKEKLLSLSL	2716.46	0.220139	0.0593784	2748	3904	3051	2985	2910	2426	2242	2071	2489	2634
NVIE_001530	CDS	145956	146288	-	-	-	-	-	-	1	hypothetical protein	GTGCCGGACTGGAGGGACGTGACCGTCGTGCTGTGCGCCGGCCTCATCGTGCTTGGCGCAGTCGCGCTTGCAGCCTCGGCGCAGAGTTTCTCGATGGTGGAAGGCCAGATCGTTGAAAAGGGCATCGGCGTGATCAAGTTCGGGGACAAGAGGAGGCTCACAAACACCATCTCCGTCCTGATAGAGGGCGACGACAGGGTCTTTCAGGTAAAGCGCGGCACGGTGGTAAAGTACCCTGTCTCAGAGCGCGATGTGCAGGATCTCGAGATAGGCGCAAGGGTAGAATTGCTCGTTTCGTCGTACAGCTCTACCGTGCGCATACTAGAGAGATAG	MPDWRDVTVVLCAGLIVLGAVALAASAQSFSMVEGQIVEKGIGVIKFGDKRRLTNTISVLIEGDDRVFQVKRGTVVKYPVSERDVQDLEIGARVELLVSSYSSTVRILER	206.379	0.140274	0.318141	183	263	263	228	218	169	136	238	216	189
NVIE_0156	CDS	146385	147035	+	-	-	PF04471.15;PF00106.28	Mrr_cat;adh_short	-	0	hypothetical protein	ATGCACCCGGAGCTTCTGGCGAAGGCACTCGCCGCCATGTCGCAGGATACTACGCTTGACCAGTTCTGCCGGGACGCCGGCATTGCAAGCAGGTCTGTGGCAAGGAGCCTTGCAGAGGCGCTCCTTTCCCGGGGCATCGGCAGGGGTTCCCCAAGCGCCATGTCGTTTTCGCCCGGCGACAGGCTGGCTGCCGCCGCGCTTGCGCTGGAGGCAGGGTGCGACCCGGAGCGCGTGTCGCAGCACCTGACCTGGAGGGACTTTGAGCAGCTTGCCGCCGGCGTGCTTGCCTCGCTTGGTTACAGCACAAGGACCAACGTGCGCTTTACAAAGCCGCGCATGGAGCTGGACGTCGTGGGCACGAGCGCCGCCGGCCTTGCGCTTGCGGTGGACTGCAAGCAC…	MHPELLAKALAAMSQDTTLDQFCRDAGIASRSVARSLAEALLSRGIGRGSPSAMSFSPGDRLAAAALALEAGCDPERVSQHLTWRDFEQLAAGVLASLGYSTRTNVRFTKPRMELDVVGTSAAGLALAVDCKHWKRSNLSSISQHCARQAKRADELLRRESNISAAVPVVMTLHAASVRLVGGMPVVPVAKFHSFAMDVRGFLDEVLVVTRGPASR	1195.5	-0.162239	0.0228836	1046	1412	1093	1256	1201	1253	951	1349	1297	1205
NVIE_001540	CDS	147010	148803	-	-	-	PF09843.12	DUF2070	-	6	DUF2070-domain containing protein	ATGCTTGCGGCAAAGCAGGACGACGTTTCCAACATCCATAGACGGTGGTCTTTTACAAGGATAACACCGGGCTCGCTCCGGGCGTCGTACGCGATGATGCTTGCGTGCGCCGCGGTGGTCATCGCGGTATCGCACGTTTTCCACCTCCAGACCGACATGACAAGCCTTGCGGTGCACCTGCCGCTTGGGCTTGCAGTGCTTGTGGGCCTCACGTACCTCGACTTTGCAATGCTGCGGGGCACGCCGGTCAACAAGATGTCCAAGGTGGTCCATGTCACGTCGTTTGCAAACCTGCTGTGGGCGATCACCGTCATCGTGGGCATACTGGCAAGCACAGTTTTTGCCAAGCCGGGGACGACTGACTATATCGTGGCAGGGATGCTGCTTGCCGCCGGCCTG…	MLAAKQDDVSNIHRRWSFTRITPGSLRASYAMMLACAAVVIAVSHVFHLQTDMTSLAVHLPLGLAVLVGLTYLDFAMLRGTPVNKMSKVVHVTSFANLLWAITVIVGILASTVFAKPGTTDYIVAGMLLAAGLRISIFVSVFGAGMGRAIAICLVQPLIFFLAFVPAQSYNIVITDPAGLGFGALFVALAISWAAIVDRAGRPEIPSTFRVLQAFLSAWTENKAGGLEEYLESRAHDESVSTRIIRFLPQGAGNNQSAIILPDIHPGPFGSVGGSNLPYVLYERFGKSALVMHSVSDHSLNIPSKAEVDRYISSLSGAAVQSRGKTCSLPVQHRQGNATATAIVFGKSALLMLSLAPKGMEDVPQSVRKELESYAEGLGMDHLLLVDCHNAMGAQLGDQ…	10533	0.161917	0.0335225	10399	14352	12016	11982	10600	9564	8294	9587	9727	10142
NVIE_0158	CDS	148810	148980	-	-	-	PF03911.19;PF00009.30;PF03144.28;PF14492.9;PF03764.21;PF00679.27;PF02621.17;PF01557.21;PF03600.19;PF00857.23;PF02133.18;PF00731.23;PF01425.24	Sec61_beta;GTP_EFTU;GTP_EFTU_D2;EFG_III;EFG_IV;EFG_C;VitK2_biosynth;FAA_hydrolase;CitMHS;Isochorismatase;Transp_cyt_pur;AIRC;Amidase	-	1	protein translocase subunit SecB	ATGAGCAGCAAGAAAAAGAACGCCCCGCTGCCGGCTTCAAGCGCAGGCCTTCTCAGGTTCTTTGAAGACGAAACAAAGGGGATTAAGGTCAAGCCCGAGATAGTCATGGCTATCGCCGGTGCAATGATTGGCGTCTCGGTTATCATCAGGATCGTTTTCCCTGCCGGATGA	MSSKKKNAPLPASSAGLLRFFEDETKGIKVKPEIVMAIAGAMIGVSVIIRIVFPAG	1346.4	0.0213219	0.83061	1217	1687	1342	1539	1438	1282	1086	1380	1275	1357
NVIE_001550	CDS	149025	149426	-	-	-	PF06677.15	Auto_anti-p27	-	0	hypothetical protein	GTGCAGGTGACTCCCATCTGCTTTCACATGTCTTCCCCTGATGCTGCTGGGAGCGGTGGCGCAAGGATAAAGAGCGCCGCGTCTGCCCTTCTCAAGGGAGGCACGCTTGTGAGCGAACCCTGCCCAAAGTGCGGAGGGGTGCAGGTGAGGCTTGCAGACAAGACCAGCTGCATCAACTGCGGGTACGAAAACGCGGCCAAGGGGGAGCAAAAAACAACAACAGCTCCACAGGTCCAGGCCGCGGGCCTCGGCGCCTCGGCGGCCATAGTTGAGGGGAAGATAGCCGGGCTTGCATCCGAACTCAAGGACGAAAAGGATACGGCCGTCCAGAGGCAAAAGGCCGAGTTGCTAGAAGCGTACCTGCGCATACTCGAAAAGATGAAGGCCCTTTCTGCAAAG…	MQVTPICFHMSSPDAAGSGGARIKSAASALLKGGTLVSEPCPKCGGVQVRLADKTSCINCGYENAAKGEQKTTTAPQVQAAGLGASAAIVEGKIAGLASELKDEKDTAVQRQKAELLEAYLRILEKMKALSAK	2299	0.134106	0.14162	2350	2991	2543	2258	2636	1978	1693	2258	2246	2314
NVIE_001560	CDS	149695	150003	+	-	-	PF01253.25	SUI1	-	0	protein translation factor SUI1	ATGGCGGTTATCTGCAAAAAATGCGGCCTCCCTGATGACCTTTGCGCGTGCGGGGAGCTCGACAAGGAAGATGCACGAATTGTCATCCGCCTAGAGACGCGGCGCTGGTCCAAGACTACCACCCTGATAGAGGGCATTAACCCCAAACTATCCGATATGCAGAAAATAGTCAAGGACCTAAAGAGCAGCTTTGCCTGCGGCGGGACTGCCAAGGACGGCTTTATCATGCTCCAGGGCGACCACCGGGACGACGTCAAGGGCTATCTGGTAAAGAAAGGCTTTAGCGAGGAAGCAATCGAAGTCCAGTAG	MAVICKKCGLPDDLCACGELDKEDARIVIRLETRRWSKTTTLIEGINPKLSDMQKIVKDLKSSFACGGTAKDGFIMLQGDHRDDVKGYLVKKGFSEEAIEVQ	5858.95	-0.0682671	0.227406	5391	7303	5981	6421	5420	5836	4471	6460	6252	5766	detected
NVIE_001570	CDS	150071	151978	+	-	-	PF03924.16;PF00512.28;PF02518.29	CHASE;HisKA;HATPase_c	-	2	putative membrane associated signal transduction histidine kinase, with extracellular ligand binding and ATP binding domain	TTGCGGCGGGACGGCCTTTCGATTCCCTTTGCGGCACTTGCCGTGGCAGTCGCAATAACCATTTTTGCATGGTACACTGTGACAGTCTTTGTCAACGACCTGGAACAGGCCCGTTTTGACGACGAGGTCCTTGCAACCGTGTTTTCGATAAACAACCGCATGCAGGAGTACGAGCAGGTGCTCTTTGGCGGAAAGGGCCTCTTTGCCTCATCGCAGCAGGTGGAAAGGGCAGAGTGGAAGGCTTTTGTGGACAACCAGATGATCCCGCACAGGTTCCCCGGAGTGCAGGGCATTGGCTTTATCGAGCGCGTCCCTGCAGGCGAGCTTGCATCGCACGTTGCGAGCATGCGCAGCGAAGGATTTGCAGATTATGCCGTGCAGCCGGAAAGCCAAAAACAA…	MRRDGLSIPFAALAVAVAITIFAWYTVTVFVNDLEQARFDDEVLATVFSINNRMQEYEQVLFGGKGLFASSQQVERAEWKAFVDNQMIPHRFPGVQGIGFIERVPAGELASHVASMRSEGFADYAVQPESQKQEYYPVVFIEPFDARNRQALGFDVSSEQVRNAAISRALESGQTTITGKITLITETEADMQRGFLMLVPVYENGMPAGTPDERRESIRGFVYAPFRMNDLMNGIMSLTARDITFSVYDGQPASESLMFDLAAVTGTKEGEIDGSLEKTVIMDIGGRQWTLEFAALDSIHSGFNLFIPYVVLAVGFALSGVLFYVMYSASRLREETAELAWAAEEIARGNLDVRLDAGLLGSQDRVGSLARVFDEMRKSVKAGTDDLKKMNEDLVRIDK…	7796.65	-0.147472	0.0320355	7022	8904	7756	8047	7608	7414	7010	8511	7904	8196
NVIE_001580	CDS	152019	152468	+	-	-	-	-	-	0	hypothetical protein	GTGCACAAGAACAACGTCAGACGACGAGGAAAGCTTGAAAGCAACCTTGCCGAGACAGTGCGCATGGCGTCAATCGTGCAAAAGGGTGTAGAAAGCGGCCGGTCCAGCTACGTCGAGATGAGGGCGCTTGCCCGGCTGACGGGCCAGAACGTCAGGGCAAAAGTGCACAAGATCCAGGCCAGCCTGAAAAAGGACGACAACGACAGCGGCAGCAGCCTCAAGGCCCTGCTAAAGACCCTTGCAACTGACATGTCGGAAGGCTATGCCGACGTGCTGACGCCAAACGGCATAATCAGGGACGACAAGCTCGACGCGCTTTTGTCGCTTGACTCTGACATTGTCACGTGCCTAAAGATTATTGCAGCAAAGGACAGTCCAAAGGAAGCAGAAGATGTCCTG…	MHKNNVRRRGKLESNLAETVRMASIVQKGVESGRSSYVEMRALARLTGQNVRAKVHKIQASLKKDDNDSGSSLKALLKTLATDMSEGYADVLTPNGIIRDDKLDALLSLDSDIVTCLKIIAAKDSPKEAEDVLKGLVEERKKFVAALRA	5442.2	0.350402	4.42692e-08	5542	7239	6970	6333	6350	4353	3801	4957	4971	4796
NVIE_001590	CDS	152458	153372	-	-	-	PF08271.15;PF00382.22;PF00382.22	TF_Zn_Ribbon;TFIIB;TFIIB	-	0	transcription initiation factor IIB	TTGGTAAAAGACATCTCTATGTTTGGCGACCGCTGCCCCCGTTGCGGCAGAGGGTCGATGGTTACAGACAACTCTAGCGGAGAACTGTTTTGCGGTAACTGCGGTTTCGTGGTAAGCGAAAGGATAGAGGAGATGGGCCCCGAGTGGCGCGCCTTCTCAAAGGAAGAGCACGAGGACAGGAGCAGAGCAGGCATCCCGACGTCTCTTGCCATGCACGACATGGGCCTTGCAACAATCATCGGCCCCGTCGACAAGGACGCCTCGGGCAAGCCGCTTTCCGCATCCATGAAGAGCACGATCGAGAGGCTCAGGACGTGGGACAGCAGGAGCCAGGTGCACGAGCCGGTGGACCGCAACTTCCGCCAGGCGTTCTCAGAGCTTGACAGGCTCAAGGACAAG…	MVKDISMFGDRCPRCGRGSMVTDNSSGELFCGNCGFVVSERIEEMGPEWRAFSKEEHEDRSRAGIPTSLAMHDMGLATIIGPVDKDASGKPLSASMKSTIERLRTWDSRSQVHEPVDRNFRQAFSELDRLKDKLAVGDAVIEKAAYVYRKALEKGLVRGRSISALVAAALYAACRDTETPRTLKDIANASNIKKKDVARCYRLLIRELDLKMPVVDPVKCVARIASKAGLSEKTKRKALEILKKAEEGKISAGKDPMGLAAAALYVACVMNGENKTQKDVAEAAGVTEVTIRNRYKGLKTHLKL	12913.7	-0.0999085	0.0604517	12121	15862	12544	13451	12422	12154	10729	14686	13443	12942	detected
NVIE_001600	CDS	153667	153864	-	-	-	-	-	-	0	hypothetical protein	TTGCATGGCTTTCCGTCGTGCATCATTCCATTTATGTTTTTGCTGGAGACGATGATAGATAGAATATATAGCGCGTCAATTGCAAGTGCAGGCATGGCAAGACGCGAGAACAACAAGACGCACGCCTACAGCGCCCAGAGGTCTGGCAGCAAGAAATATGCCAAGGCAGAAAGGCGCAAGCGCCACAAGCCAAGGTAA	MHGFPSCIIPFMFLLETMIDRIYSASIASAGMARRENNKTHAYSAQRSGSKKYAKAERRKRHKPR	739.4	0.16417	0.25754	819	824	910	782	797	733	462	742	889	541
NVIE_001610	CDS	153859	154191	+	-	-	-	-	-	0	hypothetical protein	ATGCAAGGCAACCGCGTTCCAAGGTGGCTTGTCGAAAGCGACCCGTCGTGGGAAAAATCAATCGACTCTGATCTGGGCATGCTAAAGTGGACCAAAAAGGGCACCAACATCCAGGCAGTGTGCCCGCCGACAGGCATGTTCTGCGACATACTGGGTCAGGATAACAACGGCGTACAGGGCGGCCTTGCAGACCTAAGGGCAGGCATCGAGCGCATGAACAGGCAGCAGGCAAGCCCCGCCCAGGACATTTCAAAATACTTGTCCAGCCGCTACCTCAACCCGGGAATAAACGGGCCGGCGCGCTTTGACCTGAGAAGGACGCGCAAGTTCTAA	MQGNRVPRWLVESDPSWEKSIDSDLGMLKWTKKGTNIQAVCPPTGMFCDILGQDNNGVQGGLADLRAGIERMNRQQASPAQDISKYLSSRYLNPGINGPARFDLRRTRKF	11420.2	0.194392	0.000403714	11540	15707	13015	12774	11946	9985	8488	10941	11000	10499
NVIE_001620	CDS	154226	154912	+	-	5.3.1.6	PF06026.17	Rib_5-P_isom_A	-	0	ribose-5-phosphate isomerase	TTGTCGTCACTGCTGCAGGATGCAATACAAAAGCTGGCCAAGGACGCGGTGGGCAGGTTTGTCAGGCCAAATCAGGTGGTGGGCCTTGGCAGCGGGAGCACTGCTGCCTACATTGTCCGGGAGATGGCGGGCCTGAAAGCCAAGAACACGCTCCTCTGCGTCCCGACGTCATTGCAGATAAAGGTCGAGGCAGAGAAATCCGGCCTGCGCTTTGCAGACGAAGGCCGCATACCGGACATCGACATTGTGTTTGACGGAGCCGACCAGATCGACGGCAGGTTCAACATGATAAAGGGCGGGGGCGGCGCGCTCTTGCGCGAAAAGATCCTGATATCCTCTGCCAAGACAGTCGTCATTGTGGCCGACGAAGCCAAGTTTGTCAAGTCGTTTTCAAGGTCC…	MSSLLQDAIQKLAKDAVGRFVRPNQVVGLGSGSTAAYIVREMAGLKAKNTLLCVPTSLQIKVEAEKSGLRFADEGRIPDIDIVFDGADQIDGRFNMIKGGGGALLREKILISSAKTVVIVADEAKFVKSFSRSVPIEVHPMARTSAAKKLEEVGGRPAMRTLDKGYPFVTENGNIILDTVFSSIPDPEKAELELKGIAGVMEVGLFTRKSDVYYYRAKSDGTFEMVNP	3295.1	0.113741	0.188212	3329	4392	3637	3587	3303	2887	2631	3000	3268	3283	detected
NVIE_001630	CDS	154976	155365	+	-	-	PF01741.21	MscL	-	2	large-conductance mechanosensitive ion channel	ATGTCGGGCAGTAGCAGTGGCGGCAGCACCGCCCCTCCGCCAGAGAAAAAAACCCTGATGACGGAGTTTATCGACTTTCTAAAGACCTTCGGGGTGATAGGGCTTGCCATCGCGTTTGTAATCGGCGCTGCCGCGTCAAAGCTCGTGACTGCGTTTGTAAACGACATAATAACCCCGATAGTCGGGCTTGCGCTTCCGTCCGGCGACCTGAGGACACTGGCTTACAACGTTACAAATACTGCTACTGGGGCGACGTCGAAATTCTCGTACGGAGACCTGATAGCAAACATCATAGACTTTCTCATCATTGCCTTCATAGTCTTTTTGATGTACAAGCTCCTCTCCCGGTACAAGGTGCTCGGGGTAGAGGACAAGACGAAAAAGACCTAA	MSGSSSGGSTAPPPEKKTLMTEFIDFLKTFGVIGLAIAFVIGAAASKLVTAFVNDIITPIVGLALPSGDLRTLAYNVTNTATGATSKFSYGDLIANIIDFLIIAFIVFLMYKLLSRYKVLGVEDKTKKT	926.13	-0.0639934	0.612906	951	989	929	950	973	1027	601	1058	1035	852
NVIE_001640	CDS	155362	156768	-	-	3.5.2.2	PF01979.23	Amidohydro_1	-	0	putative amidohydrolase family protein	ATGGAAAACTCTTGCGACATACTCGTCACAAACGCGTCGGCCGTCATACCCAAGGTCGGAGTCGTCGAGTGCGACATCGCCATTGAAGACGGCAGGATAAAGACGCTAAAGCCGTCGCAGAACGCAAGCGCATCGAGAAAGATAAACGCGGCCGGCAAGTATGTTTTGCCAGGCGCAATAGACCCGCACGTCCACTATGGCGTCTACACCCCGATTGACGAAGCGGCGCGTACAGAGTCGCGCTCGGCGGCAGTCGGCGGCGTCACGACCATGATGCGCATGCTGCGCCTCTACGACAGCGACTACCGCGCAGTCGAAAGGCAGCTTGCGGCAAGCAGGGGCGCGCACTGCATCGACTATGCGATCCACGCGTCGATATTGAGAAAGGAGCAGGTCAAG…	MENSCDILVTNASAVIPKVGVVECDIAIEDGRIKTLKPSQNASASRKINAAGKYVLPGAIDPHVHYGVYTPIDEAARTESRSAAVGGVTTMMRMLRLYDSDYRAVERQLAASRGAHCIDYAIHASILRKEQVKDIPYLKKKGINSLKIYMNLGADLNHIYMDLEPGEHGVKDGEVNMDDSLLSAIVEGGAKEHSTILVHAENPAVCAEHIRRGKEKGMTGLKAWSDCRPAQSEAESVAKVSALGRKFGANLYFVHIGSNAALDAILAERQKGNANYYIETCPQYLTHTYDFASMTGKVVPPIRSKSDVQSVWSALRNGIIDTVGTDHVANRLDIKMGNGDLWSALAGFPGIATMLPVLLDRGVNGDRIGIERVAEITSYNAARIFGMYPRKGTIQQGSD…	6486.29	0.286249	7.99243e-05	6831	8799	8082	7493	6751	5793	4556	5672	6516	5406
NVIE_t0030	tRNA	156878	156950	+	-	-	-	-	OTHER	-	tRNA-Ala	GGGCTGGTAGTTCAGGGGTAGTAATGCTCGCTTCGCAAGCGAGAGGTCGCGGGTTCAAATCCCGCCCAGTCCA	-	20.9	-0.457826	0.227575	14	27	19	18	17	28	10	25	31	24
NVIE_001650	CDS	157005	157103	+	-	-	-	-	-	0	hypothetical protein	ATGCCAACCAAGCTGTCAACCATCGTAGAAAAGTGCATAGAAGCGATTCGCAACAAGATCCTTTCTGGCTGCCAAAGCAAGGCATATTCGGGTGTTTAA	MPTKLSTIVEKCIEAIRNKILSGCQSKAYSGV	25.7299	0.382951	0.297586	21	42	41	27	25	18	20	15	27	26
NVIE_0169	CDS	158725	158871	+	-	-	PF08915.14;PF00587.28;PF03129.23;PF05552.15;PF05552.15;PF00924.21	tRNA-Thr_ED;tRNA-synt_2b;HGTP_anticodon;TM_helix;TM_helix;MS_channel	-	0	hypothetical protein	GTGACTCCCCAAAAATATGCAATATTTGGCATTTGGAGAGTTCTCGCACACGAGTCAAAAGAATACGAGCATGTAAACGAGTTTACAGATGCCCGCGGTGAAAATCCAAGAAACCACAAACAGAATAATGCCCGGAATAATGGCTAA	MTPQKYAIFGIWRVLAHESKEYEHVNEFTDARGENPRNHKQNNARNNG	14.4794	0.571031	0.318257	24	14	28	17	8	7	13	23	7	6
NVIE_001690	CDS	159432	159614	+	-	-	-	-	-	0	hypothetical protein	ATGGTGGAAACAAAAAAGTTGCTTCTTGAGGCTGAAATCCTAATTGACGTGCCCAAAGATATCGTCGAGGATGAGGAAAGACTGGATGATGTCACACAAGGACTAGGCAAGGCTCTCACCAAGGGGCTCTACGACCAAGGAATAGACTTTCAGGTTAGCCGGCTAAGCTTTAGGCTGAAATAA	MVETKKLLLEAEILIDVPKDIVEDEERLDDVTQGLGKALTKGLYDQGIDFQVSRLSFRLK	38.2341	-0.559209	0.0446572	29	31	46	29	29	52	35	57	43	32
NVIE_001700	CDS	159767	160072	+	-	-	-	-	-	0	hypothetical protein	ATGGGGGCGGTTTTCAGGCCCGGAGATATAACAAAGGGTCGCAAAAGCATCATACAGAATGCCCTGAAAGACACCCATCCAGATATTAGAAAACAGATCCTGGACCTACTCAGCTCCTGGGAGGGGACGAAATCGGAAGAAAAACTGATGGTGATGATGGGAAAGGAGAAAGCTGAAACATTCCTCAAAGAGATCTCCAAGCAAGAAGAAAAGAGGGATAATAGCGTTAACGATAAAGTGCAAATTACAAGGGCAGGAATGCCTGCGGAAGAGGAGGAAGAAGAAAGAGCCGCGAAAAAGGATTAA	MGAVFRPGDITKGRKSIIQNALKDTHPDIRKQILDLLSSWEGTKSEEKLMVMMGKEKAETFLKEISKQEEKRDNSVNDKVQITRAGMPAEEEEEERAAKKD	25.8495	-0.293145	0.389413	20	31	26	22	25	26	24	40	24	23
NVIE_001710	CDS	160261	160359	-	-	-	-	-	-	0	hypothetical protein	ATGATTAGCGCGATGCAAAACTATTACAAGATAAACGATGTCCACGCACTGACCAGCTTCTTTCAGGCAGCCGGTCTTGTAAAGGATGACGGCGGCTGA	MISAMQNYYKINDVHALTSFFQAAGLVKDDGG	17.5557	-1.28328	0.0018614	11	8	10	14	11	16	23	43	19	19
NVIE_001720	CDS	160666	161079	+	-	-	PF11695.11	DUF3291	-	0	hypothetical protein	ATGCAGGAAGACCGAAGCCCCGATGGCTCTGAAAAGCAGGAAGGTGAATTCATATGCGTTGCCACTTTTCTTCCGCTAAAAAGCTGGAAGTACATGCTGCCTTTTCAGCTAATGACGTCAAAAGTGTTGAAACAGGCAAAGAAAAGCAAAGGGATGGTCAACTATGCCGTCAAGGCTAATTTTCCAAAGAAGCATTTCTGGACACTATCAATCTGGAAAGACCAGGATTCGTTCAGGAACTTTGTCATGGCAGAGCCGCATGCCACTGCCATTGCAAAATTCAGCAGATGGGCCGGCGATGGTTCAGCGTTTGTGGAATGGGCAAGTTCAGACGGCTCTATCGACTGGGCGGAGGCCCTGAAGAGGCTGCAGAGCCCTACTTTTTACTATGGCAATAAA…	MQEDRSPDGSEKQEGEFICVATFLPLKSWKYMLPFQLMTSKVLKQAKKSKGMVNYAVKANFPKKHFWTLSIWKDQDSFRNFVMAEPHATAIAKFSRWAGDGSAFVEWASSDGSIDWAEALKRLQSPTFYYGNKNTGA	96.8743	0.0747392	0.759457	121	132	97	100	78	101	79	96	70	103
NVIE_001730	CDS	161206	162162	-	-	3.5.1.104	PF01522.24	Polysacc_deac_1	-	0	putative polysaccharide deacetylase domain containing protein	ATGTTACTACTAGCGGCCGCCGCCGGCGGCAACAACATTATGTTGCCGACAAAGGCGCATGCCCTGACTGACGCCTGCAATTGCGTGATATTTCGGCTGGATGACGTCCAGGACTTTTGGCTCGTCACCGTCCAGTCCGCAGTTATCGACAAGGTCGTGGAAAGAAACGAGAGCCTTGACCTGGCGATAATAATGAACCATATCGGAAACGATCCCGCCATAGTCGGCAAGGTAAGGGAAAGCATTGCGACAGGCCTGATTGAAACGTCCCTGCACGGATGGAACCACGTGGATTACCGGACGCTTCCATTGAAGGAACAGCAGGAGACCCTGGAAACGGCCAACCAGAAAATGGAGGAGCTGTTTGGAAGCAAGACCAGAATATTTGTGGCCCCGTAC…	MLLLAAAAGGNNIMLPTKAHALTDACNCVIFRLDDVQDFWLVTVQSAVIDKVVERNESLDLAIIMNHIGNDPAIVGKVRESIATGLIETSLHGWNHVDYRTLPLKEQQETLETANQKMEELFGSKTRIFVAPYNAYNDDTLEAASQAGLTILSSEFDEEMGSIYDPDEPDSPDNKIYKAAAGSDLKDQYGVYHLPQAIGFYTYDSEPPTKTPLTRIESQIDSTIASYGYAVVTLHPQDFTVKDANNNPTEAISQTEIDDLDALITWINDQGYHIGTFSSTVDAQTPPPAVDNNSTVSDIIAPLANTIVVPSFRLSFGN	117.799	-0.0632348	0.781543	118	165	115	105	113	149	69	138	105	121
NVIE_001740	CDS	162594	162851	+	-	-	PF14947.9	HTH_45	-	0	hypothetical protein	ATGGACATCGCCGCTGACGTGCTTGAAGTTGCACAGGGCGGCGCGATAAAGACGAGGATAATGTACAAGGCCTTCCTGTCGTTCCCGCAGCTTAAGGAATACCTTGAGCTTTTGCAGGGCGGCGGGCTCCTTGACTATGTGGCCGAGGAAAAAGAGTACCGTGCCACAGAGCGTGGAAAACGCTTTTTGAAAATGTACAAGGAGGTAGGGCAGGCTATACTCCCTGCAGGGCTCAAGAAGAAAAAGATGCTGGCCTAG	MDIAADVLEVAQGGAIKTRIMYKAFLSFPQLKEYLELLQGGGLLDYVAEEKEYRATERGKRFLKMYKEVGQAILPAGLKKKKMLA	869.16	-0.43776	6.37633e-08	746	905	735	791	749	949	759	1282	947	881
NVIE_001750	CDS	163206	164114	-	-	-	PF01833.27	TIG	-	1	hypothetical protein	ATGTTTGAAACAACAACAAGAAGACACACAACAGTACTGGCTGCCATAGTCGGTCTGGCAATCTTGGGCACAATCGCGGCGCCAGGATTGGTAGCAGGCAACGCCGCAGCACAGATCCTACAGGGCAACGAAACGACGGTAACGCCGCCAGGCAACGAAACTTCTACAATGTCGTTAGGTAACGAGACATCATCTACAGTGCCACCAGGTAACGAAACATCATCATCAACAACAGCAGCAGGATCGATCACCCTGACGCCAACTTCTGGCGGAGCGGGCAGCAACGTTACTATCGATGGAACCGGATTCTCAGCGGGGCAGACATTTGGATTTACGTTTGACGACAATTACATCTTGACAGGGAACATGATACAGTTTGCCACGGGTGAATTCTCTACA…	MFETTTRRHTTVLAAIVGLAILGTIAAPGLVAGNAAAQILQGNETTVTPPGNETSTMSLGNETSSTVPPGNETSSSTTAAGSITLTPTSGGAGSNVTIDGTGFSAGQTFGFTFDDNYILTGNMIQFATGEFSTTALIPDNATIGDHEVKATGSSGESATATFTVEESGNATSSAVPPGNETLPVPLGNETATTPGNATSTPGIGIASLFLTPTSVNAGSELLITGSGFGDNQNVTLSIDGNPLDTNSTITTDASGAFTVAVVIPADTTVGDHQITATDDSGVEASATLNVTTAPTTLPRTPP	485.676	-0.0900264	0.462759	451	536	502	524	487	507	369	660	472	409
NVIE_001760	CDS	164587	165042	-	-	-	-	-	-	2	hypothetical protein	ATGCAGGGCAGAGAAAAAATATCCAGGCTAGACAGCAGGATGATGATTCCATTTAGATTGAGGGCGGCTGCCGCGCTTGGAATCTCGGTCGTTGCAGATGTATTGGACTATGTTGCAGCGCCCCTCTTTGCCACCCCATTGATCGGCGATGTCACCGATGCTTTTGTCAGCATGGTACTGTATTCAATAACAAAGAGCAAAAAGGCTGCCGTGATTAACGCGCTTGAATTTATTCCTGTGATCGGAGACTTTATCCCGGTATACACGCTATCTACCCTGATATGGATTTATGAGGAAACAACAAAAAGAAGGCAAGCGGCGGCTGCAGCAGTAAGGGAAAAGAAGGTTCCAGCTCAGCACATCGATGCCACTCGCCCTGCGGGAAGCAAAGTGAAAGGG…	MQGREKISRLDSRMMIPFRLRAAAALGISVVADVLDYVAAPLFATPLIGDVTDAFVSMVLYSITKSKKAAVINALEFIPVIGDFIPVYTLSTLIWIYEETTKRRQAAAAAVREKKVPAQHIDATRPAGSKVKGETDLKALASRRYARWKRI	72.1262	-0.201799	0.408002	51	95	87	67	61	77	49	114	74	62
NVIE_001770	CDS	164987	165193	-	-	-	-	-	-	0	hypothetical protein	ATGATTATGACGGCAATAAGCGAGTATCCTTTTGTTCTTTTTAATTTCTATTGGAATTTGTGCATTTTGGCAGCGGGTACATCTCAAGAAATTAATATCGCTAGTGATATGCTTATAGGCACCCTGCACGTAAAAGTAACCACAGAAAAAAATGCAGGGCAGAGAAAAAATATCCAGGCTAGACAGCAGGATGATGATTCCATTTAG	MIMTAISEYPFVLFNFYWNLCILAAGTSQEINIASDMLIGTLHVKVTTEKNAGQRKNIQARQQDDDSI				2	3	2	4	5	0	0	4	4	1
NVIE_001780	CDS	165190	166833	-	-	-	PF01734.25	Patatin	-	1	putative Patatin-like phospholipase	ATGCAGCCAGAAAAGAGTCAGGCCAACACGCAGGAAAACGCGGGCAACAATAACGTTCCTAGAAAGCAGAGGGCCCTGATCCTCCAAGGCGGCGGGGCTCTCGGTGCGTATGAGGCAGGCGTTTTCAAGGCATTGTCAGAAAAATTGTCGCCGCTGGACGACGACAGCAACAGACGGGACGGCAGGCAGCAAGGAAACCTGTTTGACATCGTCGCAGGCGCGTCGGCAGGGGCCATCAATGCGGCCCTCATTGTAGACTATGTCATCAGGAAGAGAAGGTGGGAGGGGGCTTCAGATATGCTCTGCAATTTCTGGCGGGATGTTTCCACGCCGATATTCTGGCCGGATAGCAAGTGGCTCAGCAGGGGCTGGCAGTTTTGGGAAAACGCGAGGAAATTT…	MQPEKSQANTQENAGNNNVPRKQRALILQGGGALGAYEAGVFKALSEKLSPLDDDSNRRDGRQQGNLFDIVAGASAGAINAALIVDYVIRKRRWEGASDMLCNFWRDVSTPIFWPDSKWLSRGWQFWENARKFQADFFGRFVLPNLQAATSTREEWPFLSYYFLWPDNLGPLASEEAFRRYWSWYQFAFTSLGTPNVLSPGIIQPDFRFHNPYNYLVRYGNAPLAMAIKKYWDYEKRPIKTSYDKNEPRLLFVSVDVKDAITATFDSYEKENGVWKTEYAHETVGGDGRRRDRHVIEYGQGLSIDHLLTSMSSHLRYRPPDLEATTITEEQNKADTLKKETRYFWDGFYLSNTPLREVLQAHRDYWHKIRNHSNTASLTAAAAMSKAKEARAATTVPDL…	654.936	-0.0729631	0.401112	632	781	664	718	602	628	536	767	628	658
NVIE_001790	CDS	167077	167436	+	-	-	PF07883.14	Cupin_2	-	0	cupin domain-containing protein	GTGGCAAGCATTCAGAAGAAAAACCTGGATTCGCCAGACGAAACGCGAAATTTTGACAAAGGCAAGATGCAGATAGTGAATGTAGAGGATGTGACTCTTGGCCGCTTTGTACTTGAGCCGGGCTGGCAGTGGTCAAAGTCAGTCAAACCGCTGGTAAAGACAGACAGTTGCCAGCAGCATCATACAGGCTACATAATCTCTGGAAGGATGAGGGTCAGGATGGACAACGGGGCTGAAGCAGAAGCAGGCCCTGGAGACTTTGCGATAATACCGCCGGGTCATGACGCCTGGGTGGTGGGAGACGAGCCCTGCACTGGCATAGACTTTACAGGGGCAAAGACGTACGCAAAAAAATCATGA	MASIQKKNLDSPDETRNFDKGKMQIVNVEDVTLGRFVLEPGWQWSKSVKPLVKTDSCQQHHTGYIISGRMRVRMDNGAEAEAGPGDFAIIPPGHDAWVVGDEPCTGIDFTGAKTYAKKS	127.884	-0.403233	0.0153698	94	137	104	143	110	153	106	175	112	154
NVIE_001800	CDS	167437	167736	-	-	-	-	-	-	0	hypothetical protein	ATGGTTGCAAAGAAAGCAGGCAAAAACCCTGGCGCCAAAGAACAGCTGGAGAAAATTTCCCTAAAAGCAAAGTCATCTGCCCAGGCGATTAAAGACCAGCTGCGTTCAGTCACGGTTGCTATTGAGGAGAGGGTGGCGATAGACGACCACATCAACAACATGTCTAACGAAATGGAATACCTGCTTGACAGCATAGACAGCATCCCAAGGGCAGGTCAGAAAAAAATTCTAGTTGCATACAAAAAGTTCTTGAAAGAAAACCTGGACGCGGTCGACAGCCGGCTCAGGAAGACAGGCTAA	MVAKKAGKNPGAKEQLEKISLKAKSSAQAIKDQLRSVTVAIEERVAIDDHINNMSNEMEYLLDSIDSIPRAGQKKILVAYKKFLKENLDAVDSRLRKTG	306.346	-0.402678	0.00465519	284	279	278	303	254	280	244	487	305	372
NVIE_001810	CDS	167842	168126	-	-	-	-	-	-	0	hypothetical protein	ATGACGGATGGATCAGAAAAAGGGAATGGGAATGATAATGTCAAGGATAGCCGGAAAGCAGACGAAGCATCTTCAGACTCCAGGCAGAGTTTCCGCGGCATCGAAAAAATAACTGCAGATTTCCAGTGCTTTGTTTGCGGAGCCGTATTTAACACGGATGAAGATAGAAAACAGCACCTGGAAAAAGAAGCACACGGAACGTTACATGAAGAATCTACTGAACAAGACAAGGAAATTGCCAGGGAGCAGGAGGAATTAAACGAGAGCCACGCCCATCACGTTTGA	MTDGSEKGNGNDNVKDSRKADEASSDSRQSFRGIEKITADFQCFVCGAVFNTDEDRKQHLEKEAHGTLHEESTEQDKEIAREQEELNESHAHHV	151.98	-0.20329	0.248311	139	169	145	159	141	141	111	238	179	122
NVIE_001820	CDS	168215	168463	-	-	-	-	-	-	0	hypothetical protein	TTGCTGCATCGCAAGCAGTACAAGAAGCACACCCTCCAGAGACTTGCAGAACAGGGTTGTATGTCAATGCTAAATAGCAAGATTGCGTATACATATTCCACAGGCGCGTATATGGGCTACAGGGTAATTTGCGAGCGGCATAATCTCAAGCAGTTCTGCAATACGATGATGGAAGCAAAGGCTGTCCAGATCCAGCACAAACGCGAAGGATGCCTTGAATCAGAGATCAAGAAACCCGGCCAAAGGTAA	MLHRKQYKKHTLQRLAEQGCMSMLNSKIAYTYSTGAYMGYRVICERHNLKQFCNTMMEAKAVQIQHKREGCLESEIKKPGQR	101.225	-0.649491	0.000424444	75	85	87	94	79	122	68	181	125	108
NVIE_001830	CDS	168561	169790	-	maeB	1.1.1.38,1.1.1.40	PF00390.22;PF03949.18	malic;Malic_M	-	0	NAD(P)-dependent malic enzyme	TTGGGATTGAAGGAAGACGCAATCAACCTACACAGGATGCTCAGGGGCAAGATAGAGATACGCAACCGGGTTGCTGTCGACAACATATTCGAGGAAGAAAAAGGCACCCTGGGCTTGATTTACACGCCGGGAGTAGCCTATGTATCCAAGGAAATAGGCGGAAACAAAGAGCTGGCCTACGAATATACCTCAAAATGGAACAACGTGGCCATAATCTGCGACGGCACCAGGGTTCTGGGCCTTGGAAATGTCGGGCCGGAAGCTGCAATCCCTGTCATGGAAGGCAAGTCCGTCCTTTTCAAGTCGCTGGCAGACATTAACGCGATACCCCTGTGCATAGCCACCCAGGACAAGCAGGAGATAATCAGGCTTGTAAAGGCAATCCAGCCGGGATTTGGA…	MGLKEDAINLHRMLRGKIEIRNRVAVDNIFEEEKGTLGLIYTPGVAYVSKEIGGNKELAYEYTSKWNNVAIICDGTRVLGLGNVGPEAAIPVMEGKSVLFKSLADINAIPLCIATQDKQEIIRLVKAIQPGFGAVNIEDIESPKVLEIVEVLKNELDIPVFHDDQHGTAVITLAALVNALDLVGKKLDKIKVVIAGAGSAGYGIYRILEQAGCRDIIVADSKGAIYKERADIVSSSSSKNRYRQEIAERTNAGKIRGGIGDVINGADLFIGVSGRGNIISKEMVGTMNKDAIVFALSNPDPEILPPDALDAGARIAATGRSDFANQINNAVVFPSVLRALLDLRARYLDEDMLVAVAFAIASLVDRKHLTESFIIPRVNDPRILPVVTQTLRDAVMKHM…	1883.98	-0.393688	1.11925e-06	1547	1849	1681	1885	1686	1847	1703	2732	2017	1990
NVIE_001840	CDS	169967	170257	+	-	-	-	-	-	0	putative Zn-finger domain containing protein	GTGATCCTGCGCAAGGAGTTCTCATGCGACCAGTGCGATGCCAAGTTTGAAAATTATGATGACCTGATAAAACACGCCCGGGAAGTGCATCACCATGCGATTGTCCGCTGCCATGACTGTGGCAAAGAGTTCGTACATGAAAAGGACAGGCTCCACCATGTCAGAGAAGAGCATGAAAAGAAAGCCCTATCCCGGGCAAACAAGAACCTGCACAAGCACAACGTAAAGAATCCTGCGCCCCAGGACGAAGTGGACCTGCACAGGAAAACGTTCAGCAGCAATTTTGAATGA	MILRKEFSCDQCDAKFENYDDLIKHAREVHHHAIVRCHDCGKEFVHEKDRLHHVREEHEKKALSRANKNLHKHNVKNPAPQDEVDLHRKTFSSNFE	167.93	0.445817	0.0268479	226	206	169	234	190	115	96	231	150	102
NVIE_001850	CDS	170423	171235	-	-	-	-	-	SP	1	exported protein of unknown function	ATGAAGACAATCTCGATGGCTTTGGCCATTTTTGCCTCTGCGATCCTCCTTGGGTCGGCCATTGCCCTTGGTTCCGTCAGCAGGGCATACGCACACACGTTTGCAGGTAATGAAAACGTGGAATTCCTCACAATGGTACAGGAGATAAAGGTGGAGACGTTGCTTGCCGGCAACAGTACTTCAGACAAGGAAGTGGCAAACCACCACATTGAACACGCGGCCGAAGCGCTGACCAATTCTACGATAGAGGAAATAGCAGAAAAGAACCAGAGGATAGCCAATGACCTCCCGCTATCCATCGAGCAGCTGAAAACGGCGATAGATTCAGGCGCCAGCCCTGACGAAGTAAGACAGGACGTACAGGCAGTCAGCGACCTGCTGGATGAGGCCGTGCAGGTC…	MKTISMALAIFASAILLGSAIALGSVSRAYAHTFAGNENVEFLTMVQEIKVETLLAGNSTSDKEVANHHIEHAAEALTNSTIEEIAEKNQRIANDLPLSIEQLKTAIDSGASPDEVRQDVQAVSDLLDEAVQVRIERSQATNSTVQATVVANLVDEALEHYGEAVGFEGNMTDMSSMSTPDTDMRANATVASVPDYQSAQAFAEKAQELYQQIKPEALSGTDNAVKELDDAFPAFASAIKGKASPMEIMEIAHMKIHPSLMTAYGLQAAS	508.054	-0.711888	2.67281e-06	355	432	425	442	393	553	471	980	443	610
NVIE_001860	CDS	171443	171742	+	-	-	PF14947.9	HTH_45	-	0	''Winged helix'' DNA-binding domain containing protein	ATGAAGGTGGAAAATTACGGAGAAAGGGGCCTTGACAACGGCATTGTGCTGAAACTGCTCTCTGCAATTAATACGGGCTCTGAGAAAAAGCAGCTGGAATCTGCAGCCGGCATTTCAAGCAAGCAGTTGAGCCGGTACCTGCAAGAGTTGATCAAAGGCGGCCTTGTTGGCTACGACGCTTCAGACGGCACAACGCTCAAAATAACTGAAAAAGGGTCCAGATTCCTGATATCGTACGAGCGCGTTGCTGCATCACAGACAAAACACGAACCGCCCAAAGGGCTCTTCGACCTCGAATGA	MKVENYGERGLDNGIVLKLLSAINTGSEKKQLESAAGISSKQLSRYLQELIKGGLVGYDASDGTTLKITEKGSRFLISYERVAASQTKHEPPKGLFDLE	196.174	-0.155129	0.273299	167	241	171	201	210	179	153	247	231	186
NVIE_001870	CDS	171841	172068	-	-	-	-	-	-	2	exported protein of unknown function	ATGCAGAAGAAAGAAATGAAGGCAAAGCTTGTCGCGCTGGGCGGAGTCATAATGGCAGCAGGAGCTATGCTGTTTTTGTACGTGAGTATGCAGCCTGTTACTCCAGAATGCGTTGGCAACTGCGGCATAGCAGATAGCGGCGGCAACCTGTACCTGACTTCGATGCTCCCGATCGTGATTGTTACGCTTGGAGGATGGATGATGGCGTTGGGCATAAGGCGGAAATAA	MQKKEMKAKLVALGGVIMAAGAMLFLYVSMQPVTPECVGNCGIADSGGNLYLTSMLPIVIVTLGGWMMALGIRRK	417.891	0.0931792	0.523797	367	525	439	552	420	390	307	433	498	316
NVIE_001880	CDS	172145	172363	+	-	-	-	-	-	2	hypothetical protein	TTGGGAATATTACGTCAGGTGGCAGGGTTGAAAGGAGCTCATGCAAAGTGGCTGCAATACGCTGGAATAGGTGCCGGCATATCTCTTGCTGGCGGCTTGATTCTTGATATTCCTCTTGCGCAGATAGCGGTGACCATGGCGCTGACGGCCGGTCTTGTCTTTAGTGGCTTTGCAATGCAGTCGGTTGGCCGCCAGCGCGAAAAGGCAATACGACAATAG	MGILRQVAGLKGAHAKWLQYAGIGAGISLAGGLILDIPLAQIAVTMALTAGLVFSGFAMQSVGRQREKAIRQ	903.023	0.152474	0.355922	796	1151	898	1242	987	770	614	1297	668	801
NVIE_001890	CDS	172367	172858	+	-	-	-	-	-	4	hypothetical protein	ATGGCAGCCCTGACACCAATTCGCCTCAACCGTGGCGTCATACAGTGGTCAGTCATGCTGTATATCGCGCTTGTGGTCCCTGTCAGCCTGCTGCACGAAACAGGCCACGCTTTTGTATGTTCTGCAAGCGGCTTTGGCTATTCGCTGTGGATAGACGGCATGGGCGGTCACACGGTGTGCGCCGGCGCGCCAGGCGATTCTGTCGCGTACGGCGCGATGGGTGGCGTGTTTGGGCTGCTTGGAAGCGCTGCAATAATCGGGTTCTGGGCCGTAGCAAAAAGGAGGAAGCACCCTGCGGTGCTGGTTGTCGGCCTTGCCTATGCTGTTGACCAGGCCGCCAAGTTGATCCTCGAAGGGTTCTTTACCCCGCTCTACGCCTCTGGCGCAACAGACCTTTTC…	MAALTPIRLNRGVIQWSVMLYIALVVPVSLLHETGHAFVCSASGFGYSLWIDGMGGHTVCAGAPGDSVAYGAMGGVFGLLGSAAIIGFWAVAKRRKHPAVLVVGLAYAVDQAAKLILEGFFTPLYASGATDLFLTALQLASWIGLTIYFARTPRAQAVASRTK	278.41	0.0689175	0.6735	285	337	289	322	281	258	226	328	196	291
NVIE_001900	CDS	172924	173688	+	-	-	-	-	-	7	putative Zinc/iron permease	ATGGCAGAAAACGCGCTGGTCGAATCCCTGATGTGGGGATTTGTCTCCAGCTTCTCTTTGCTGCTTGGGGCGGTGACTGGGCTTGTGTTTCGCCTGCCAGGAAAGGTCGTTGCAAGCGTGATGGCGTTTGGAAGCGGGGTCCTGGTAGTCGCGCTGACGTTTTCGCTCCTGGGCGAGGCTTTCCGGTCTTCGCAGGACATCCTGCCTTTGATGGTTGGGTTTGTGGCTGGGGGCTTTGCCTACAATTTTGCCAACCTCGTTCTTGGCAGGGTGACCGGCGTTCCCCGCAGGAGGCGGCGCCCAAACGTGGAAAAAAGAAGCGCCGATGCCGGGCCTCCGGGACTTGCGCTGCTGGTGGGCTCCCTCATGGACAACATACCGGAAAACATCGCCCTCGGG…	MAENALVESLMWGFVSSFSLLLGAVTGLVFRLPGKVVASVMAFGSGVLVVALTFSLLGEAFRSSQDILPLMVGFVAGGFAYNFANLVLGRVTGVPRRRRRPNVEKRSADAGPPGLALLVGSLMDNIPENIALGISIVVAGAVNPVLAIAIFLSNYPEALSSVQGMKSDGMSRKFILVSWSVVVAAGTAASAVGVGLLAGSDPAIISFFLSFASGAILVMLIESMIPEAFLEGGSQIGLATLAGFALAFVVHHFL	182.115	-0.182949	0.257268	162	208	138	207	191	179	169	215	164	196
NVIE_001910	CDS	173734	174993	-	-	3.5.4.1	PF00383.26	dCMP_cyt_deam_1	-	0	zinc-binding CMP/dCMP deaminase	ATGCCAGCTGTCATGCTAGAGAAAGAAATGGACCGTGGCAGTGGTAGCAGCGGCCTGCTTGCTGAAAAATGCGCCAGAATAGCGGTGGAGGAGGCAGAAAAGGCGGCTGCGAAGGGCACGTTTGGAGTAGGCGGCCTCTTGATTGAAAACAGCACCGGAAGAGTGCTGAAAAAGATGCAAAACAGGGTGATAGCAGCGGGAAGTACGACGATAGTAGCCGATCCTACCGCGCATGTTGAAAAACAGCTTTTGGACTGGTATTATTTTTCCAGGAAAAAGGCGTTGCCGCTGTTGCCTCCGGCTGCAGACATGACTATAGTATGCTCCCTTGATCCGTGCATAATGTGCGCAGGCGCAATCCTGAGCGCAGGTATGAACGTAATCCGCATCTCAGACGAT…	MPAVMLEKEMDRGSGSSGLLAEKCARIAVEEAEKAAAKGTFGVGGLLIENSTGRVLKKMQNRVIAAGSTTIVADPTAHVEKQLLDWYYFSRKKALPLLPPAADMTIVCSLDPCIMCAGAILSAGMNVIRISDDPECGVSCRGQDDLTTLPAELRQEKAARFSAFGLRGKRSFAGSQDSIFSGSEIDPLFDKRSTRAFTSSLAKIRNNINKDWILPDRLENPGLLAKSKPSSHLVKTIRHHNPQAFSEEHTLNPGAPGAALGQVLISKARESYRNAGLFNSACIIDPFGNILLAGGASPVEQTPLLDMMRRYYSLVNDAGENGRRYLAHPKYCKIAILFGPARSPAGLMEVGSLGSFFEGKLPRNSRGQLEYVIPRQDVSELSGMLRSLPPFYSRTANLE…	570.997	0.099731	0.278705	548	742	634	656	569	595	412	590	525	521
NVIE_001920	CDS	175370	175981	+	-	-	-	-	-	1	hypothetical protein	TTGCCGGAACTTGAAAGCATATATCAAGACGCCCTTTTCAGTATAATGTTATACATGTCTGCAAATAATAATAACAACAACAGCAACAAGACAAAGTTCAGCATCTTGGCAATAGCCATTGTAGCATCTGCCGCAATAGCGATTATCATGCAGATGACAAGTTATGCTACTGCACAACAGCAAAACAGCAGCACCATTGTCCGAGTCCAGAAAACCGTCATGTCCGCTCCCGCGCCGGTCACCGCACAGGGGCACCCGACCCACCAGGTCGTCTTTGCCCTCCCGCTGAGAGACGACGGCAGGATCTGGTCTGGCACGGTCACGTTTACCGCAAGCAAGCCAATAGAGATAGAGGTGATGCACCGGTACAACCCTGCCGTGGCACCCACCGCCGAGTAC…	MPELESIYQDALFSIMLYMSANNNNNNSNKTKFSILAIAIVASAAIAIIMQMTSYATAQQQNSSTIVRVQKTVMSAPAPVTAQGHPTHQVVFALPLRDDGRIWSGTVTFTASKPIEIEVMHRYNPAVAPTAEYGQPPVAVINGTTITYSHMTGIVDTPILSGDSPISSGTFDFTGSALLFHKRSGEPFTVTYTIDAVAKTLTQ	2063.87	0.116469	0.148973	1994	2677	2268	2318	2182	1991	1426	2254	2210	1661
NVIE_001930	CDS	176028	177002	-	-	-	PF02743.21	dCache_1	-	2	Putative sensor protein	TTGTTGTCGAGTAAGAGCAGGAACCTTGCAGCGTATTCAATTGCAGTTGCACTAGCTATCATCATACTTGCTGCAGCTGGCACGGCCAGCATCAGCGCGCTTGAGCAAAAGATAATGGAAAAGGAAGCAAGCGACATTCGCACTCTGGCCATCGCCACGGAGGGCAAGCTCTCCACTGTAGCGTCGCTCATGGAAGCAACAGGTGGCCTGCCGCAGGTGGCTGGCGCACCACACGCGTCACAGATAACAACAGAGCTTCACGGAGTGCCTGAAAACGTGGACGCAGAAAAGAGGCAGGTCGCGCAGTCGATTCTGTCCAAGAGCCAAGACATCGAGGCCATAGCGTTCATACTTCCAGATGGCGAGATGTACATCGAAGAGCCGTTTTACAGGCAGATG…	MLSSKSRNLAAYSIAVALAIIILAAAGTASISALEQKIMEKEASDIRTLAIATEGKLSTVASLMEATGGLPQVAGAPHASQITTELHGVPENVDAEKRQVAQSILSKSQDIEAIAFILPDGEMYIEEPFYRQMNLTRTNFAFRDYFQGAVNSGSTYLGEVYISASSGASASAVAVPIASGGELKGLWIGLVHLQNLDRFAKDMFEGDDGRRFTYADQHGHEVVYSNEIVSALEGAGKPLADMDVYKKAISGESGVAVESIGGKEMLVAYHPVRAPGTTWAVFSIQPYESIIKPVQDLRTQVYSAIAIAAAVGVALAIVVVAKKS	2228.84	-0.00150251	0.991982	2146	2919	2340	2281	2188	2032	1972	2036	2142	2387	detected
NVIE_001940	CDS	176989	177168	-	-	-	-	-	-	0	hypothetical protein	ATGGCTGCGGCAATTATCATGGACATGGCAACCCGCCCGGATTTTGTTGAGGACATTATACGCTTGCTACTCAAGCACCCACTTGGATATATGCTCTGTGCGGAAATTTTAGTGATACAAAGATCTATGGAAAGGTTATATCCTGCACATAACAGGATGGCAGATATTGTTGTCGAGTAA	MAAAIIMDMATRPDFVEDIIRLLLKHPLGYMLCAEILVIQRSMERLYPAHNRMADIVVE				0	0	0	0	0	0	0	0	0	0
NVIE_001950	CDS	177149	177988	+	-	-	PF02743.21	dCache_1	-	1	putative sensor protein	ATGATAATTGCCGCAGCCATCGTGGCCGCGGCAGGCATTATTGCCGTTGCATACGTTATTCCAGAAGGAAGCAGCAAGCCTGCAGAAAACCCGTCAGGCGTGCGCCTACTTGCCTCAAACCTTGAGGAAAGGATCGCAAGCTCTGTCAAAGTGATGAGCCTGACAGGCTTGGCGCCAGAAGTCCGAAACACCGACTCGCTGTCGCTTGTAAGCACCGCCCAGATGGGCATCCCGCAGGACGCAGACGTAGCCAAGAGGCAAGTTGCCAAGAACATTATTTCAACGTACGGCGATGATGTTGCAAGCATCTTTTTCCTCACGCCTGAGGGAAACATCTACATCGGCGAGCCTTTCGAGCAGCAAAAGCAACTGCCGAGGCTGAACTACTCTGACAGGGAC…	MIIAAAIVAAAGIIAVAYVIPEGSSKPAENPSGVRLLASNLEERIASSVKVMSLTGLAPEVRNTDSLSLVSTAQMGIPQDADVAKRQVAKNIISTYGDDVASIFFLTPEGNIYIGEPFEQQKQLPRLNYSDRDWYQGVSATNDAYVSSVFMSAAIHEPAVAVAVPVYGQEGTEKESAIGYWVAIINLDEIEKGLRQLEGGSRIIFADHNGTEIADSARDPSTTRTDLRSLSNLESVKAALAGKTGSLVEVVDGKTMKVSYAPVKAHPHTWAVVSMQPAG	1639.89	0.0890522	0.355922	1599	2195	1704	1749	1757	1555	1340	1479	1602	1582	detected
NVIE_001960	CDS	178067	178903	+	-	-	PF00583.28;PF18014.4	Acetyltransf_1;Acetyltransf_18	-	0	Acetyltransferase, GNAT family	ATGAAAAGACAGGAGCTTGACCTAGCACTCGGCTGGGCTGCCGGCGAGGGGTGGAATCCCGGCCTGCACGATGCAGATGCGTTCTATGATTTTGATCCTGGAGGTTATCTTGTGGGGCTGCTTTCTGGCGTCCCTGTCGGCTGCATCTCTGCAGTGGCCTATGGCAGCAAGTTTGGGTTTCTTGGGCTTTATATCGTCAAGCCCGAGCACAGGGGCAAGGGCTTTGGTACGGAGCTGTGGCACCAGGCTATGCGGCGCCTTGGGAGCCGCAATGTCGGCCTTGACGGCGTGGTTGGGCGCCAGCGGAACTATGAAAGAAAAGGTTTTGTGCTTGCGCACCGGAATATCCGCTATGAATTAGCCGGCGGCGAAAAAATGGCAATGCCGGACAACAATGTG…	MKRQELDLALGWAAGEGWNPGLHDADAFYDFDPGGYLVGLLSGVPVGCISAVAYGSKFGFLGLYIVKPEHRGKGFGTELWHQAMRRLGSRNVGLDGVVGRQRNYERKGFVLAHRNIRYELAGGEKMAMPDNNVVDLRQYSIGAVAEYEKGLFPATRARFLEKWLNPPQGIALGYVDDDDDSSDKLAGYGVIRKCARGFKIGPLFADTQRGARKLLSGLAGHAAGEPVYIDIPEANRAAVDLAKEAGMNKVFETARMYNASKPDLDISRIYGMTTLELG	588.452	-0.186561	0.0429256	552	630	628	536	573	558	477	680	669	620	detected
NVIE_001970	CDS	178948	179391	+	-	-	PF00156.30	Pribosyltran	-	0	putative Purine phosphoribosyltransferase (GpT-2)	ATGCAGCCCGGAAATGGACCAGACGGTGTGGAGTACTGCAGCTGGCAGGAGATCCAGGATCTGGTGCACAAAATTGCCGCAGCCCTGCATGGCAAAGCTATAGCAAAATACGATTGCATACTGGCAATAGCAAACGGCGGCATAATCCCTGCCAAACTCTTGGCTGAAGAGCTTGGCATCCGCCGGATAATGCTAATCCCTGTCCACGAGAAGCAGATAGTTGAAGCGGAAATGCCACGCCTGGAAGCAGGAAAGAAGTACCTCGTCGTCGACGACATCTATGACACTGGCGACATTTACCAAAAAGTGGCAAGAGCCACGCGGGGCTTTGACTGCACATTTGTATTCTGCATGAGCCGCTACAGCCAGGAATTTGGCGCCTACGGGAAGCTGCTGAAC…	MQPGNGPDGVEYCSWQEIQDLVHKIAAALHGKAIAKYDCILAIANGGIIPAKLLAEELGIRRIMLIPVHEKQIVEAEMPRLEAGKKYLVVDDIYDTGDIYQKVARATRGFDCTFVFCMSRYSQEFGAYGKLLNHKRWIVFPWEKTQA	448.475	-0.00949036	0.942889	395	498	500	513	470	415	341	516	480	410
NVIE_001980	CDS	179477	179614	+	-	-	-	-	-	0	hypothetical protein	ATGGCCAGAAAAACAGTCTATGGAAAGTGCCCCAAGTGCAAGGCCCGGGGCGACCTCGTCGTGATGTCAGGAACGCCGGGCAAAGAGAAGTTCAAGTGCAACCAGTGCTACCATGTTTTCGGGATGGACGAGCTGTGA	MARKTVYGKCPKCKARGDLVVMSGTPGKEKFKCNQCYHVFGMDEL	371.503	-0.0460899	0.695316	331	465	360	382	409	356	284	429	385	359
NVIE_001990	CDS	179677	179895	+	-	-	-	-	-	0	hypothetical protein	ATGAAAGGCTGCGAAAACCCGGTTGATGCAGTAAGCGACGCCGACATCGAGTGGTTTTACCGCATAAGCCCGTCTGGCCTTGCGATAAACGAGCAGGACCTGCACATGATTCTAAAAGACAGGAACATGCCGCAAGACGTCAAGGAAAGGGTACGCGAAATCTTTCCTGCCGCACAGAAACAGGAAAAGAAGAAGAGAAGGTTCTTTAGCTTGCGGTAA	MKGCENPVDAVSDADIEWFYRISPSGLAINEQDLHMILKDRNMPQDVKERVREIFPAAQKQEKKKRRFFSLR	545.518	-0.0247722	0.816111	504	698	563	545	572	509	406	623	556	550
NVIE_002000	CDS	180363	180749	+	-	-	-	-	-	0	hypothetical protein	GTGCAGTACGACGAACTGTGCAGCCGCATACTCGGGCTTGAAGGCTCGATACGCTTTGTGGCACTTGCAGATCACCTGGGCCTGCTGATAGCGACCGTGTACCGGGAGGGCCTCGTACCGCTTGCGACCAAGGAGGAAACGGCCAAGTACGCGGGCCAGCTTGTGCTACTCACCGGCGCCGTCTCAGGCGGCAAGTTCATGTCAAAGGTGGGCAAGATGCAGTACGTGGTGGGCAAATTCGAGAACCTCGTGAGGGCCACCATCCCGATAGTGTCAGACAGCTATGACAAGTACTATCTTTTGATGTCGCTTGACGTCGACTCGGACTATGTCCGCGCCATCGACAAGGTGCTTGCCTTTTTGCGCGAGAACCACTCGGCGTTCTAG	MQYDELCSRILGLEGSIRFVALADHLGLLIATVYREGLVPLATKEETAKYAGQLVLLTGAVSGGKFMSKVGKMQYVVGKFENLVRATIPIVSDSYDKYYLLMSLDVDSDYVRAIDKVLAFLRENHSAF	4038.98	0.234008	0.000141638	4198	5619	4613	4629	4212	3454	3020	3747	3957	3551
NVIE_002010	CDS	180746	181174	-	catC	5.3.3.4	PF02426.19	MIase	-	0	hypothetical protein	ATGAGAGCCAGCATATCAACATTATTGGCACATAATGATCACCGACAGGCTTATTGGCGCCGGCGGCAATTATTGGGCAGTATGCTGTTTCTTGTCATCGACACAGTGAAGCTTGAATTCGTCGGACCCGAAGTCGCAATTGCGCAGATGAAGATGCTCCAGCAGACCTTTGCCACGTACCAGGAGCTGAAGGACCAGGGCAAGATCAAGTTTGCGTACGCGTTCGCAGACTCGCCTGGCGGGATGATCGTCCTTGACGTGGCGTCAAACGAGGAGCTGCAGCAGGTGCTGTTCCTGTTACCGTCGATGCCTCTGGTGCAGAGGGCAGTCCGGCCGCTGACAGAGATAAAGTCAGTCGAGAGCATCGTTACAGAGCTCCAGACAATAGTAAGCTCCATG…	MRASISTLLAHNDHRQAYWRRRQLLGSMLFLVIDTVKLEFVGPEVAIAQMKMLQQTFATYQELKDQGKIKFAYAFADSPGGMIVLDVASNEELQQVLFLLPSMPLVQRAVRPLTEIKSVESIVTELQTIVSSMPNPEKKGQS	962.13	-0.411888	1.8877e-05	842	985	757	988	818	939	809	1434	1094	1029
NVIE_002020	CDS	181187	181747	+	-	-	PF01814.26	Hemerythrin	-	0	putative hemerythrin HHE cation binding domain protein	ATGTCGTCTACAGAATCGCTGCGCAACGATCATTTCCTCATCGAAAAAATGATGAGGGCGCTCAACGTAACCGCGGACCTGCTGCAGGCCGGCAAGTCCATCCCCGCGCCATTCCTTGAGCAGGCGCTGGACTTTACAAAGAACTTTACCAATGTCTGCCATCACGGCAAGGAGGAAGACACGCTGTTCCCGACGCTGGAAAAAGGCGGCATGCCAAGGGAGGGCGGGCCGATAGCAAGGATGCTCTTTGAGCACGAGATTACAAAGCAGCTTGCAGAAAAGATGGACGCGTCTGCCAGGGCGTACGTCCAGACTGGCAGTGCAGACCAGCTCGTGGCGGACATTCGCAGTTATACCGGCCACGTCTCGCAGCATTTGACAAAGGAGAATTTCCGCCTG…	MSSTESLRNDHFLIEKMMRALNVTADLLQAGKSIPAPFLEQALDFTKNFTNVCHHGKEEDTLFPTLEKGGMPREGGPIARMLFEHEITKQLAEKMDASARAYVQTGSADQLVADIRSYTGHVSQHLTKENFRLFAMADMMLQGKAAQVGQELAKTEEAKLHSLGRTRGHYEQLVDSYDAEIRKKQA	1784.24	0.145882	0.0736778	1853	2360	1969	1906	1882	1524	1388	1652	1797	1719
NVIE_002030	CDS	181758	182171	+	-	-	-	-	-	0	hypothetical protein	ATGGCCCGCGAGCAGGACAACAACGACATTGAAAGGATGCTCCGGGAGCTGCACTCATCATACCTGAAGGGAAACGAGTACGACGAGGGCGACCCTATTTTCTACCGGATAAACTACCGGCTTGCAGACGCCTTTGCCCTCACCAAAGAGGAGGCCGAGCGCCACCACGCAGAATACCACCGGAAAAACCCGCGGCGCGTGTCGGAGGGATTCTGCGACGCTTGCAATAGAATAGTCGGGATCATTCCGATAATCTACGGGGTGCAGGAAGGCGACATGGAGCGCATGAAGGCCGCAGAAGAGCAGGGGCGGCTGATAATCGGCGACCTGTCGCAGGTCCGGGAGGGCGCCAAGGTGGCGATGTTTGGCTGCAAGTCATGCAAGACCCCTCTTGCAAAA…	MAREQDNNDIERMLRELHSSYLKGNEYDEGDPIFYRINYRLADAFALTKEEAERHHAEYHRKNPRRVSEGFCDACNRIVGIIPIIYGVQEGDMERMKAAEEQGRLIIGDLSQVREGAKVAMFGCKSCKTPLAKYGSI	502.519	0.199445	0.072138	472	670	564	570	583	468	384	415	513	448
NVIE_002040	CDS	182211	182678	+	degP	-	PF02163.25;PF13180.9	Peptidase_M50;PDZ_2	-	1	hypothetical protein	GTGGCACACAGCCTGGCAAGCACCGGCGCGGCGTTTGCGATACTCTTTGCCGTGGTGGGGGTTTCCTTTGCGTACGTTAGTACAAACCCTGTGACCGTCCAACCTCCGCAGACTGAGCGAGGGCCATGGACGGGCATATCCGGAGTCAACCTGACGCCTGCGATAGCAAGCGCCATGGGGACCAGCGAGCAGTCGGGCTTTCTCGTCGTGGGAGTCGTGCCCGGCAGCCCTGCAGAAAAGGCGGGCATAAGGGGCGGCGATAGGGCAGTCACGGTGGACGGCCGGGAAATACGTGTAGGTGGCGACATCATAATAGAAGTCGACGGCCGGCCGGTGACAGGCTTTGCAGAGATCCAGCAGGACTTTCAGCAAAGGCAGGTGGGCGAAACGATGCGCTTT…	MAHSLASTGAAFAILFAVVGVSFAYVSTNPVTVQPPQTERGPWTGISGVNLTPAIASAMGTSEQSGFLVVGVVPGSPAEKAGIRGGDRAVTVDGREIRVGGDIIIEVDGRPVTGFAEIQQDFQQRQVGETMRFTVVRANTTMEIPVLLEENPNPQ	3665.69	0.165112	0.0291409	3527	4669	4131	4401	3910	3422	2317	3850	3855	3234
NVIE_002050	CDS	182805	184037	+	-	2.6.1.19,2.6.1.76	PF00202.24	Aminotran_3	-	0	acetylornithine aminotransferase	GTGAAATACGCCAAGGTATCAGGCGAGCTTCCCGGACCAATAGCATCTGATGTTATTGCCGTCCTGAAAAAGAACTGCTACGACTCGACATTTACGTACCCGCTTGTCATCGCAAGCGGCAGCGGCTGCGTGGTAAAGGACATCGACGGCAACTCGTTTCTTGACTTTACGTCAAACATTGGCGCATGCCCGCTCGGCTACTCGCACCCTGACGTCATCGGCGTACTCGCAGAGATGAGCCGGAACGGCGCGCACAAGATTGCCGGCCAGGACTTTTACTGCAAGGAGCACGCCGACCTTGCAGAGCAGTTTGTCTCTGTGCTCCCCGACGGCTTCAAGGCGTTTTTCATAAACTCTGGCGCAGAGGCAGTCGAGAACGCTATCAAGATTGCTTATCGA…	MKYAKVSGELPGPIASDVIAVLKKNCYDSTFTYPLVIASGSGCVVKDIDGNSFLDFTSNIGACPLGYSHPDVIGVLAEMSRNGAHKIAGQDFYCKEHADLAEQFVSVLPDGFKAFFINSGAEAVENAIKIAYRKRFAEGLPVLPGVSCTGGFHGRTLGALSFTYSKPVQKAGFPELAVMRIKFCTTDGDEEIDAVEKVLAENKAAFVLTEIVQGEGGYNIASRRFVQNLRNATKKYGVPLILDEVQSGMGRTGKWWAFEHYGVLPDIMSAAKALQVGATAYRSDYDPGQPGVLSSTWGGGSRIDLAVGTTVIEVIKRDRLLANALVMGERLKKGLADLVGKKNGIIDVRGLGLMIGIEFDTKESRDWALQQAFRRGLLLLPAGQKAMRAIPPLVVTGEE…	1804.19	-0.246021	0.0045196	1493	1996	1672	2013	1624	1666	1553	2480	1876	1841
NVIE_002060	CDS	184034	185332	-	gcdH	1.3.8.6	PF02771.19;PF02770.22;PF00441.27	Acyl-CoA_dh_N;Acyl-CoA_dh_M;Acyl-CoA_dh_1	-	0	putative acyl-CoA dehydrogenase	TTGCTTTTATACCTACGCCGCGAATTTCAGTCCGGCGTGCCTGACTATTATTATTCTGACATTTCCGAGATGAATTTCAAAGTTTCGAAAAAGCAGCAAGAGTTTTTGGGCGGGATCGACGCGGCATGCAGGGAGATAAGGCCGTACGAGGACGAGGCGTACCTTGCAGAGAGGCTCAACGACAAGGTCGTCCCGGTGTTTGGCAGGATAGGGATGCTCGGCTGCCCGATATCAAAAAGATACGGCGGCCTTGGCCTTGACATGCTCACCTACGCGCTTGCCATCGAAAGGATAGGGCAGGAGGGGAGCTCGCTTCGCACGTTCTTTTCCGCGCACATTTCCATCGGTCAGCTGGTGCTGCAGGGGTGGGGCAATGAAGAGCAGAAAAAAGAGTACCTG…	MLLYLRREFQSGVPDYYYSDISEMNFKVSKKQQEFLGGIDAACREIRPYEDEAYLAERLNDKVVPVFGRIGMLGCPISKRYGGLGLDMLTYALAIERIGQEGSSLRTFFSAHISIGQLVLQGWGNEEQKKEYLPDTATGKKVMAFALTEPAAGSDPAAMTTTFEETPEGFLLKGKKHWIGNGTFAGVMTTYAKDPSTGRVSAFIVDGDAKGLRVEEMKNKMGLFTVKNAEIYFDRCTVPKKNLLGRKGRGLSIAYSALIDGRLSVAAGAVGVMEDCLAEAVAYAKSRHQHGGPLAKKQLVQEHIARIAVDIESSRWLVYRAAAARQKLHEYVEGLKENEKWLGRLGRQNREYAALRWEADRLAAIAKFHASNRSFECANRSVQVFGSAGYRKTARVARH…	648.506	-0.228489	0.00286532	588	754	628	669	546	676	507	820	694	671
NVIE_002070	CDS	185353	185799	+	-	-	-	-	-	0	hypothetical protein	ATGAAGTTTGGTGAGTTTGCCGTCGGCCAGGAATTTTCCGCGTCCACGACGATAAGCGAGGCCGACTTTAACGCGTACATCTCTTTTGCACGCACGAGAAACGTCCTGCACGAAAACCGCGAGCTTGCGGAAAAGGAGGGCATCAAGGGCACGCTCGTACCGGGCAGGGCGGTCATCGCAAGGGCTGAGGGCGAGATGACGCGCCTACCTGCATTTTCTGACTGCATGATGCTCCTGTACGGGATGGACGGCGACCCAGAGTGGGCAGGGCGCCAGACGCGTTTTCTGGGAGAGGTGTACGCAGGCGACACGCTTGACGTCAGGTACAGGATTGCATCAAAAAAAGAGGAGAAGGGATATGGGATATTGCGGGTCGACTATGAGATAAGCCGCTCCGGG…	MKFGEFAVGQEFSASTTISEADFNAYISFARTRNVLHENRELAEKEGIKGTLVPGRAVIARAEGEMTRLPAFSDCMMLLYGMDGDPEWAGRQTRFLGEVYAGDTLDVRYRIASKKEEKGYGILRVDYEISRSGKTVVVSRGNLYRIKI	576.069	0.0459346	0.658697	523	790	583	655	576	553	453	607	598	505
NVIE_002080	CDS	186180	186467	-	-	-	-	-	-	0	hypothetical protein	ATGCAATCGTGCTGCCAGATGCTTATGCACGATCCAGTGGAGATGGTGGACGCGGAGGAGATGGTGGCGATGGAGGAGATGGTGGCGATGGTGGACGCGGAGGAGATGGTGGCGATGGAGGAGATGGTGGCGATGGAGGAGATTGTGAAGACGGTGGACAAGGTGGAGAAGGCGGCAAAGGTGGAGAAGGCGGCAAAGGTGGAAAAGATGGACATGGCGGACACGGTGGACACAGGGGACATGGCGGACACGGTGGACACTGTGGACACTGAAAGCACTGGAACATAG	MQSCCQMLMHDPVEMVDAEEMVAMEEMVAMVDAEEMVAMEEMVAMEEIVKTVDKVEKAAKVEKAAKVEKMDMADTVDTGDMADTVDTVDTESTGT	52.0516	-0.238508	0.384954	27	71	57	48	54	57	43	70	60	42
NVIE_002090	CDS	186927	187247	-	-	-	-	-	-	0	hypothetical protein	ATGGTGCCGGTGGAGCTGGCGGAGCCGGAGGTGACGGCGGCGATGGAGGAGCTGGCGGAGCAGGTGGTGGTGCCGGTGGAGCTGGCGGAGCCGGAGGTGACGGCGGCGATGGAGGAGCTTGTGGAGAACCAGGAGAACCTGGCGAGCCGGGAGAGCCTGGAGAACCTGGAGAACCGGGTAGCAATGGCGGCGGTGCCGGTGGAGCTGGCGGCGAAGGTGGTGCAGGTGGAGCTGGCGGAGACTGCTAGGAGGAAAACAAGAATTAGCTCCGCCATTTTATTTACCACTTGCGCTTGCGGCAGGCCATGTCTTGAGAATTGA	MVPVELAEPEVTAAMEELAEQVVVPVELAEPEVTAAMEELVENQENLASRESLENLENRVAMAAVPVELAAKVVQVELAETARRKTRISSAILFTTCACGRPCLEN				3	3	8	1	7	3	11	3	2	4
NVIE_002100	CDS	187508	187780	-	-	-	-	-	-	0	hypothetical protein	ATGGAGGACGCGGTGGAGATGGCGGAGATGGCGGAGATGGAGGCTTCTGTCCCGGGAAACACAATGACTGCTATGGCGGTCATGGCGGAGATGGCGGAGATGGCGGAGACGCTGGTGATCGCGGTCACGGTCACCGTGGCGGTGGTGACGGCGGCGACGGAGGAGACGGCGGCGACGGAGGAGACGGCGGTTTCTGCCCAGGCAGGGACAATGACTGCAGTGGCGGCGACGGCGGCGACGGCGGCGACGGAGGAGACGCGTAGTAACAAGTAG	MEDAVEMAEMAEMEASVPGNTMTAMAVMAEMAEMAETLVIAVTVTVAVVTAATEETAATEETAVSAQAGTMTAVAATAATAATEETRSNK				0	0	0	2	0	1	0	0	1	0
NVIE_0211	CDS	187518	187919	-	-	-	PF00696.31;PF01063.22;PF00994.27;PF01912.21;PF03807.20	AA_kinase;Aminotran_4;MoCF_biosynth;eIF-6;F420_oxidored	SP	1	hypothetical protein	ATGTCGAACAACCAAACGACGAAACTTGTGCTGGCGGGAGTTGTGCTCGTGGCTCTCGTTGGGATGATAACGGCGACCGCGTTGCCTGTAGATAAGGCCTTCGCGGATAGAGACCATAAGAAGAAGAAAGACCGCAGCGATGGAGGACGCGGTGGAGATGGCGGAGATGGCGGAGATGGAGGCTTCTGTCCCGGGAAACACAATGACTGCTATGGCGGTCATGGCGGAGATGGCGGAGATGGCGGAGACGCTGGTGATCGCGGTCACGGTCACCGTGGCGGTGGTGACGGCGGCGACGGAGGAGACGGCGGCGACGGAGGAGACGGCGGTTTCTGCCCAGGCAGGGACAATGACTGCAGTGGCGGCGACGGCGGCGACGGCGGCGACGGAGGAGACGCG…	MSNNQTTKLVLAGVVLVALVGMITATALPVDKAFADRDHKKKKDRSDGGRGGDGGDGGDGGFCPGKHNDCYGGHGGDGGDGGDAGDRGHGHRGGGDGGDGGDGGDGGDGGFCPGRDNDCSGGDGGDGGDGGDA	44.0038	-0.479004	0.208893	28	48	18	42	60	65	22	80	41	44
NVIE_002110	CDS	188301	188501	-	-	-	-	-	-	0	hypothetical protein	ATGGTTCCAAAGAATCTGACAACGCTTACACCTTCGGATATTGACGCATTATTAGAACTACTAACTCAAGAGGAACGGTACGTCATGTTGTTGATGCTCAAAAACCCGAATGAGGTTAAAAAAAGAGAATGGCGGGTGAAGCGTTTGAAATATCTAGACGACCTTTCTCAGAAGTTAGAGTCTCTAAAAAAGCAGGATTGA	MVPKNLTTLTPSDIDALLELLTQEERYVMLLMLKNPNEVKKREWRVKRLKYLDDLSQKLESLKKQD	67.8155	-0.0285703	0.918909	69	87	54	72	74	61	65	64	74	61
NVIE_002120	CDS	188660	189286	+	-	-	-	-	-	2	hypothetical protein	ATGCTGCGCCAAGATTTACAAATTCGAAGAATTAATGTCGAATATTCATTCTTACTCTTATTACTTGTCATTTTTTATTTCTGCAGATGGAAATTGACGTGTGTGCCAACAAACAAGAAGCATCTCTGCTCCAGAGATCTCGTGGTAGTAATAATAATTTCGATAGCCACGGAATTATCTCTAGTGTTAGCGCCACTTGTTGTTGTAAGCGGCACTTTGAAACCGGCTGCGGCGTTCAGGCCGCAATCTGACGAGCTGGATCCCGGCTGCAATGATGATGCCGGCAGGCATTGGGAAGCTGGAGATAGAGTTGCAAGTGTATTCTATCAGGGATTTGTAGTGGTGTTTTTATGCGAATCGTCCTCCTGGAGTGAAGAGGATAGGTATGACAAAGTAGTT…	MLRQDLQIRRINVEYSFLLLLLVIFYFCRWKLTCVPTNKKHLCSRDLVVVIIISIATELSLVLAPLVVVSGTLKPAAAFRPQSDELDPGCNDDAGRHWEAGDRVASVFYQGFVVVFLCESSSWSEEDRYDKVVSVPTVGPHKHSCSARTDNFEGGGSVTKTYDAEDKVAMQKESKDGGLLIQIYQCKYKHDVTNWELQETLPAASVST	60.6836	-0.518216	0.0323361	49	63	51	55	49	87	32	97	77	57
NVIE_002130	CDS	189283	189645	-	-	-	-	-	-	2	hypothetical protein	ATATATGTAACACGTGTGGATATGTACACACAGATGGACGCAGGCGCAAAGCGGTTCCTGTACCAGCAGATCCTCTGGCTTGGAATCTACTTTGCAATAAGCATCGTGATCACCATGTTCATCGACTTTCCGTACTCGCTCATGGTGCTGCTGCCAATCATCTTTGGCCTTGCGTACTATCGCAGGTACCGCTTTATGAAGCAGGTCGGCGGCCGGCAGGGCTCGCTGTTTGGAAACCCCTTTGGCCAGAAGGATGGCGAAGGTAGCAGCAGTATCAACTATTACTGCATCAGCTGCGGCACCAAGCACAACAAGGTGTCGTGCCCAAACTGCGGCTCCAAGATGAAAAAGGCAGGGTTCTAG	MYVTRVDMYTQMDAGAKRFLYQQILWLGIYFAISIVITMFIDFPYSLMVLLPIIFGLAYYRRYRFMKQVGGRQGSLFGNPFGQKDGEGSSSINYYCISCGTKHNKVSCPNCGSKMKKAGF	2053.03	-0.0959976	0.167215	1837	2447	2001	2239	2046	2076	1628	2498	2143	1851
NVIE_002140	CDS	189636	189815	-	-	-	-	-	-	0	hypothetical protein	ATGGAACAAGGTTCCGGAACGCTGCTTCAGGACAGGCTGTTTTACTGCGAGCGCTGCAGCACGGTGTTCCTGTCAGACGAGGACGCGCACATGCACGAAAAGCTCCTCGGCCACGTCATGTGCCACCTTGCGCCTGAAGAAGAAGGTCAAGGAGGGGCTGCCCGGCTTACATATATGTAA	MEQGSGTLLQDRLFYCERCSTVFLSDEDAHMHEKLLGHVMCHLAPEEEGQGGAARLTYM	279.331	-0.276534	0.0118943	231	328	247	281	262	314	209	374	294	286
NVIE_002150	CDS	189893	191737	-	dbh	2.7.7.7	PF01904.21;PF00817.23;PF11798.11;PF11799.11	DUF72;IMS;IMS_HHH;IMS_C	-	0	DNA polymerase IV with DUF72 domain	CTGCACTTGAAGCATTTCGTCGGGTGCGCAGGGTGGAGGTTTGGCAACTTTTACCCGCAGGCGCTTGCGCCAAGGGAGTACCTTTCCCACTATTCCCGGGTGTTTGACGTCGTCGAGGTGGGCGTGCCGGCCACCTACGAGCACTCGTTCTGGAGGTGGGCGCACGAGACGCCAGAGGGCTTTCGCTTTGTCGTCAGGATACCAGAGCAGGCAGCAGCAGAAGAGGATAGCGTCGAGCTTGGAAACCTGCTTGAAGCTTTCAGGCCGATAGAGGAAAAGACGCTTGCGGTGGTGATAAGGACGCCGCAGGGCCTCACACTTCAGGACGGGCGGCGCTGGCTTGACAGAGTGCTTGCCACCTCCACCTACCACGGCTACTCGGCAATCCTCGACTTTGCC…	MHLKHFVGCAGWRFGNFYPQALAPREYLSHYSRVFDVVEVGVPATYEHSFWRWAHETPEGFRFVVRIPEQAAAEEDSVELGNLLEAFRPIEEKTLAVVIRTPQGLTLQDGRRWLDRVLATSTYHGYSAILDFAHPSWFQDTTYNVLRRHGAAMYWRSGRNVQEAAVAITSDFIFLRLSGNAGNWKAEFEMALKEAGQDGQVDMSIIIADSPGGANAALTHLGLPERKYAGPMPAPALPVPAPRWSPGSRMILCVDLNAFYPSCEELREPALKGRPHAVIMTDQPAGKITRGVVSSCSYEARRFGVRSAMPLARALALCPDMDLRPVDIAYYKQVSEKVMEVLSGFADVIEQASIDEAFLDCTARAAAGDASPYEYASSIKRAIRERCGLSVSIGVAPSK…	1226.9	0.164179	0.0336997	1254	1637	1356	1364	1292	1208	871	1143	1152	1161	detected
NVIE_002170	CDS	192041	192529	+	-	5.2.1.8	PF00160.24	Pro_isomerase	-	0	putative peptidyl-prolyl cis-trans isomerase	ATGCCAACTGCCAAGATTCAGACAAAGCACGGCGACATCGCGATCGAGTTCTTCCCCGACGTTGCACCCAAGCACGTCGAGAATTTCAGAAAGCTTGCCTCTAGCGGCTTTTTCGATGGCACGCTCTTCCACAGGATAGTGCCCGGGTTTGTGATCCAGGGAGGCGACCCTCTGACAAAGAGCGCGGCAAACAAGGGCCGGTGGGGAACAGGCGGCCCGGGATGGAGCGTAAAAGCCGAGTTCAACAAGACCAAGCACTCGCGGGGAGTGCTGTCGATGGCCCGGGCGATGGACCCAAACAGCGCCGGCTCGCAGTTCTTTATCGTCCTGAAGGACTCTAACTTTCTCGACGGCCAGTACACCGTCTTTGGCAAGGTGACATCCGGCATGGACGTTGTC…	MPTAKIQTKHGDIAIEFFPDVAPKHVENFRKLASSGFFDGTLFHRIVPGFVIQGGDPLTKSAANKGRWGTGGPGWSVKAEFNKTKHSRGVLSMARAMDPNSAGSQFFIVLKDSNFLDGQYTVFGKVTSGMDVVDKIAALKTDANDAPADPEQARMVKVTYSD	3686	0.0538514	0.465129	3637	4610	3767	4311	3662	3425	2917	3906	3389	3652
NVIE_002180	CDS	192526	193314	-	-	-	PF00440.26;PF13977.9	TetR_N;TetR_C_6	-	0	putative transcriptional regulator, TetR family (modular protein)	ATGGCCGCTGCGACGATCGCCGCTATTGTGACGCGCTTGTTCATGTGCAAACCAGCGGCCGTCATTATTAAAACCATTTTTCCAGATCCCATCCAGATTTATTCACATCTCGTTGTCATAAAAATGACTGACCAGTCAGTATACTTATTAGCCCCCGCCAGCAATCAACTACCGTGGACGCAGGGGAGGGACTCTGAGACGCCAAAGGTGACAAGTGCTCACAAGGCCGAAGTGCGCGACAGGATAATCCAGGCCGCGATTGAGAGTTTCTCGCAGACCGGCTACGACAAGACCAAGATGGACGACATTTCGCGCCGGCTGGGCCTGAGCAAGGGCACGCTGTACCTGTATTTCAAGAGCAAAGAGGACCTATTTTTGGGAGTTTGCGAGACGAGCCTG…	MAAATIAAIVTRLFMCKPAAVIIKTIFPDPIQIYSHLVVIKMTDQSVYLLAPASNQLPWTQGRDSETPKVTSAHKAEVRDRIIQAAIESFSQTGYDKTKMDDISRRLGLSKGTLYLYFKSKEDLFLGVCETSLKAGDGHDAHLFTKKENAASDAEEIFDNIRRRERGNDRVMLEMVVESTRNPRLKKAMYEYHLKVHEHVLEGLKKKVGEGFIRKDVDVAGLAIALVALYDGLAVNRMLGVSDSVNKKAWVAMLKAVIAGSS	23504.7	0.00349278	0.973149	21677	28914	27978	25161	21720	22075	18467	25063	22057	24598
NVIE_0219	CDS	193238	193876	+	-	-	PF10517.12;PF01979.23;PF01872.20;PF01935.20;PF14947.9;PF13473.9;PF00171.25;PF01619.21;PF01047.25	DM13;Amidohydro_1;RibD_C;DUF87;HTH_45;Cupredoxin_1;Aldedh;Pro_dh;MarR	SP	1	hypothetical protein	ATGGTTTTAATAATGACGGCCGCTGGTTTGCACATGAACAAGCGCGTCACAATAGCGGCGATCGTCGCAGCGGCCATCTTGGTGCCGGCGACGGTGTACGCCGCATCTCCTCTCTTTATCACGACCATGATAGACGAGCCGTCGCCTATCGCAAACGCTGGTGACGCGATGATGGCAGAAAAAAATGAAGAGGATGCGATGGCAGACGACAACGACCGGAAGCCGGATGGCACGATGATGTCCAAGGACGAGGCAGAAATTGACAAAGGCTCGACTGAAGATGATGCTATGATGAAGGACAAGGTGCTTGTTGAGACAGGCGGGACGTTTGCAGGCGCCGGCGACGGCTTTCACAACGCGGAAGGGACTGCAAGGGTGCTGCACCTGGGCAGCGGCAGC…	MVLIMTAAGLHMNKRVTIAAIVAAAILVPATVYAASPLFITTMIDEPSPIANAGDAMMAEKNEEDAMADDNDRKPDGTMMSKDEAEIDKGSTEDDAMMKDKVLVETGGTFAGAGDGFHNAEGTARVLHLGSGSSVLRLEEFKVTNGPDLYVYLSADKSNADYVSLGRLKASSGNQNYDLPDGIDLSRYDNVIIWCQSFSVYFGGAQLTTTSA	289.534	-0.186214	0.0813349	261	359	275	289	262	277	232	371	326	278
NVIE_002190	CDS	193891	194364	-	-	3.1.26.4	PF13456.9	RVT_3	-	0	ribonuclease H	GTGAGCAATACTGCTGCTGTAGTTGAGGTGTATTTTGACGGCCTCTGCCTGCCCAAAAACCCGGGCGGCATTGCGTGCTATGCCTACGTCATCAAAGAAAAGGGCGGCAGGCTTTTGCATAGTGGCTCCGGAGTTGCTGCAGAGCCATCTGCCCAGTCCACAAACAATGTCGCCGAGTACACCGCCCTCATAAAGGCGCTGGAATGGCTTGACGAAAACGGCTATACCTCTCACTGGGTAGAGGTAAAGGGCGACTCGCAGCTGGTCGTCAAACAGATGAACGGCGAGTTCCGGGTAAAAAACAAGCAGATAATCCCGCTCTTTCAAAAGGCCGCGCTCTTGAGGAGAAAATTCCGCGACATCTCGATAGCGTGGGTTCCCCGCGAGCAGAACAGCGAG…	MSNTAAVVEVYFDGLCLPKNPGGIACYAYVIKEKGGRLLHSGSGVAAEPSAQSTNNVAEYTALIKALEWLDENGYTSHWVEVKGDSQLVVKQMNGEFRVKNKQIIPLFQKAALLRRKFRDISIAWVPREQNSEADKLSERAYNNALLENPGLLDMIK	949.997	0.087357	0.315133	915	1167	1100	1123	910	868	646	1019	1018	885
NVIE_0221	CDS	194385	194597	-	-	-	PF00909.24;PF03413.22;PF14947.9;PF01863.20;PF04313.17;PF18766.4;PF11867.11;PF01420.22;PF01420.22	Ammonium_transp;PepSY;HTH_45;YgjP-like;HSDR_N;SWI2_SNF2;DUF3387;Methylase_S;Methylase_S	-	1	hypothetical protein	ATGCGCATCTACGACATGGGACTATTGACGTGGATAGTGGTGGGAGTGGTAGTCCTTGCGATCATCGGCCTTGGGTGGCAGACCTTCTTTTCCGGCATAGTCCAGGGCGCCAAAAAGATAGGCGACAACCCGGTGATAGAGAACGTAACAAACGCCGCAAAGGACAGGCTTGACGACCTGACCGGCGATATAGTGATAACGAGGCCCGCGTAA	MRIYDMGLLTWIVVGVVVLAIIGLGWQTFFSGIVQGAKKIGDNPVIENVTNAAKDRLDDLTGDIVITRPA	10.0026	0.127036	0.856197	4	11	12	22	7	12	11	8	8	6
NVIE_002200	CDS	194678	194863	+	-	-	-	-	-	0	hypothetical protein	ATGCCTTTTCTTTGCTCCGTGCGACTATTGCCGATGGCCATCTCCGGCTACAGACACACGGATGACAAGAGGAGCAGGCAGGAGCTGATGGAAGAGATAGCGAGGCTGAAGGAAAAGCTAAGGGCAAAGGACGAGGAAATAGCACTTCTCAAGAAAAGGCTTGCGCTTTACAAGGCGTTGAAATGA	MPFLCSVRLLPMAISGYRHTDDKRSRQELMEEIARLKEKLRAKDEEIALLKKRLALYKALK	15.5406	0.43047	0.35009	10	17	24	21	23	15	8	18	9	14
NVIE_002210	CDS	194909	195736	-	-	-	PF04402.17	SIMPL	SP	1	protein of unknown function DUF541	ATGTCATACCAGAACATGAAGAATAACCGCAATCTTGTGCTGATTGCAGGCATACTTGCAATCGGCCTTGTGGCAGCCAGCATACTTGGCGGCCAGTCAATGACAGCAGCTGCACAACAGCAGCCAACGCAGAACAACGGCAACAGCAATGGCAATAACACCAAGCCTACAGTGAGCACGACGGGCACCGCAAGCACCAGCGTGGAACCTGACAAAGTCAGCGTGACCATAGGCGTCGAGACAAACGGCACGACCGCAGAAGAAGCAGCGGCCGCAAACGCCGAGCTGATGCAGAAGGTGATTGACGCGCTCAAGGCACTTGGAATCGCCGACAGCCAGATCGCCACCAGCCACTACAGTATCTACCCAGTGTACGACATGGTAAGCCCGGTATGCATC…	MSYQNMKNNRNLVLIAGILAIGLVAASILGGQSMTAAAQQQPTQNNGNSNGNNTKPTVSTTGTASTSVEPDKVSVTIGVETNGTTAEEAAAANAELMQKVIDALKALGIADSQIATSHYSIYPVYDMVSPVCIEIYPQPPECKPRSEITGYRAVNSVTVTADASSDIGKIIDAAVGAGANNVNGAYFFISEARQQEIRDSLIEKAIDNARSRADKAASAVDMNVTGVHAINLNDVYFPVYFKEFAASADGGAPTTPIVPGQQQVTMNVQVVFTMG	563.519	0.0894386	0.314411	559	716	606	604	605	519	426	636	507	531
NVIE_002220	CDS	196053	198353	+	-	-	PF09826.12	Beta_propel	-	1	Beta propeller domain containing protein	ATGTATGGGATGGCTGGCATTGGAATTGCTGCGGCCATAGGCTTTGTGCTAGTACTGGGGTCTATCGGTGGCAACATTGCCACCAGGGGTGGGCCGGGCCCCACGACTTTTGTGGGTGGAAATGGCACTACTGCTACTACTGGCATTCCTCCGGTGTTTACTGTGGCCCCTACCCAGAACATCGCCAAGTTCTCTTCGGTTGACGAGCTGCGGGCGTTCCTGACAAACGTCGAGGCCAGCCGCAACGCATTTAGTACCGCGCAGACGGGGATACCTGAAAATTTCAGCAAGTTTAACCTTGGGGCGACTGCTGATTCCGACGCGCGTACAACAGCTCCTCCGGCTCCAGGTGCAGTCATGGGTCCTTCATCCGCCTCTGGCGAGGCTGCCACATTTACT…	MYGMAGIGIAAAIGFVLVLGSIGGNIATRGGPGPTTFVGGNGTTATTGIPPVFTVAPTQNIAKFSSVDELRAFLTNVEASRNAFSTAQTGIPENFSKFNLGATADSDARTTAPPAPGAVMGPSSASGEAATFTENGQRTGVFSGTNNQVAGVDEPDFVKNDGKYAYVLSGDKLTISDVYPPENATIVAKVGLDIKNGQYLQEMFLNNDTLVVFYTEYAQDYVIPQYEFAPQPVYTPKTHALVLDVSDRANPKTVHDYVVSGTYHDARMIGDRVYLVTASDLYSYRQPLVPKITESSRTVVAPDIYYFQNPEPYYNFNTVTSIGLSDKDDIDSKTFMMNPASTLYVSQDNIYIAYPKYLPYNYYEQSSRDRFFKAVVPLLPQDAQAKVRAVDADTSVPAS…	11189.7	0.344096	1.75413e-05	11964	16014	13663	13078	12008	9530	8119	8931	10507	9834	detected
NVIE_002230	CDS	198487	199680	+	-	-	-	-	-	1	hypothetical protein	ATGATTCAGGAAGGCGAGCTCGTATTCATATATGTCTCGGACATTGGAGGGGAGGTCCAGCCAAAGGATCTGGAGGGGAGGCTGGGCGAGTATGGAAGGGCCTGCAGGGAGAAGGTTCCGGGAGCCTCGTGGATAGAGGAGGGCGTCAGGATCGTGGCCAAGGACGCGGTGGAGGTCTTCGGGATAAAGTCAAGCGTGGAGATCAAGGTCTTTTCCATAGGGGGAATCCTCGTCCGGATAAACGTGCCGGTAAGGAACAGGGATTTTGCCCAAACGCTAGAGATTATTTCAAGGGCAGAAGGCGATGATGGTGGCGGTAGTGGCAGCGGCAGTGGTAATGTCGGCAGCAGCGGGGTACTGGCGGTAGTCTCGCAGGGCGCATCTTCCTCCACTTCCTCT…	MIQEGELVFIYVSDIGGEVQPKDLEGRLGEYGRACREKVPGASWIEEGVRIVAKDAVEVFGIKSSVEIKVFSIGGILVRINVPVRNRDFAQTLEIISRAEGDDGGGSGSGSGNVGSSGVLAVVSQGASSSTSSSSTSSSTTIPMAEFARDLARRIKEDIKPFITSPYASIDYEERYRLVMVREGDRGLIEKSRKEIVGLIRKEPFERLCMEEVDEIFDNNRYAYRDNFFIADIRGAFGFAKNVEAFPVPRAAELYLLQKLQLRVYDSLLDDMLGKSYDILAKAEFKADRELGERINDIHLMRLELLEIVSAMKVARGSPRARIFSSLCETLGEVFEVQDLADSVTRKLDRLGEIYTMVYDSLQNTRFIKMDRTMLMLEAIIVVLIAIEIILVLVGKL	315.853	-0.230646	0.041963	231	389	312	303	317	335	276	348	339	332
NVIE_002240	CDS	199730	200152	+	-	-	-	-	-	0	hypothetical protein	ATGTCCACTACAGAAGGAGACTCGGAAATGCCGCCGGCAACTGCAGAATCTGCCGGGGTCGCAGAGCAAGTGACCGAAACAACACAAGAACAGCAGCCGTCGTCGTCGATGCCTCTGCCAGAGCGCACCGTGACCAACGAGGAGGCCATGATAGCTCAGGCGCTGTCGAGGATAAAAAAGAACGCCAGGGTCCTTGAAAAGACCAACAAGATGCTCGGCCAGGTGCTTGACTCGCTCAAAAGGGCCGAAAAAGAAAACGCAGGCCATGCAAGGGAGATGACGGCGCAGAACAAAAAGCTCGTGTCGCAGATAGCGCAACTGCAAAAGCGCGTCGCCAAGATCAAGAGCGCTGCAGCGCCAAAGCCTGCCCGGAAAAAGAAGGCGGCCAAAGCCACGGCC…	MSTTEGDSEMPPATAESAGVAEQVTETTQEQQPSSSMPLPERTVTNEEAMIAQALSRIKKNARVLEKTNKMLGQVLDSLKRAEKENAGHAREMTAQNKKLVSQIAQLQKRVAKIKSAAAPKPARKKKAAKATAKSRPKRR	5691.66	-0.453741	4.16368e-13	4681	5627	4827	5362	5014	6597	4993	7811	6005	6202
NVIE_002250	CDS	200258	200938	-	-	-	-	-	SP	1	hypothetical protein	ATGAACAGGTACCTCATTATTGCGCTTGCCATCGCCGCCAGCGCGGTGCTTGCAGTGAGCACCGTCACGGCGACGACGATGGCGGCAAAGGACCAGAGCGTTGCACAGTCGCTAGGAGCTAGCATGAAGCACAGGGAGTACAAGAACGGCGTGTTCAAGGTAATGGCAGGAGGAGGCGGGGCGACTGCGCCCTTGACAAAGTTCTTCCCGACCAAGGCCACGATAAAGGTGGGTGAAAGCGTCACGTGGGTCAACCCGACGAGGGTGGGCGAGCCGCACACCGTGACGTTTATCCTGAACCAGACGCAGTGGGCAGACCTCGAAGCTCCATTTGTCGTCAACAATTCGACGGGCATCACCCCGCTTGCGCCGGGTAACTCGCAGCCAGTAACCATCTCA…	MNRYLIIALAIAASAVLAVSTVTATTMAAKDQSVAQSLGASMKHREYKNGVFKVMAGGGGATAPLTKFFPTKATIKVGESVTWVNPTRVGEPHTVTFILNQTQWADLEAPFVVNNSTGITPLAPGNSQPVTISGPNGATAMIGANARAYLPVAIASDGTAMPMPPNANYTMVGTEQYVNSGFIWPNGMAPEGLPPIDTFTVKFEKAGTYDYICILHPWMAGQVAVN	32557	0.0512793	0.499696	33907	39449	34270	35165	33123	33214	23849	33817	33945	28605	detected
NVIE_002260	CDS	200994	201170	-	-	-	-	-	-	0	hypothetical protein	GTGGCAATCAAGAAGATCAAGTGCGACTGCGGCAAGTTCATCGAGTACACCGACCGCGTCGTCGGCGGCCAGAACGCCCAGAGCGGCACGCTCGTGTGCTCCAAGTGCGGCAAGGAGCACCAGATAACCTTTCTTGGCTTTCTGAGCGAGATAAAGAACGCCAGCCTAAAGCGGTAG	MAIKKIKCDCGKFIEYTDRVVGGQNAQSGTLVCSKCGKEHQITFLGFLSEIKNASLKR	421.939	0.185409	0.0323361	414	550	483	502	441	380	323	430	380	376
NVIE_002270	CDS	201355	201543	+	-	-	-	-	-	0	hypothetical protein	ATGTACAACAAGCAATCGTGCCGCGAGTGCGGCGCCTACTTGACCCCGCATTCGTTCTGCATGGGATGCCGCGAGCACGTGAGCTGGGAATGCGGCCAGTGCGGCAGGATAGACGACTATACGCACGTCCACAACTATTGCCGGGCAGCGTTCAAGCGCGAGATCGTGGTCGAGACTGTGCGGGGCTAG	MYNKQSCRECGAYLTPHSFCMGCREHVSWECGQCGRIDDYTHVHNYCRAAFKREIVVETVRG	1247.34	-0.288731	0.0600823	1025	1451	1096	1162	1246	1530	1130	974	1614	1251
NVIE_0230	CDS	201540	201875	-	-	-	PF13847.9;PF01555.21;PF01545.24	Methyltransf_31;N6_N4_Mtase;Cation_efflux	-	0	hypothetical protein	ATGATGATAACAACATTCCAGCTGCAGCTTCAGGAGCTCAAAAAGGCAGGCAGCAGGGAGGACAGGATGAACCTCTACCGCAGGTATTTTGCCTCAAGCAGGTACAACCGCCTGCTCATCCAGCAGGTGCTGATAAGGTCGGCAGGCAATCCCCTGCTTGAAAAAGAGGTTGTCTCCATGGAAAAGGAGCACAACCTAGATTATGCAAAGACGGTCGAGCGGGTGAAAAAGTGGGGCTATTATGAAGAGTTCCTTGCGGCAGTAAAGGAGGAGGACGACGCGCTTGTGCGCATAATAGAGGCGTACGACAAGCGCATGAGGACTAGTAACAGCTAG	MMITTFQLQLQELKKAGSREDRMNLYRRYFASSRYNRLLIQQVLIRSAGNPLLEKEVVSMEKEHNLDYAKTVERVKKWGYYEEFLAAVKEEDDALVRIIEAYDKRMRTSNS	563.769	-0.19107	0.116843	612	627	515	533	501	629	470	555	588	622
NVIE_002280	CDS	201920	202147	-	-	-	-	-	-	0	hypothetical protein	GTGGCCGAGAACTCGACAAGGCACATCGACACGCTGCGCGAGATGGAAGCCTACAAGCGCCAGTACCAGGTGCGCTGCAGCCACCACGAGCTGGAATACTCGTCAAAGGAAAAGCGAATCACGTGCGCCGTGTGCGGCAAGGTCTGGACGTTTGTACAGGAGCGCGGATACTCCGAGGTAAAGCAGGTCTTTTCAGCCGAGCGCGACGGCTACATCCCGATGCGCTGA	MAENSTRHIDTLREMEAYKRQYQVRCSHHELEYSSKEKRITCAVCGKVWTFVQERGYSEVKQVFSAERDGYIPMR	225.549	0.331418	0.00706133	233	308	229	308	260	194	154	195	222	191
NVIE_002290	CDS	202178	203470	-	flgD	-	PF13860.9	FlgD_ig	-	2	hypothetical protein	ATGCGCCTTTGCCGCGCGTCCCGCGCTATAAAGATGACGCTCCAGCCAATGGTGGTTTTGTATATAATATGCCTCTATGACGCGGTTTCACGAGGCTTTTATCCAGTGGATCGAAAATTGCTCTTGGAACTTGGGAATCAGATGGCATCATTAGCTGCAAAAGCGGTGCTTGCAATCGCGGTCATCCTTTCAGGGGCGCTGCTACTGCAGGCCGCGCATGCGCAACAGCCGCCTGGCAATAATAAAAAGTTCGCCGTCGCGCTGTCCGAAATGCTTGTAACAGCCGACGCGGCGTCCAAGGGATTTTCCATGAAAAAGAGCGTTTCAGACAATGTGTCAGTCAAGGATGCGACGTCAAAGAGCGTGGAAAAGCCCATCCGCAAGTCGATTGTCACAAAG…	MRLCRASRAIKMTLQPMVVLYIICLYDAVSRGFYPVDRKLLLELGNQMASLAAKAVLAIAVILSGALLLQAAHAQQPPGNNKKFAVALSEMLVTADAASKGFSMKKSVSDNVSVKDATSKSVEKPIRKSIVTKVTIKDSIRKTLVHDIHVSRSMFEQFSLKDTVKGPSVAAIAESLRVRERPLLSGAVLPPAPPHLSVLGGGEGGQKTFHSDRDDSVAIAFHSSSAGTYRVDIENAAGDTVATLTGAMVAGENQVKWTGVDLEGKAAPSGTYTYYITAKNGSGTRSAPSGGDGKIVVAADGDGSGVPIFPGRQDLQIPFMELLPIALPVAAAGGVAAAFLISKMRKKKLVLYLPPDAAPVIDDIRQKYPGATVEDYMSPSEQSPSRYMGVVIADSKESN…	350.958	0.117536	0.419427	357	432	408	354	389	371	203	327	381	340
NVIE_002300	CDS	203471	204412	+	-	2.1.1.113	PF01555.21	N6_N4_Mtase	-	0	putative DNA methylase	ATGGCGGCAGCAGGCACAAGAAAGGACAAGAAGAACAAGCGCGCGCCCCCGACAAGGACGAGTGACTTTGGGGTGTCCCGGCGGGAAAGCCACGACTCGTCGCAGTTCTACTCGCGCCGACTATATTACTCCGGCGACGGCGACGATGACAACGGCAGAGGCGCCGGCATGCCGGAAAGCAACAGCGTGCCTGCACAAGCGCTTGATAGGATATTCTGCAAAAGCAGCGAGAAGATGGACGAGCTGCCTGACAGAAGCGTCCACCTTGCCGTCACGTCGCCCCCATACAACGTGGGAAAAGAGTACGACGGCGACCTGACGATGGAGCAGTACCGCCAGCTCTTGAAAAGCGTGTTTAGCGAGCTTTACCGCGTGCTTGCAGACGGCGGGAGGGCGTGC…	MAAAGTRKDKKNKRAPPTRTSDFGVSRRESHDSSQFYSRRLYYSGDGDDDNGRGAGMPESNSVPAQALDRIFCKSSEKMDELPDRSVHLAVTSPPYNVGKEYDGDLTMEQYRQLLKSVFSELYRVLADGGRACINVANLGRKPYIPLHSFIIQDMLACGFLMRGEVIWDKGSSAGASTAWGSWQSASNPTLRDVHEYVLVFSKGSFSRRPTGKNTISKEEFLQYTKSVWEFQAESARKVGHPAPFPVELPYRCIQLYTFAGDVVLDPFCGIGSSCIAALKAGRHFVGYDTSKEYVKAAQARLQTFMQKGNIAF	2421.21	0.164134	0.037399	2409	3228	2667	2737	2589	2339	1666	2193	2434	2302
NVIE_002310	CDS	204426	204752	+	-	-	-	-	-	1	hypothetical protein	GTGCCAGAACTGGTCTACCTGAAATACGAAGATCTTGACGACATGCTCAAGGTGATAATCTACTCGGCGCAGTCGATGCTGGGGGTGATCCCGATGCTCTACTACATCAACCACGGCGGCAAGCACGTGCTTTTTATACAGACGGGAACTGTCGGAAACGCCACCGTCCACTATTTCGTGCAAGGGAACAAGCCGCCCAAGAAATTCATCCAGCTCAAGAGGCTCTCCGGCGACTATGCCTACGTAGAGGGCATCGGCACCGACGCCCAGTCGCTCTATGTGCCTGTCCTGAAACTTGAAAAGTCGACGCTTGAATTCCCGCTCTGA	MPELVYLKYEDLDDMLKVIIYSAQSMLGVIPMLYYINHGGKHVLFIQTGTVGNATVHYFVQGNKPPKKFIQLKRLSGDYAYVEGIGTDAQSLYVPVLKLEKSTLEFPL	2035.8	0.017208	0.853839	1971	2447	2106	2340	2032	1936	1503	2505	2083	1729
NVIE_002320	CDS	204758	205090	+	-	-	-	-	-	0	hypothetical protein	ATGAAGCGCAGAAGGAACAAGCCGGACAGAAAGGCCCGCCCAAGAAACGAGATAACCGAGCAAGAAGTAGAGACGTTCCTTTCTGCAATCCGAAATTTTGGCAACAACAGCGGCTACCCCAAGCTCCGCGACCTGCGGACACTCCTTCCGTCGATGGACCCGTACAAGATAAACGTGGTTCTGAAATACCTGGAGCGCTCCAAAGCGATAATCGTGGACAATGATGGTTACATCGTCTGGATAAGGGGTGACGCGCTGGACCAGCTCACCCTCGGCGACGTGGCAAACATCAGCGACGACCTGAAGGAATTTCTTGGGAAAAAGAAAAAATAG	MKRRRNKPDRKARPRNEITEQEVETFLSAIRNFGNNSGYPKLRDLRTLLPSMDPYKINVVLKYLERSKAIIVDNDGYIVWIRGDALDQLTLGDVANISDDLKEFLGKKKK	822.964	-0.0615445	0.575393	753	906	878	902	834	806	711	786	843	851
NVIE_002330	CDS	205116	205679	-	-	-	PF04896.15	AmoC	-	4	ammonia monooxygenase subunit C	ATGGCACAGATACCTTTGCTGATACCAAAAGAAGTCGAAGTACAACGGCTGAAAAAGATCTACATCATGGTCATAGTACTGGCCCAGATAGCACTATCCGTGGAGATAGACAACTTTGTCGACGGCTCGCTGCACCAGACGTCCATACGCGACTCGGCCTTCACGCCGGCCCACTGGTGGCTGTACAGCCACTTTATCGCGCTGCCAGTCGGCTGGGGCATGGTGGCCATGTACGACAGAAGGGTTCCAGTCCTCAGGGGCCCCGGCAACTCGATGAACACGGGCTTGAAGATAACCATCATCGGCTACCTTGCCACGATGTTCACTGTCGGGGTCAACGAGATGTGGCACTTCTGGATGGTCGAGGAGATCTTTTCCGTACCGAACCACTGGATGTTC…	MAQIPLLIPKEVEVQRLKKIYIMVIVLAQIALSVEIDNFVDGSLHQTSIRDSAFTPAHWWLYSHFIALPVGWGMVAMYDRRVPVLRGPGNSMNTGLKITIIGYLATMFTVGVNEMWHFWMVEEIFSVPNHWMFNMGVVVAFMGALAYVVRVYARMVELQQETPAKNPYVAEMYKLALEGKLYSRSIP	182.896	0.218268	0.153736	192	278	195	214	173	133	136	170	205	166
NVIE_002340	CDS	205986	206687	+	nnrE	5.1.99.6	PF03853.18	YjeF_N	-	0	carbohydrate kinase, YjeF-like protein	ATGAAGAAGAAAGGCGGGGCAGCGGCAGCCATCACTTCGGATCAGATGTATAGCATAGAGGAAAATGGCCACAGCGGAATTGGCATGCGCCGGTTCTTGATGATGGAAAACGCCGGCCACGGCATCTCTGATTTTATCACAGGCAAGTTCAAGCAGCAGCTAAAGAACAAGAAAATAGTCGCCGTGTGCGGCACCGGCAACAATGGGGGCGATGGCCTTGTCGCGGTGCGCCACCTTGCCGGCTATGGGGCCAAGACGTCGGTGGTCCTGCTTGGAAGCCCATCTGACATCAAGAGCGAGGAAGCCAAGCTCAACTGGGGCATAGTCGAAAAGATGGACTCTGTCGAAATCATCTTTGGAAAAGAGGTGAGCGACGCGGTGCGAAAAAAGATCCTCTCT…	MKKKGGAAAAITSDQMYSIEENGHSGIGMRRFLMMENAGHGISDFITGKFKQQLKNKKIVAVCGTGNNGGDGLVAVRHLAGYGAKTSVVLLGSPSDIKSEEAKLNWGIVEKMDSVEIIFGKEVSDAVRKKILSADIILDGIFGTGIKREIKDPHASAIDAINKSKKAYVLAIDVPSGLDPNTGSVYDKVVRADATITFHRMKKGLVTKGARKYTGPVRVEWIGIPPEAERGVL	4711.85	0.212026	0.00278231	5064	6015	5630	5074	5068	4209	3470	4308	4694	4176
NVIE_002350	CDS	206684	207310	+	-	-	PF00753.30	Lactamase_B	-	0	beta-lactamase-like protein	GTGAAGGTGCTGCAGATACCGGTAGGCCAGATGGCCAACTTTACGTACATCATTGCAGACGATGAAGAAACCGACGAGGCCGCAGTCATTGACCCGTCCTGGGACCTTGACAAGGTATTTGACGCGCTGAAAAAGAACGGCTGGACTGCCAAGTACGTCATAAACACGCACTCGCACTTTGACCACGTGCTTGGCAACGAGCAGGTTGCCAAGGTGACGGGGGCAAAGATAGTGCAGCACAAGGCGTCTATGCTGGAGCGCGACATCGAGGTGGAAGACGGTGACACGATAAAGGTGGGCAGCAGCATATCCCTGCGGGTGGTGCACACGCCGGGCCACTCGAAGGACAGCATGTGCCTCGTGCTTGACGGCAAGCTCGTCTTTACCGGCGACACGCTC…	MKVLQIPVGQMANFTYIIADDEETDEAAVIDPSWDLDKVFDALKKNGWTAKYVINTHSHFDHVLGNEQVAKVTGAKIVQHKASMLERDIEVEDGDTIKVGSSISLRVVHTPGHSKDSMCLVLDGKLVFTGDTLFVGNCGRTDLPGSDPAEMYDSLFGKVAKLDESLVMYPGHDYGQKPTSTIGHEKKFNYVLSPRTKQEFLEFMGSGD	1960.73	0.293326	0.000449481	1996	2808	2404	2234	2077	1751	1495	1635	1800	1698	detected
NVIE_002360	CDS	207311	208429	+	-	-	PF02277.20	DBI_PRT	-	0	putative UPF0284 protein	ATGATAGGAGGGAAGGACATAATCGGGCCAAGACATTCGGCAAGCAAGTTTTTTTCTGCTGCAAAAAACCCGTTCTTTTGCTGCGTGATCTCGCACACCGCCACAAGCGAGATCCCCGGGCTGACAGTAGCCGGCGCAAACCCTGAGCTTGTGAAGTACACGTCGCCGGCAGACGCCGAGTTTCTGCACTATGGCTACTGCAGGTGCATCCCCGGCGTCCCCGCTACTCCAGACGGCAAGCCAACCCCCGCGGTGATAACAAAGGCCGCGCTGGAGCTTGCCGGGATCCCGTTTCTTGTCGTCGACGCCGGGACAAAGGTCAGGCCGGACATCCCCTGCGTATCTTTTGGCGTCAAGCCCGGCGGCAACATTACACAGGAAAACGCGATGGACGTGTCA…	MIGGKDIIGPRHSASKFFSAAKNPFFCCVISHTATSEIPGLTVAGANPELVKYTSPADAEFLHYGYCRCIPGVPATPDGKPTPAVITKAALELAGIPFLVVDAGTKVRPDIPCVSFGVKPGGNITQENAMDVSDAKRALEYGHALGRQLARSSDLVVIGESIPGGTTTALAVLSALGIDALFKVSSSMPENPHGLKNKTVKSALERARISAAEKAPAALEAMSLVGDPMMPSVAGISAGALEAGAKVMLAGGTQMSAVLAVMKGLSIPLTDDVCIGTTIYVAKDSSADLAGLVKQVSPKVPVLACDLRLEKSSKPGLQAFARGFVKEGVGAGGSSIAAMLKTKANGKKMLAAIERVYERSIERKMASTTTAT	3276.55	0.198202	0.01023	3366	4541	3761	3717	3288	2788	2518	3052	2956	3231
NVIE_002370	CDS	208422	208787	-	-	-	-	-	-	0	hypothetical protein	ATGCAACAAGGACCAACATCGGCATCAGCAGCTACTACTACATACCACATTACAATGGACGACGAAAAACTCGGAATAAAGCCAGAGATCCTGTTCCGGATTTACGGCCAGATAGAGGCGCAGGCCAAGGATTCCGCGCCCTTGCACATCAGAAACGAGTTGCGCATATCGCAGGACGCAAGGATAAAGACGAGGTTCTACATCGCGGTGTCTGACAGGATGGCGCAGTACCTGATAGCAGCCGTGCAAAAGCAGGCCAGCGGCGACGCAAGCGGCCTGAGGTCGTACTTTTACAAATTGCAGGAGCAGCTCATGGGCCAGATGTTTGCCGGCGCCAAGGACACCATCAACATCTCGCTCAAGTAG	MQQGPTSASAATTTYHITMDDEKLGIKPEILFRIYGQIEAQAKDSAPLHIRNELRISQDARIKTRFYIAVSDRMAQYLIAAVQKQASGDASGLRSYFYKLQEQLMGQMFAGAKDTINISLK	1818.74	0.381003	3.07211e-09	1960	2528	2231	2042	2178	1530	1208	1720	1706	1417
NVIE_002380	CDS	208830	209438	-	-	3.2.2.21	PF02245.19	Pur_DNA_glyco	-	0	putative 3-methyladenine DNA glycosylase	ATGATGACCCTTGCAAGGTCGTTCTACCAGAGGCCCACCGCAGAAGTCGCAAGGGACCTGATAGGCAAGGTGCTGGTGCGCAGCCTGAACAGCCACAGGCTGTCAGGCGTCATAGTAGAGACGGAGGCGTACGGCCACGCAGACGACCCCGCAAGCCACGCCTGCCGCGGCATGACCGAGAGGAACAGGGTGATGTATGGAGAGGCAGGGATTGCGTACGTGTATTTCACGTACGGCAACCACCACTGCGTAAACGTCTCTGCAAGAAACGGCGCGCCGGCAGGCGCGGTGCTAATCCGGAGCATCGAGCCGGTGGACGGCATCGAGGCGATGAAGAGTCTGCGCGGGCTTGACAACTTTTATTTGCTCACAACCGGCCCGGGCAGGCTGGCGCAGGCC…	MMTLARSFYQRPTAEVARDLIGKVLVRSLNSHRLSGVIVETEAYGHADDPASHACRGMTERNRVMYGEAGIAYVYFTYGNHHCVNVSARNGAPAGAVLIRSIEPVDGIEAMKSLRGLDNFYLLTTGPGRLAQAMNITRRQNGADMTSPDSEIRIEDGPARQTIISTARIGISRATDVQWRFIDPSSAFLSRKRARPASLQVK	494.566	-0.0432093	0.678895	455	576	499	551	509	475	380	515	543	492
NVIE_002390	CDS	209442	210053	-	-	3.2.2.27	PF03167.22	UDG	-	0	putative uracil DNA glycosylase superfamily protein	ATGTCATCGTCGTCATCAAGGCTGCCCGTCGTGGATTCGCTTGAAAAAGTAGCAGGCGAGGTCACGGGCTGCCCGAAATGCAAGCTGGCAAGGACGAGAAAGAACGCGGTGCCCGGCGAGGGCCAGCTTTCCGCAAAGGTGATGTTCGTGGGCGAGGCTCCAGGGAGGAGCGAGGACGAGAAAGGCAGGCCGTTTGTGGGCGCCGCAGGAAAGATTCTTGACGAGATGCTTGCCAAGGCAGGCATCTCGCGCTCGCAGGTTTTTATCACAAATGTGGTAAAGTGCAGGCCGCCGAACAACCGCGTGCCTGAAGACGACGAGGTGCAGGCGTGCACGCCCTACCTCGAGCGGCAGATCGCCCTCATCAGGCCCCGGATCATCTGCATACTTGGCCGGACC…	MSSSSSRLPVVDSLEKVAGEVTGCPKCKLARTRKNAVPGEGQLSAKVMFVGEAPGRSEDEKGRPFVGAAGKILDEMLAKAGISRSQVFITNVVKCRPPNNRVPEDDEVQACTPYLERQIALIRPRIICILGRTAYSSILGGGSITANRGKIIEKAGQKYFLTIHPAAAIYNRSMLSLLEADLKKLAKEIDGAEGRGESLEDFM	2098.23	-0.0499808	0.446606	1967	2490	2283	2208	2022	1954	1690	2469	2085	2039
NVIE_002400	CDS	210095	210355	-	-	-	-	-	-	2	hypothetical protein	TTGCAGGCCAAGTACCTGATAACAGGCATCGCCCTTGTCGCGGTAGGAGGAGGCCTTGCCCTTTTCCTCAACTTCCAGGGCTATTCGTGCCTTTCGCAGCTTGCAGGCGTCGACCGCTCGACGTACCCGCCGGCCGCCCTTGACGAACTTGAGCGCAACTGCTTTATCATCACAAACTCGTACGTCTATTCGCTGTTTGCAGCAGTCGCCGGCGCCATAGTGCTTGCCGTGGGATACAAGAAAAGGCGCGATAACCCATAA	MQAKYLITGIALVAVGGGLALFLNFQGYSCLSQLAGVDRSTYPPAALDELERNCFIITNSYVYSLFAAVAGAIVLAVGYKKRRDNP	300.296	0.145955	0.187467	304	414	341	310	312	270	217	303	275	301
NVIE_002410	CDS	210363	211352	-	-	-	PF13369.9;PF13371.9	Transglut_core2;TPR_9	-	0	hypothetical protein	ATGATACAGTTCTTTATATCAGGGCCACGCACGGCCCGCGTCCTCGAACATAAATATATGTGTGCGAGCGGTGTGTGTAGTGAACAAGTGGCCGGCCTAAATATCGATTCTGCGGTACGGGACTGGCAAGACTGCGTGGTCAGGCACGTGGTGTCAGGAGACGATCCTACAAAACTTGCCGAACACGCGCTCAACCTTGCAAGGATACTTGCGTACCCGGACCTTGACGTGAACGCGACTCTGGCCAGCATCGACGGGATGGGAGCAAAGATTGCGCACACGCTGAAAAGCAAGGGCATAACCAGGCCGACCCTGATAATCGGGCAGATAAACGAGTACCTGTTCAACGACCAGAAGTTCAGGCCAAACACGGACGACTATTACAACCCGCTCAACAGC…	MIQFFISGPRTARVLEHKYMCASGVCSEQVAGLNIDSAVRDWQDCVVRHVVSGDDPTKLAEHALNLARILAYPDLDVNATLASIDGMGAKIAHTLKSKGITRPTLIIGQINEYLFNDQKFRPNTDDYYNPLNSYLNVVLERKVGIPITLSILYMRIAQGAGFPMLPVNFPAHFLAKHVMEGDNGEIIVDPFNGGRIMDDYALKALLERSYPHQNIAMTHAFVEKATSAQVMTRMLNNLKSSYYEAQDMERYEVANEMVLAIDQYNPDAIRDKGVVLLKKGRTEEALDALNAYLEVDPEAEDADDVLDVIRQIREGTYGKKKGEEEEKQG	7075.03	0.11045	0.0984878	6987	8874	7999	7847	7363	6191	5477	6865	7005	6951
NVIE_002420	CDS	211491	212999	+	-	-	PF00909.24	Ammonium_transp	SP	12	ammonium transporter	ATGAATGCAGACAGTAAAGCAAAGTCTTTACTTAGTTTCAGGCTCGGCCTGGCAAGTCTGGCTGCAGTTGTAATGGCGCTGGTGGCGGTCGGTTATACCGGCAGCGCCTTTGCATACGCTCCAGATGACCCTGCCGTGCCATATCACTGCTGGCAGACAAACGAGGACGGCACATTTGTGATCCAGACGGGCGAAGACGGCAGCCAGAACCTGGTGCCCTGTGAGATAAACACGGGTGACCACGCGTGGATGCTGACATCTTCGGCGCTCGTGCTCATGATGACTCCTGCGGGCCTCGCAATCTTTTACGGCGGCCTTGCAAGGCAAAAGAACGCGGTAAACACGCTGCACATGGTGTTCATCACCACAGGCGTGATCGGCATACAGTTTGTTCTCTGG…	MNADSKAKSLLSFRLGLASLAAVVMALVAVGYTGSAFAYAPDDPAVPYHCWQTNEDGTFVIQTGEDGSQNLVPCEINTGDHAWMLTSSALVLMMTPAGLAIFYGGLARQKNAVNTLHMVFITTGVIGIQFVLWGYSLAFGPDAGGYGFIGTLDWAGLQNVLHDVPSSQYAITIPHTTFMVFQMMFAIITPALIVASVAERMKFSAFIIFIVIWATFVYDFAAHWTWQIAVPDNYGMNPGYCGFGWTGCLGSLDFAGGTVIHITSGWSGLVIALMLGRRLGYGKVPMEPHNISLVVLGAALLWVGWFGFNAGSAGAAATNAGSAFVATQIATGMAAVTWALISWAHTGRPSTIGAASGAVAGLVAITPASGFVSPMSAIIIGIIASIVCYAAVAFKNKRK…	6229.16	-0.309531	2.09795e-07	5481	7112	5478	5808	5731	6819	5541	7475	6489	6640
NVIE_002430	CDS	213123	213308	+	-	-	-	-	-	0	hypothetical protein	ATGAGTTCTCGCGGCAACTTTACAAAGGGCCAGACGTGGGGGGCCCTGAAAAAGGCATGGAGGGGATACAAGATAGCCAAGGTGCAGGGAGACAGCGCCAAGATGAAAGAGTACGCGACCAAGATACGCACCCTGCAGGGCGAGCTTGGAGTAAAGCAGGCATCGTTTCCGGAACTTGGGATATAG	MSSRGNFTKGQTWGALKKAWRGYKIAKVQGDSAKMKEYATKIRTLQGELGVKQASFPELGI	240.439	0.1054	0.474884	242	288	257	267	267	177	211	263	216	237
NVIE_002440	CDS	213312	214478	-	-	-	PF00999.24	Na_H_Exchanger	-	13	putative Na+(Li+)/H+ antiporter	TTGGCAGTAGGTATAGAGCTCGTAGGAGACCTGGGGTATCTGCTTTTGTTGTGCTCCGGCATCGGCGCGCTGGCCTACATATTCAAGCAGCCGATGATCCTCGGCTTTCTTGTCGCCGGCATCCTCATCGGCCCTTTTGGGCCGTTCAAGCTCATCCAGAACACAGAGATGCTCAACAGCTTCACTGACATCGCCATCGTGCTCCTCCTCTTTGGCGTCGGCCTCTCGTTCCCGCTCAGGCAGCTTCGCGCAATAGGCAAGATAGGGACAGGCATCGCAGTCATTGAAGTGCTTGCCATGCTTGGAATCGGTTTTGCTGTGGGCGCGGGCTTTGGGTGGTCGTTCTACGACTCGATGTTTCTTGCAGCAGCCCTTTCCATCAGCTCCACCGCGATAATC…	MAVGIELVGDLGYLLLLCSGIGALAYIFKQPMILGFLVAGILIGPFGPFKLIQNTEMLNSFTDIAIVLLLFGVGLSFPLRQLRAIGKIGTGIAVIEVLAMLGIGFAVGAGFGWSFYDSMFLAAALSISSTAIIVKVLEDMGKMEATSSILMIGVLVIEDLVAVVMISAMHAGVASGSFDFVQILVTIGQIGLFIGGTIAAGVILMPKIFALIAKLERYEVTVMFALGTAFGFAFLSHELGFSAATGAFLAGVIIAGTRFSEQVSNLITPTREIFTAIFFVTIGALMDLSMISLFWVPVAIITAVTVLGKMGAVYAGVRVFGFEKTFAIGIGLSMAQLGEFSFIVLKTGQDLGVVSPFLFPIVGMVVALTTFVGPMLVKLGTRAVAVYE	4420.4	-0.0616974	0.261997	4190	5200	4372	4884	4360	4359	3439	5129	4549	4202
NVIE_002450	CDS	214562	214792	+	-	-	-	-	-	0	hypothetical protein	ATGCATAAATTGTGCACTAGGATTAAATACTTCCTGCTCTTTGACGGTAAATGCTTGGAGCCCAAAGAGAGGGAAGCAGAGATAATAAGCGAGATCCTGCTCAAGGCAGCCAGCGAGCCCGAATTCCGAAACAGCCTGATACGCGACCCTGCGGCCGTGCTTGAAATGTACAACGTTTCGCCGCAGGCCAAGATGGTCATAAAGAGGACCATAATCGACCTGACGCAATAG	MHKLCTRIKYFLLFDGKCLEPKEREAEIISEILLKAASEPEFRNSLIRDPAAVLEMYNVSPQAKMVIKRTIIDLTQ	666.621	0.188094	0.151436	634	881	773	764	733	731	386	648	730	515
NVIE_002460	CDS	214805	215677	-	-	4.2.99.18	PF07934.15;PF00730.28	OGG_N;HhH-GPD	-	0	8-oxoguanine DNA glycosylase	TTGAGGCAGCCGCCGCTCCTTACGCGTTTTGACCCGGAGACAAGCGTCAACAGCGGCCAGGTCTTTCTCTGGGAAAAGTCGGGGCAGGCATGGTACGGCATACACGCAGACAAGGTGGTAAAGTTTTCAAACCAGGATGGCGTGCTCGTCTTCGAGTCGTTTCCGGAAGAAAAAGACGTGGAGCGCAGCATGTTCCGGCTTGACGACGACACCGACGCTATATTTGCAGAGATTGCCAGGGACCCGCTCGTGCAAAAACTGGTTGCATCTTATCCGGGGCTCAGGCTCATGAGGCAGGACCCTGTGCAGTGCATCATCTCGTTTGCGTGCGCAAGCAACACCAACATACCCATGATACGGAGGATGCTTGGCGCGCTGTCAAGAAAGTACGGCCAGAAG…	MRQPPLLTRFDPETSVNSGQVFLWEKSGQAWYGIHADKVVKFSNQDGVLVFESFPEEKDVERSMFRLDDDTDAIFAEIARDPLVQKLVASYPGLRLMRQDPVQCIISFACASNTNIPMIRRMLGALSRKYGQKVVADGKEFHTFPSVQALHKTSESELRACGLGYRAKAIKAAAGAMADGSLDLDYLKKADYGEARAELLKVHGIGPKIADCILLFSLDKLDAFPIDVWIARALASHYGWLAGKKMSEKKLTGRQYIEVSEAARRYFGRYAGYAQQFLYYHMRQDAGRKW	3125.83	0.0680189	0.361279	2964	4035	3573	3205	3263	2886	2351	3132	3217	3025
NVIE_002470	CDS	215896	215994	+	-	-	-	-	-	0	hypothetical protein	ATGAAACTGGGCATTAAGATAAAAATTCACACCGAGTTAGGGAATGGGAAACCAGACATTGCAGAAGAGGATTTCGTATGCTTGCCGATACTCTTTTGA	MKLGIKIKIHTELGNGKPDIAEEDFVCLPILF				0	0	0	0	0	2	0	0	0	0
NVIE_002480	CDS	215973	216350	+	-	-	-	-	-	0	hypothetical protein	ATGCTTGCCGATACTCTTTTGAAAGAAATAATGGACGCAAACGAGCACGTAGTTGCAGCTCTTTTCATTGAAGACGGGCAGTTGACGATATGGCGTGGAAGAGACGACGTGGCATTGCCTCCAGAAAATAAGGTAAAAGACCTGCTCTTTCAAAGATTACTGATCAACGCATTACTCAGCGCCAAGAAAGAATACACGGGAAAACTTCATTTCGACCTGACTCGGTACGACCTGATTGACATGGTGCATTTTGGGTGGGTCAGGGCAGAAAAAGAAGTTATCCTGTTGATCATAATGTTGAAATCAACGAATGTTCTTGCGGAAATCGAGAAATTTCAGACCTTGATCAGCCAATGGAAATCTCTTTCTGACGTCTAA	MLADTLLKEIMDANEHVVAALFIEDGQLTIWRGRDDVALPPENKVKDLLFQRLLINALLSAKKEYTGKLHFDLTRYDLIDMVHFGWVRAEKEVILLIIMLKSTNVLAEIEKFQTLISQWKSLSDV	71.7891	-1.99461	4.81577e-12	18	30	34	38	33	112	119	61	162	83
NVIE_002490	CDS	216610	216924	+	-	-	-	-	-	0	hypothetical protein	ATGAGCAGTAGTAGCAGCAACGACAACCCGACCGATCCCATCGAGGCTTTCAAGAAGGCGCTGGAGAAGGGTGGTGAGGCCCAGAAGGACTTTGCCCGCCAGTTTTCCGCGATGCAGGCAGACGCCATGCAGAACTACCTTGCCATGCTGCGCGGCCTGAGCTTTTACAACGCCATGTTCAAGACCACGGTCCAGAGCGGGGGCAGGATTTCCATACCGGAAGCCGAGAGGCAGGCGCTTGACATCGACGACGGCGACTTGGTGCAGGTGATAGTGATCCCCATAGAGCGCCGGAGAAAAAAGGCCGACGGCTAG	MSSSSSNDNPTDPIEAFKKALEKGGEAQKDFARQFSAMQADAMQNYLAMLRGLSFYNAMFKTTVQSGGRISIPEAERQALDIDDGDLVQVIVIPIERRRKKADG	2126.43	-0.0329561	0.698721	1924	2752	2231	2219	2094	2045	1526	2295	2258	2213
NVIE_002500	CDS	216934	217764	-	-	-	PF00561.23;PF00561.23	Abhydrolase_1;Abhydrolase_1	-	0	putative alpha/beta hydrolase fold protein	CTGTTGCAGGAACAAGCTATGCCGCAGCGGATGACAAAGGTCAACGGGCTTGCCACAAGGTACCTCGACTACGGATCTCCAGCCAAGGGCGCCAAGGACCTCGTCCTCCTGCACGGCCTAGGCGCCTCGCTGGAGCGCTGGCTGCTCGTGGCGCCCACTCTGTCAAAATATTTCCGAGTGATAGTGCCGGACATTGTCGGCTTTGGGTACAGCGACAAGCCCACGGTGGAATACACCATGGACTTTTTCACCGATTTTTTCGACAAGTTTCTCCAGAACCTCGGCATCGAAAAGCCTCACATCGTCGGCTCGTCCTTTGGCGGCCACCTGGCCGCAGAGTACGCTATCCGCAACAGGCGCAAGATTGACAAGTTGGCGCTTGCCTCGCCGGCGGGCGTC…	MLQEQAMPQRMTKVNGLATRYLDYGSPAKGAKDLVLLHGLGASLERWLLVAPTLSKYFRVIVPDIVGFGYSDKPTVEYTMDFFTDFFDKFLQNLGIEKPHIVGSSFGGHLAAEYAIRNRRKIDKLALASPAGVMRTSTPILDQYIMAALYPTYENALKAFRDMAHDPSIVDEGTVTDFVRRMNLPNAKYAFMSTLLGMRYSPPLRGRLSSVIAPTLVIWGDEDRMIPVQYAKEFREVPNNELVVIKDCGHTPYIEKPKTFNRIVLKFLAGKEELVP	4007.48	0.0411651	0.455148	3940	5020	4160	4500	4016	3736	3045	4346	4136	3686
NVIE_002510	CDS	217950	218258	+	-	-	PF14947.9	HTH_45	-	0	hypothetical protein	ATGAAAAACAGGAGCAGGATGGACATCGCTTCAGCCATGCTTGAGATAGCGCAGGGCGGGGCAATAAAGACCCGGATAATGTACAGCGCCTTTATTTCATTCCCGCAACTGAAGGAATACCTGGAGATCCTGGTGGACAGGGGCATGCTGGAATACGCCCCGAAGGAAGGGGTGTATCGCACCACGGAGAGCGGCAGGCGGTTTTTAAAGACGTACAAAGAAGTGGGACAGACGTTATACCCCAAAGAGAGCAAGATAACAAAGATAACTGCCACTACAACTACGACTACTGCCGCCGGCCTGCACTGA	MKNRSRMDIASAMLEIAQGGAIKTRIMYSAFISFPQLKEYLEILVDRGMLEYAPKEGVYRTTESGRRFLKTYKEVGQTLYPKESKITKITATTTTTTAAGLH	179.408	-0.958834	2.67492e-08	109	130	163	106	138	203	190	353	195	203
NVIE_002520	CDS	218261	218446	-	-	-	-	-	-	0	hypothetical protein	GTGTCCGAGATTCACTCTCAGGATGAGACGTACGAGCAATCCTACCTGCTGGGAGACCTTGAATCGCTTGGCTTTTCCTCAATACGGCTCAACGAGTTCAACGATAACACCGAGCTCCGCAATCTGGCAAACTGCATCAAGGAAGCGTTCCTAAAGGAATATTCTTCCCAGCAACACAAAGTCTAG	MSEIHSQDETYEQSYLLGDLESLGFSSIRLNEFNDNTELRNLANCIKEAFLKEYSSQQHKV	94.0273	-0.947533	6.65007e-06	49	57	70	78	86	109	86	187	105	114
NVIE_002530	CDS	218570	218818	-	-	-	-	-	-	0	hypothetical protein	ATGTCGATGTCGCTTGCCTGCCCGACGTGCAGAAACTCGGTATACGAGTACCGCGACGGCCGCTGGACAGAGTGGATATGCTGGCGCTGCGGCCACTACCAGGCAGACACGCCGGCGTTTACAGCGCAGCCGGACCTCTACCGCGACATTGTTCGCAAAAACGGCAGGTATTTTATGCAGAAATACGCGCGCTATGCAGCAGCAAGAGCTGTGCACCGCTCCAATAATAATAGCCTCTCGCATAGTTGA	MSMSLACPTCRNSVYEYRDGRWTEWICWRCGHYQADTPAFTAQPDLYRDIVRKNGRYFMQKYARYAAARAVHRSNNNSLSHS	159.047	0.0373189	0.857237	142	214	202	161	144	126	93	193	176	174
NVIE_002540	CDS	218918	219325	+	-	-	-	-	-	0	hypothetical protein	TTGGCAAACGAAGTCACAATCTCGCTTGCGGAAAAAGAGGTGGCCGCCGGCCAGGAACTGCATGGAACAGTCACGATAAACTACGCCGGCAGGTGGGACAGCGTGGCGATAAACTCGCAGATAGAGAATTCAAGCGACGTCTTTTCCTACAGCCTGCTAAACGGCAAAAAAATCAAGCACCCGTACGCCCGCCTGTCGATATTCAAGGATGAGCTGAAGGGCAAGACCGTGGTAGAGTTTGTATCGTCAACGAACCACGTGCCTCCAGCAGGAAAAGATCATACAAGCGTCAAGTTCCGCGTGAGTCTCATACAGGAGCACAAGGAAATCTTTTCTGACATTGCCTACATAAAGGTGGTAAAAAAGGATACTGTTGCGTCATTTGTGATGCCCTCTAAC…	MANEVTISLAEKEVAAGQELHGTVTINYAGRWDSVAINSQIENSSDVFSYSLLNGKKIKHPYARLSIFKDELKGKTVVEFVSSTNHVPPAGKDHTSVKFRVSLIQEHKEIFSDIAYIKVVKKDTVASFVMPSNKP	910.202	-0.00330358	0.977141	839	1009	1046	1044	892	866	735	1050	933	785
NVIE_002550	CDS	219358	219537	+	-	-	-	-	-	2	hypothetical protein	ATGAAAGAAAAGTATGCGCTTCTTATCACAGGTATTGTTCTTGTTTTCATAGGATGGATGACTGGAGGAATGGTGCAGCTTATTGGACTTCAAGATACTACAGGATTACCCATACTTTTCGTAATAGCAGGCATAATTGCAATTGTCATAGCTATCGTTTGGATAATCTATGACAAATAG	MKEKYALLITGIVLVFIGWMTGGMVQLIGLQDTTGLPILFVIAGIIAIVIAIVWIIYDK	39.6709	-0.0154323	0.972818	33	54	42	38	43	31	47	36	55	19
NVIE_002560	CDS	219708	219872	-	-	-	-	-	-	0	hypothetical protein	ATGAGTAAAAAGCGCAACTTGGAAGCGGAGATTGATGACCTTAGAGAAGAGGTCTCTATGCTTAATACTATGCTAGACAGCCTGTCAGATGTGCTGGAGGAAAAAGGCGTCATAACTCAGGCAGACTGGGAAAAGAAGATTAAAGAAAATCTAAGTGCCAAATAA	MSKKRNLEAEIDDLREEVSMLNTMLDSLSDVLEEKGVITQADWEKKIKENLSAK	51.4368	0.168587	0.586595	63	71	45	54	57	66	23	65	44	38
NVIE_002570	CDS	219865	220023	-	-	-	PF01402.24	RHH_1	-	0	hypothetical protein	ATGATGGCGAGGGCTTTAGTGACACTCCCCGATAACTTGATGGAGATTGTCGATAGCCTGAAAGGTACGATGGGAGAGGGCAGGTCAGACATAATTAGGGCGATAGTTACTTCATGGATGTCTGAGAAGGGATACCTGAGGGGAGACAAGAATGAGTAA	MMARALVTLPDNLMEIVDSLKGTMGEGRSDIIRAIVTSWMSEKGYLRGDKNE				0	0	0	0	0	0	0	0	0	0
NVIE_002580	CDS	220124	220954	-	-	-	PF13610.9	DDE_Tnp_IS240	-	0	putative Integrase family protein	GTGAGCAAAACGGCAAGCACGACAGAAGAAAACGAAAATGTCAGGTGCAAATATTGCATGTCCTACAAGGTAGTAAAAGACGGCAAGGTACACGGCCAGCAGGTCTACAGGTGCAGAAACTGCTCACACCGTTTTTACAACAACGGACAGCCTAGCAAGATGAAGGTAAAGAAGCATGTCATAGTGGCAGCCCTTAACCTATATTTCGATGGCCTGTCAGTCCGAAAGGTGCAGAACCAGCTTGCTCAACTGATGGGCGAAAAAGTTGATTCATCCACAATCTACCGTTGGATTGTCAAGTACTCCACATTGGTCAGCAAGTTCTGCGAAGAGAAGATGAACCCAGAGACATCAGGCAAGTGGCACGAAGATGAAACCATGATAAAGTGCGAGGGTAGA…	MSKTASTTEENENVRCKYCMSYKVVKDGKVHGQQVYRCRNCSHRFYNNGQPSKMKVKKHVIVAALNLYFDGLSVRKVQNQLAQLMGEKVDSSTIYRWIVKYSTLVSKFCEEKMNPETSGKWHEDETMIKCEGRNVWFWEMIDEETKFLVGSHLGGERTIEETMKIFESANRITKERPKVIFVDGSNSYDRAFNKVYYSRYKANRVELVKRVGIQARTTNNVVERVHGTLKDRLRPMRGLKNEKASKILLDGYVVNYNYVRKHQTIKKTPAQRQASR	102.522	-0.213845	0.349553	89	107	83	123	102	79	101	153	82	112
NVIE_002590	CDS	221026	222069	-	-	-	-	-	-	6	hypothetical protein	GTGGGGCAGAACAGATTCGAGAGGAAAGTACGGAGCTTAGAGCGGTTACAGACTATCTATCTCATGCTCAGTGGGGCGCTATACGGTGCTTTGCTAGCAGTGCCGTTCAATTACTTTGTCGATTCTCTCAGTACAAATGCAGTGCAAACGCTGGTGACAAACTTCCCGTTTGTCATAGTGTATCTGGTTGTCATGGTTCCAGCAGGCCCGCTAATCCTCTCTTTTGCATTTTCACTGAAACACCCAGAGAAGAGGATAATTCCGCCGATGTTCATTCAAATGATTGGAATTGCCATCTTCATTACGGATGTCGTTCTACATAGTAGAGATTTCAATCTAACATTTGCTGCAATTTATCTCAGCTTGCTCAGTATCATGCCATTGGGGACATTTCTGGAT…	MGQNRFERKVRSLERLQTIYLMLSGALYGALLAVPFNYFVDSLSTNAVQTLVTNFPFVIVYLVVMVPAGPLILSFAFSLKHPEKRIIPPMFIQMIGIAIFITDVVLHSRDFNLTFAAIYLSLLSIMPLGTFLDQFIVFLLERFVKPEDLKTSRLKVYSDQKTVSSIIENQARNTLHLNEKPLEHSEPSIIFKTMKDERFTTYIEIEPTNEDGTTLVNMVFLEKGDYATVDSNDLKEYQREKAVYLQRVMLDEPNDIFAETASGTHAELLSRINDDLLGVYQRSKGLSKAEKIRLVAYLLSPIPLGIYISIVGYDATTYGAIIGTLISAVTDTSRIFIKNRRTARDDE	1038.01	-0.406624	1.04834e-06	875	1034	909	1027	899	1202	861	1500	1110	1034
NVIE_002600	CDS	222170	222631	-	-	-	PF00127.23	Copper-bind	-	1	putative blue (type1) copper domain-containing protein	ATGACAAACCACGCCGGCGGCATCAGCATTATCGCGTTCGTCATCGCAGTAGGCATAAGCATGGGCTACTACCAGTACATGTACGTCCCGGCAGTCAATGCCAAGCCGATCCTCCCGCCAGCAGTGCTGAACCCGCCAGAAACCCTGACAGTCAAGATAACCCCAGGCTCGTCCGTTGAATCCAACCCCAAGTTCTTTGAACCGAAGGACATGCGCTCTGCAATCGGCCTGAACAACCACATCATATGGCAGAACAACGATCAAGTCCCACACAGCGTAACCAGCGACGACGGATATATCGACAAGATAAACGGCAAGTTTGATACGCTGGCCACAATCGGCCTCATCCCCGGCGGAGAGACGTGGGAGTTTACGATCACTGCAGTAGGGACGTACCAC…	MTNHAGGISIIAFVIAVGISMGYYQYMYVPAVNAKPILPPAVLNPPETLTVKITPGSSVESNPKFFEPKDMRSAIGLNNHIIWQNNDQVPHSVTSDDGYIDKINGKFDTLATIGLIPGGETWEFTITAVGTYHYHCEPHPWMQGSIEVTESFA	27959.3	0.247877	0.00028071	29668	36129	33769	33114	28761	26126	17942	28826	27884	22436	detected
NVIE_002610	CDS	222678	224309	-	-	-	PF00033.22;PF00032.20	Cytochrome_B;Cytochrom_B_C	-	9	putative cytochrome b/b6	ATGGGCGCTTCCTTAACGTATGAGAACAGCCTGACAAGATTCTTCCGGTGGATGTACGCCGGCGTAGAGCGAACTATATTCATGGGAATGAAGTTCACGTTCCCCGGAAGGTTCGTCAGCCCGCTTGGCTTCCTCGGAATGCTCACCTTCGTGGTATTCATAATTCTGGGCATCACCGGCGCGCTGCTCATGCTCTGGTACGAGCCTATCCTCGACAGGGCGTGGAACAGCGTCAAGAACATCAACGACACCATCCCCTACGGGTTCCACATACGCAACATCCACTACCACGCCTCAAACGGCATGGTCATGCTTGCCCTCCTCCACATGTATTACCAGTATTTCAGTGGTAGGTACAAGATCAGGAACGAGATCCTGTGGGTGACAGGCATCATACTG…	MGASLTYENSLTRFFRWMYAGVERTIFMGMKFTFPGRFVSPLGFLGMLTFVVFIILGITGALLMLWYEPILDRAWNSVKNINDTIPYGFHIRNIHYHASNGMVMLALLHMYYQYFSGRYKIRNEILWVTGIILGVLTILEAFTGYDIIFSERAELAISIAASLTNSIPIMGPQMREAFFGAGFHDFILRFYTFHVFMLPIALLGLMVVHFPRFLVFDVPMVMAVAGAIMLTGGVFPVGLGLPFDPHIPPGITVPEWYLTGLYAFLRTMYDKFVTGVAWPGLFIGALLLIPFVDRYKKFSWKDRPIITAVGITSLAQILVTTYWGFYIDPDTHKALLERLVIDPIFFYLVMIVLVPLSFGFTYMMIKLAKHAEANAKAQPKKAGKSSIELSQKWIYALFV…	32570.8	0.0990571	0.0698273	32442	40465	35638	36519	34048	31570	24788	32745	32699	28677
NVIE_002620	CDS	224287	224907	-	-	1.10.2.2	PF00355.29	Rieske	-	0	putative Rieske 2Fe-2S domain cytochrome b6-f complex iron-sulfur subunit	TTGTATATGGCGCAGACTCCTCCACCACCGACAGGAGGTAAGGTGTCAAGGCGTGACTTTTTAAAGCTCATGGCTGCTGCTGGCACCGTCATGACATTTACGCCGTTTGTAGACTGGGGCAAGTTCCTTCCAAACCCTACGGGAAACCTTAGCGAAAGGCAGCCCGTGGAGCTCCCGGACGGCAGTCAGGCTAACGTTAAAGATTTTCCGGTTAACCACTCTGAGGCAATCATCTACCCCAAGACCGACGATGAGGTCCTCAACCAGGAGGCTTTCCGCACATGGCAGTTCATCAGGCTGCCAGAGGAGCTTGGCGGTGCAAAGAACGATGCCTCTGCTTTTCGCATCTACAGCATGGTGTGCCTCCACCTCTGGTGCCTCTGGAAGTACTTTCCAGAC…	MYMAQTPPPPTGGKVSRRDFLKLMAAAGTVMTFTPFVDWGKFLPNPTGNLSERQPVELPDGSQANVKDFPVNHSEAIIYPKTDDEVLNQEAFRTWQFIRLPEELGGAKNDASAFRIYSMVCLHLWCLWKYFPDTGRKRGECPCHGSMYDPMTGKAFAGPASLQGPPSNVLPMLNVEVDKDGKIWIMPPTWSPDKNGIVGYGRFLNV	11027	0.0907269	0.134397	11011	14856	12170	12228	10432	10692	8341	11465	10678	9966
NVIE_002630	CDS	224949	225521	-	-	-	PF00805.25;PF00805.25	Pentapeptide;Pentapeptide	-	0	pentapeptide repeat protein	TTGACGCTCTCCGGTTCCAGAAGGGGATCAACCCCTGGAATCCCTGAAGTTATATATGTGGCAGAAAAGCTGCACAAAACGAAAATCATCATGTCAACCGAGGCCCGGAACCTGCTCCTTGAAGGCAAGGTACAAGAGTTCAACGCGTGGAGGATGAAGAACCTGACGACAAAGCTGGACCTTACCGGCGCAGATCTGTCTGGCAAGAACATCGCCGGCGCGTACCTTAACGGCGTGGTGGCTACAAACGCCAACTTTTCCAAGGCAAATCTTTCAGGGGCAAACTTTGTGCAGGCAGAACTGAGCGGCGCAAACTTTGAGGGCGCAAACTGCAAGGAGACGCTTTTCATGTACGCAGAGATGAAGGGCGCCAAATTGTCCGGCGCCGATGCCACAAAG…	MTLSGSRRGSTPGIPEVIYVAEKLHKTKIIMSTEARNLLLEGKVQEFNAWRMKNLTTKLDLTGADLSGKNIAGAYLNGVVATNANFSKANLSGANFVQAELSGANFEGANCKETLFMYAEMKGAKLSGADATKANFMWANLSGADMGAVKMLQTVFVEANMQNANVAGSDRMGAYLKYAKLDGTPWNEKR	2765.55	0.105322	0.130728	2705	3655	3220	2929	2770	2480	2003	2786	2838	2669	detected
NVIE_002640	CDS	225475	226566	-	-	2.1.1.98	PF00590.23;PF04010.16	TP_methylase;DUF357	-	0	putative diphthine synthase	TTGCGTCTTTCTTTTGGATATATGCTCTGGTTGGTAGGCGCAGGCATCAGCGGCCACAGGGGGCTCAGCCTCGAGGCGGTACAGGTGTTGAAAAAGTGCGAGATTGTCTTTGTCGAGCGGTTCACAAGCGCCCTTGCAGACAGCGACCTTGAAGGCATCAACGCGGCAATAGGCAAGAGCGCCAAGCCGGTCCAGCGCTGGTTCGTCGAGGACGGAAGGGAGATGCTTGACGCCGCAAGGGAAAAGCAGGTAGCGCTTGTCACCTACGGCGACCCGCTCCTTGCCACCACCCACACGGAGCTGCGCACAAGGGCTGCAAAAGCGTCGATAAAGACGAGTGTGCTGCACGCCGCGTCCGGAATAACGTCAATAATGGGCGAATGCGGCCTGCACATGTAC…	MRLSFGYMLWLVGAGISGHRGLSLEAVQVLKKCEIVFVERFTSALADSDLEGINAAIGKSAKPVQRWFVEDGREMLDAAREKQVALVTYGDPLLATTHTELRTRAAKASIKTSVLHAASGITSIMGECGLHMYKFGRTVTMMSEPKSAISVYNTVFDNLLLGSHTLILTEYSHDEKTGEPFFLDPAVVLKMLLDCERDLRHRVFSEETFVVVASRLGSDDSRIVSGKIKSLAGVGFGTGPHSVIVPASLHFTEEEALEALTVCLDSPVDNAASVKRISAQMIERYAPKAREAVQHMRDILRKEGEKKENKGMHEVLDNAEYYIDDAERFLRQGKHELAVLSIGYAEGLVDALRFQKGINPWNP	2781.53	0.219483	0.0142805	2972	3917	3213	3062	2790	2345	2116	2389	2690	2697
NVIE_002650	CDS	226585	227730	-	lysK	-	PF01546.31;PF07687.17	Peptidase_M20;M20_dimer	-	0	acetyl-lysine deacetylase	TTGGTATCGCCAAGCTACGCTGTCGAGCTTTTGCAAAAGGCGCTGGAGCTGTACACGCCTTCAAGGTCCGAGGCCGCTCTTGCCAACATGATAAAGGACAAGTGCACAAACGAGCTTGGCTTTGAGCAGGTCAGCATCGACAGCGTCGGAAACGTCATCGCTTCAAAGGGCACCGGCGAGCCCCGCATACTGCTGTGCGGCCACATGGACACGGTGCCCGGGCAGGTGCCTGTGCGCATAGAAGACGGCTACCTCTACGGCAGGGGTGCTTCGGATGCAAAGGCGCCGCTGATAGCTATGCTCCTTGCCGCATCGCAGTTTCCAAAGCAGAGCGGCACCGTGATTTTTGCCGGCGTGGTCGACGAGGAGGGAAACGCGACGGGGGTGAAGAACCTCGTC…	MVSPSYAVELLQKALELYTPSRSEAALANMIKDKCTNELGFEQVSIDSVGNVIASKGTGEPRILLCGHMDTVPGQVPVRIEDGYLYGRGASDAKAPLIAMLLAASQFPKQSGTVIFAGVVDEEGNATGVKNLVKSKIGLDYAMFGEPSGIDNITIAYKGRLAIRLTCDVGDSAHASAPWLARNSIEEMHYFWRAIKAEIERVGTADTKANSISCTLTEISGGSSHNVTPQKCKITIDMRIPTVTTCQNVLDTVDGVITRVAKEKGVKATYRIEDRTDPFEADHSSALVRALSLGILDVRKKRPVLLRKTGTGDMNVLGNTFKIPVVTYGPGDPHASHTADERVNIEEYVNSIEVFSRALFHMSRIHHIRKQNGNSGGKKSK	5851.28	0.272511	0.00117149	5921	8224	7249	6583	6171	4985	4249	4885	5634	5504
NVIE_002660	CDS	227740	228618	-	-	6.3.2.43	PF08443.14	RimK	-	0	alpha-aminoadipate lysW ligase LysX	GTGAGCGCAGGCAGTAGTGGCAATTCCCTTACCATACTGTACGATACGATCCGCTGGGAGGAAAAGTCCCTGATAGAGGCTGCCAAGAAAAAAGGCATCGAGACGGAGAACATTGACGTCAAGAACCTCACGATCCGCCTCGACGACGACGGCAGCAAGAAAAAATACGCCGGCAGGACAGTGCTCCAGCGGTCAGTTTCTTATTTCAAGAGCCTGCACGCGACAGCCGCGCTTGAGGGCCTCGGCGCAAGCGTGATAAACCCGCTTCGGGTCGCAAGCATCACGGGTAACAAGCTCTTTGCACACATGGAGTTTCAGAAGGCAGGGGTCAACACGCCAAAAGCGATTGCCGCATTTTCAGAAGAATCTGCTGCAGCAGCGCTTGAAGAATTCGGCTAT…	MSAGSSGNSLTILYDTIRWEEKSLIEAAKKKGIETENIDVKNLTIRLDDDGSKKKYAGRTVLQRSVSYFKSLHATAALEGLGASVINPLRVASITGNKLFAHMEFQKAGVNTPKAIAAFSEESAAAALEEFGYPAVIKPTVGSWGRMIGLLRDRDAARAVIEDREHMFPLYHIYYFEEFVKRPPRDIRAIVVGDHVVAAIYRYSGDGEWKTNMALGGRAEVCPVTKELEDICMKATRAVGGQIVGVDLMESDADGLMVHEVNNTTEFKNTVRVTGVDIPGQMVDYALALNKR	6419.94	0.343026	5.25449e-06	7242	8858	8210	7420	6482	5600	4249	5528	6034	5674
NVIE_002670	CDS	228615	228782	-	-	-	-	-	-	0	alpha-aminoadipate carrier protein LysW	ATGGTCAACTGTCCAGAATGTGACGCAGAGATCAAGATTCCCGCCGACTCGATAGAGGGCGAAATAGTCACGTGCCCCGACTGCGGCGCCAGCTACGAACTGGTAAAAGCAGCGTCAGGCTTTGACATAAAACCAGCTCAGGTTGTCGGCGAGGACTGGGGTCAGTGA	MVNCPECDAEIKIPADSIEGEIVTCPDCGASYELVKAASGFDIKPAQVVGEDWGQ	712.079	0.28692	0.000560541	813	981	755	849	764	587	488	664	661	672
NVIE_002680	CDS	228789	230015	-	-	2.3.3.13	PF00682.22	HMGL-like	-	0	(R)-citramalate synthase	ATGTCGCTAAAATCAGATGATCCGAACTATTACGCACACATGTACAATAGGATGGGAGGCCCGGACGCCGCAACTTCGGGCCGCAAGATAAGGATTCTGGACAGCACGCTCCGCGAAGGCGAGCAGCACCCAGGAGTCAACTTTACCACAAAGCAGAGGATCCAGATAGCATGGATGCTCGACTCTTTTGGAGTCGACCAGATAGAGATAAGCCCGGTAGTCTCGCCGGACCACGTTGAGGCAACCAAGACGATAATCAAGCAGGGACTGCGCGCTGACATTGTCGCGCATGTGCGTGCTATCAAATCGGACGTCGACATTGCAATAGGCTGCGGCGCAACATGGGTTGCGACCTACATGGGCATTTCCGACATCCACCTTGCTGCAAAACTAAAGATT…	MSLKSDDPNYYAHMYNRMGGPDAATSGRKIRILDSTLREGEQHPGVNFTTKQRIQIAWMLDSFGVDQIEISPVVSPDHVEATKTIIKQGLRADIVAHVRAIKSDVDIAIGCGATWVATYMGISDIHLAAKLKISREEAKIRALEVADYIKSHGLKSRFTMEDASRTEPEFLIDMCKEMNRRGIERISIPDTVGIMRPRGMFSLVKMVYDNIDRSKTSLDVHCHNDIGLALANALAGCEAGADQIHTTIDGFGERTGIPALAETAVALSLIYRANNDLRLHMIKDLSRTMSEYVDLGIPESKPIVGDSAYKHKAGTHLAAILRNPAAYEILEPKAVGNRRKIVFGELAGKNGAAYLLSLLGLETSKHEAEQLAKGLKELRMGDILELYLDDRLERKILND…	13438	0.845972	0.000124703	18039	20703	17665	18758	16551	9596	8299	5842	11382	10154	detected
NVIE_002690	CDS	230175	231653	-	argH	4.3.2.1	PF00206.23;PF14698.9	Lyase_1;ASL_C2	-	0	argininosuccinate lyase	GTGTACCGCTCAAGGCCGAAGGGCAGGATGGACGACGACGTGCTTGCGTTCCTCTCGTCGATAGAGCACGACCAGTCCATACTCTACTACGACATTGTAGGAAGCGAGGCCCACTCGGTGATGCTCCACGAAATAGGCATCATCAGCCAGCCGGAGCTAAAAAAGATCCTTTCAGCCCTGGAAGCGGCAAAAAAGAACCCGGGCCTCATCGAGACGGAGGGCGCCGAGGACATCCACGAGGCCCTTGAAGCGTTTGTGATAAAGCAGGCAGGGATCGACGCGGGTGGCAAGATGCACACCGCCCGCTCGCGCAACGACCAGGTCGTGCTTGATGTCAGGATGAAGGTGCGCGACGACATTAACGAATTGTGCGCTACGCTTGCAGACCTCATTGACACG…	MYRSRPKGRMDDDVLAFLSSIEHDQSILYYDIVGSEAHSVMLHEIGIISQPELKKILSALEAAKKNPGLIETEGAEDIHEALEAFVIKQAGIDAGGKMHTARSRNDQVVLDVRMKVRDDINELCATLADLIDTLVKKAEKNKDAIMPLYTHLQQGQLGTFSHVMLAYADALSRDFERIYNTFGRINQSPLGACAIAGTSIGINRKRTAILLGFDGLVRNSLDATTSRDSFVEYVAALAILASTLARMAEDLIIWSTQEFGFVELDDRYSSTSSAMPQKKNPDPLELTRAKAAIIAGRLASMLGMVKGLPSGYSRDLQDVKPQLLEASATAISTLKVMEGVISTLTVKKKKMLDTSAKSYAISLDIAEQLVAKNGVPFRSAHKVVGALVSRAAEKDVPLA…	3063.29	-0.0497001	0.5054	2959	3725	3160	3305	2874	2982	2556	3198	3000	3130
NVIE_002700	CDS	231771	232058	+	-	-	-	-	-	0	hypothetical protein	ATGGAATCAGCGCTAGCGCCACCAGTGCGCCTGATAGAATACCCAAACGACCTTTCTGGATGCGACTCTGTCGAGATAGGAGGCAAGCGTCTGCTGTACATGTGCTCAAATAGCGACGCAGGCAAGCATTTTGTCATAGTCCTCGGCTATTACGCCGGACAGAGGGAAGACTTTGTTACAAAGGACCTGATAGAGCCGGTGGACGACTGGAGCAGGGCCGCAATAAAAGAGGTGCTTGCTAGGTCGCTTGCACAGGAATACGCCGACGCGCAGGTATTTTTCCTCTAA	MESALAPPVRLIEYPNDLSGCDSVEIGGKRLLYMCSNSDAGKHFVIVLGYYAGQREDFVTKDLIEPVDDWSRAAIKEVLARSLAQEYADAQVFFL	685.616	0.258287	0.00931779	700	1089	742	766	703	629	467	677	574	647
NVIE_002710	CDS	232129	232494	+	-	-	PF01883.22	FeS_assembly_P	-	0	DUF59 domain-containing protein	ATGAGTACCGACGCCAAGAATGACGCTAATTCCACCCCTCAAAAGGGCGACGACCTGCAAGCGACCCGCAGGAAGATTTTCGACGAGTTGACCAAGATAGTCGACCCGGAGATCGGGGTATCGATAATGGAGCTAGAGCTGGTGGACAAGGTTGACATCAACTCTGGCAAGGTCGCAGTCGACTTGCATTTGACAAGCCCGTTCTGCCCCGCAGTGTTTGGCTTCAAGATCGCGCAGGACGTGCGCGACAACATCTACAAGCTGGCAGGCATAAACGAGGTCAAGGTGCAGGTGAGCAACCACTTTATGGCAGACGCCATAAACAAGCAAGTGAACGAGAGCAAGTACCCTGCAAAGGCCGCCTGA	MSTDAKNDANSTPQKGDDLQATRRKIFDELTKIVDPEIGVSIMELELVDKVDINSGKVAVDLHLTSPFCPAVFGFKIAQDVRDNIYKLAGINEVKVQVSNHFMADAINKQVNESKYPAKAA	2697.14	-0.00937635	0.923209	2787	3295	2628	2898	2674	2488	2163	2767	2768	2742	detected
NVIE_002720	CDS	232500	234245	-	-	-	-	-	-	0	putative sialidase (neuraminidase) family protein	TTGGACCTTGGCGAGATTGTCAGCATCAGCAATGACAGTGGCTTTTACGCCACGTCGCCTTTTGTGGCGTTCTCCCACAAGAGCAATTCTCTCTATGTAATATGGCAAAAGACTAGGGGAATATATGGCAATATTGAACACTTCAAAGGGCAGAAAAAGAGCGCCAGCATTGTCTACAGGATAAGCAAAGACAATGGCAGGACTTTTGGCGATGTCATAACTTTACACGAGTTTAAGGGACCCAGTAGCTTTTCTCCTCGGACCGCATTTTCGCCCTTGAACGAAAATAGAGTCTTTTTGGCATGGGTTGACAAAAGCTCTCCGAAAAAACTTGACGTTTACTTTTCAAGAAATTCAGAAAATGAGGATGATGACAGATTTGGAGAACCGGTTATGATC…	MDLGEIVSISNDSGFYATSPFVAFSHKSNSLYVIWQKTRGIYGNIEHFKGQKKSASIVYRISKDNGRTFGDVITLHEFKGPSSFSPRTAFSPLNENRVFLAWVDKSSPKKLDVYFSRNSENEDDDRFGEPVMISDEKTGVCSSEGSNDLSNFGPGRPSETYDTVTPYIAAGNDNNVYVMWVESTTAKKMSEVAQPESKEAATSISFGPGETDKAAKYMEDQIRKSLERAPKYRFSVRVFLRASNDGGKTFGKKIDLLETSFDSQGGPQVISPTGPHAIGKNVYVIINPLGRDSDNARVRIFASTDKGQTFEERTGLSKTVSSIGSKIISARAEVASKQHDSLYLLLEVASHGEEEAVPTPFSFPRAPLIFVKSTDAGRTFGNPVHVGIDGPISSHSSFA…	202.476	-0.0219306	0.903268	216	225	232	229	165	190	167	246	212	164
NVIE_002730	CDS	234293	235135	-	-	1.3.5.1,1.3.5.4	PF13085.9;PF13183.9	Fer2_3;Fer4_8	-	0	FeS-center protein of succinate dehydrogenase/fumarate reductase	ATGGCAACAGAGACGATAGAAAAAATCGAACGCCTTGACAAAAAGCGTGCAGAAAAGCACAGCAAGGAGATCCAGAGGTCGTCGATAACCCTCAAGGTTCTCAGGGGCAACAGGGCCGCCGGCGAGCACACGAAATACGACCTCTTCGAGGTGCCCGTGCAGAGGTCCACAACCGTCCTTGACGCGCTCTTGTACGCCAAGCAGTACCAGGACCACAGCATCGGCATCCGCTACTCGTGCAGGATGGCCTCATGCGGCTCGTGCGGCATGAAGATAAACGGCATCCCCAGGCTTGCCTGCTACACCAAGGTGTCCGAGCTTGAAGGCGGCGTGATAACGGTAGAGCCCCTTGCAAACTTCCCGCACATACGCGACCTTGTCACCGACTTTGAGCAGTTC…	MATETIEKIERLDKKRAEKHSKEIQRSSITLKVLRGNRAAGEHTKYDLFEVPVQRSTTVLDALLYAKQYQDHSIGIRYSCRMASCGSCGMKINGIPRLACYTKVSELEGGVITVEPLANFPHIRDLVTDFEQFFAHHKNMQPYIHNDEADMDTKQVNRMSEFMQNPEEVDKFLQFSYCIKCGLCYSACPTVATDTKFPGPQALAQAYRYFIDNRDNASKERLDLIDDRHGIFRCHFAGSCSTVCPKGVDPALGIQLLRGHLLGFSSNEKKKAELKDRSKQ	9021.59	0.307162	7.02517e-05	10020	12345	10950	10511	9277	8107	6344	7556	8875	7614
NVIE_002740	CDS	235148	235507	-	-	-	PF01127.25	Sdh_cyt	-	3	putative succinate dehydrogenase/fumarate reductase	ATGACAGGGTTGCTCAAAGAAAGTGAGATAATGAAAATCCACTACATCACGGGAATAGCCGCGATATTCGTGGTCGGAGTGCACATCATGATGCGCCTCGTGATGCCTTACGGGATGAGCCTCGAGTACGAGAACGTGATAGCAAACTACCATAACATCCCGTACGTCGTGCTCCTGGAGTCGATACTGGTACTGGTGGCAATCCACGGCTTTAACGGCCTGCGAATCATCCTGCTTGAGATGAGGCAGAGCAGGAACTGGGAAGGCATGGTGACTGCAGTCACAATCGCCGCGATGATCGGAATAGTGGCATACGGGACCCGCACCATAATCGTGGCAAACGGGTTTTCGCTAGGGTGA	MTGLLKESEIMKIHYITGIAAIFVVGVHIMMRLVMPYGMSLEYENVIANYHNIPYVVLLESILVLVAIHGFNGLRIILLEMRQSRNWEGMVTAVTIAAMIGIVAYGTRTIIVANGFSLG	1782.65	0.122312	0.293418	1708	2455	1901	1922	1923	1584	1541	1489	1708	1757
NVIE_002750	CDS	235504	235950	-	-	-	PF01127.25	Sdh_cyt	-	2	putative succinate dehydrogenase/fumarate reductase	ATGGAAAAAGCATCAGCTGACCGCAACAATCGCGAGGGCATTGCAGGATGGCTCAACCCGTCAAGGTACGGGTGGGAGCGCGTTTCGTACTGGCTGCAGAGGCTGACAGGCGTCGGCCTGCTTGCGTACTTTATAGGCCACATCTACGAAACAAGCAACCTCACGGGAGGCATCGACGCGTGGAACGCGATGATGGAGCTGACCCAGACGCCGCTTGGCCACATGATACTGATACTCGTGATAGGCATGAGCACGTTCCATTCCGCAAACGGGATACGCCTGATATTCACGCACGGAGGCAAGGGGCTTGGCAAGCCGGGAAGGCCCGACTACCCGTACGACGCCGCGTCGCTCAACTACAGGCAAAAGTCGGGGATATGGATAGCGCTAATATTGGCC…	MEKASADRNNREGIAGWLNPSRYGWERVSYWLQRLTGVGLLAYFIGHIYETSNLTGGIDAWNAMMELTQTPLGHMILILVIGMSTFHSANGIRLIFTHGGKGLGKPGRPDYPYDAASLNYRQKSGIWIALILAAVAMLYGASVLFGGE	1983.83	0.113936	0.252033	2040	2638	2289	2077	1940	1931	1475	1727	2078	1882
NVIE_002760	CDS	235957	237669	-	-	1.3.5.1,1.3.5.4	PF00890.27;PF02910.23	FAD_binding_2;Succ_DH_flav_C	-	0	succinate dehydrogenase flavoprotein subunit/fumarate reductase	TTGGTTGACACCATATCGCACGATGTCCTCATAATCGGCTCGGGGCTTGCAGGCCTGCGCGCGGCCATTGCAGCCGCTGCTACTGACAAGAACCTGAGCATCGGAGTCATTTCCAAGGTGCAGGTCATGCGCTCCCACTCTGTTTCCGCAGAGGGCGGGACCGCGGCCGTGCTGTACGAGGAGGAAGGCGACAACCAGGAATCCCACGTCTACGACACGATAAAGGGGAGCGACTTTCTTGCAGACCAGGACGTGGCAGAGCGCCTAGTCCGCAACATGCCGTTTGAAATATATCAATTGGACCACTGGGGGATGCCGTGGTCAAGGCGCAAGGACGGAAGGATTGCCCAGCGCAAGTTCGGGGGCTACTCGTTTCCCCGCGCGACTTTTGCGCAGGAC…	MVDTISHDVLIIGSGLAGLRAAIAAAATDKNLSIGVISKVQVMRSHSVSAEGGTAAVLYEEEGDNQESHVYDTIKGSDFLADQDVAERLVRNMPFEIYQLDHWGMPWSRRKDGRIAQRKFGGYSFPRATFAQDKVGFYEMQTLYDTCLKHGNIHFYNEWFCTSILRDSAFQGITAIEIKTGNFTVFKAPAGIICTGGAGRIYSFSTYAFSSTPDGIDMAFRAGLAMKDMEFVQFHPTGIMPSGILITEGARGEGGYLINNKGERFMSKYAPGKMELAPRDVVSRSMIREIQEGRGFKHETGFDCLKLDLTHLGDERIKEVLAGIREIGIKFSGVDIIDEPIEVRPVCHYMMGGIHANIDGATELPGLWTAGEAACNSTHGANRLGANSTSECIVWGRIT…	9215.91	0.123004	0.283425	8794	12065	10526	10198	9625	9205	6784	7515	10464	8123	detected
NVIE_002770	CDS	237847	238149	+	STI1	-	-	-	-	0	hypothetical protein	ATGAACGACCATGACGACGCTCTTGAATCCCGGTTCTACCGTCGCCCAGAAAAGCCGGTGCCTGCAACAGTCATTGAAATGCTGAGCCGCTTTGAGTTTGATTCCACTCTGGATTACCTGAACAAGCTGCTGGAAAAAGAGCCGGACTTTGAAGATGCCTGGGAAAAGAAAGGTATGGTTTGCTTTCTAATGCTGAAATATTCTGATGCTGTTCAAGCGTACGATGCCGCGCTCAAAATCAACCCTGCAAACGTTCGGGCGAAGAAGGGCAAAGAGGAAGCTATCTACTGGCTCAAGCGCTAA	MNDHDDALESRFYRRPEKPVPATVIEMLSRFEFDSTLDYLNKLLEKEPDFEDAWEKKGMVCFLMLKYSDAVQAYDAALKINPANVRAKKGKEEAIYWLKR	182.136	-0.285543	0.0301644	158	215	183	171	150	191	147	257	205	166
NVIE_002780	CDS	238250	238633	+	-	-	-	-	-	2	hypothetical protein	TTGGGCAAGGCCTTTGACATCTTTGTCTCGTCGCTGGTGATGTTCTTTTTCGCCGGCTACCTGAACATACATTCCGACATCATCGGCCTGCACGAGCCTCCGATACCGGTCACAAAGGAGGTGGAGGAGTTCTGGGAGCTCTTTACGTGGGTGGTCTTTGGCGTGCTTGCCCTTGACATCTACCTGAAATACCGAAAGGTGCGCGACCCGAAACTGTTTCTCAAAAAGCACTGGCTGGACATACTGATGCTGTGCCTGATGCCGCTCTTTGCCGGCTTCAAGATAGCCAAGCTTTCGGTGAAACTGGTCAAGGGGTTGAAGATGGCCAAGTCCGGGTTCAAGGCCGCGCACGGCGCAAAAAAGATCGGCAAGGCAAAAGGCTGA	MGKAFDIFVSSLVMFFFAGYLNIHSDIIGLHEPPIPVTKEVEEFWELFTWVVFGVLALDIYLKYRKVRDPKLFLKKHWLDILMLCLMPLFAGFKIAKLSVKLVKGLKMAKSGFKAAHGAKKIGKAKG	963.826	-0.21516	0.148752	948	1111	842	1001	840	1158	870	765	1085	1021
NVIE_002790	CDS	238703	239065	+	-	-	-	-	-	2	hypothetical protein	ATGTTTGACGACTGGATAAGCGCTCCAGCAATAGCCCTTGCGGTGGCCTACTCGTGGCTTGCGCACAACCTTGGCGAGCCCTTTGCGGCATTTGCAAAGGATTTCCAATTCGCGGCGATATGCACGATAACCATCATCTTCATCATAGCAAGCGTGTTCATAATGCTCAGGCAAACAAAGAAGAGGCTTCCAAAATCGTACGTGGTAGAGATCGTCGACGTGTATGGCGACAAGGTGTCGATAGACGGCGTCAGGCAAACCTTTGCGACGTACGACGCGGCGGAAAGCTATGCCCGCATGTACCGGCAGAACTTTTCCCAGTACCGCTTCAGGGTAGTGGGCAGCCAAAAGGTTAATACCTGA	MFDDWISAPAIALAVAYSWLAHNLGEPFAAFAKDFQFAAICTITIIFIIASVFIMLRQTKKRLPKSYVVEIVDVYGDKVSIDGVRQTFATYDAAESYARMYRQNFSQYRFRVVGSQKVNT	2118.43	-0.113513	0.177782	1845	2491	2146	2448	1924	1889	1769	2688	2158	2070
NVIE_002800	CDS	239086	239367	+	-	-	-	-	-	0	hypothetical protein	TTGACGGACCTTACGCAGTTTCTGACCAACAGGGAAAACCCAAAGGTGTTCCTTGCGCCAAACACGTCCGACTCGGAAGTGGTAGAGAAGGCAAAAAAACTGCTTGTGCAAAACGGCCTGCGCGAGGACCTTATAGAAGTGAACTATGACATGCAGCAGCTCGACGTGGGCGATCTCAATGTAAGCTATGACCCGCCTGATCTGGTAGTTCGCGCCGTGTACGACAAAAAGCCAAGCGGCATCGTCAAGATGAAGAGCGTGGCGATGATAAAACTCTCCTAG	MTDLTQFLTNRENPKVFLAPNTSDSEVVEKAKKLLVQNGLREDLIEVNYDMQQLDVGDLNVSYDPPDLVVRAVYDKKPSGIVKMKSVAMIKLS	604.889	0.176687	0.0676064	590	754	747	646	677	537	385	679	612	529
NVIE_002810	CDS	239364	240752	-	-	6.1.1.21	PF13393.9;PF03129.23	tRNA-synt_His;HGTP_anticodon	-	0	histidine--tRNA ligase	CTGATACCCTCACGCTTATTGTCGTCACACTTTATGTATTACACACCGTCATATTTAAGCGCGCTTGCGACCAGCGCAAAATCTAAATGCCAACAGCCTCGTGCTACTGGTGTGAAGCTGGAACTTCCCCGCGGCATGAGGGACATCGAAAGCGATGACCTTGCAGGCATCAATTTCGTCCGGGAGAAATTCTTTGAGACCGCGCGGCTGTTCAACTTTCGCATGATGGAGCCCTCGCCCTTGGAGATGCTCTCCACGCTTGAGGCCAAGAGCGGCGCTTCCATTTCCAATGAAATTTACGCGTTCAAGGACAAGGGCGACCGCGACGTTGCTTTGCGCTTTGACCTGACTATAGGCCTTACGCGCCACGTTGCTGCAAGGCGCGACCTGAAGATGCCG…	MIPSRLLSSHFMYYTPSYLSALATSAKSKCQQPRATGVKLELPRGMRDIESDDLAGINFVREKFFETARLFNFRMMEPSPLEMLSTLEAKSGASISNEIYAFKDKGDRDVALRFDLTIGLTRHVAARRDLKMPAKIAAFAGVWRYDEPQAGRYRYFHQWDIEVYGPFSLESDAEVIEFVSAFFKKLGLAVSIQVNDRQLVEEYIRKVLGISEEEKVLEMFRAVDKVPKKGAQGVLAEYKDAIEPAKLQSLIDFSKVTGTAGEVASKAGDVKGLQAWQKLSGLMDSLASRGVANATINLGIVRGLDYYSGIVFEVFDASGEGGALVGGGRYDRLTDAFGRKDIGATGAAGGIERIVLALQKHKAQEVAAKPLAYVAYATGDAKARALEIASMLRNAGIAT…	1834.63	0.169122	0.0363738	1813	2564	2230	1983	1779	1652	1398	1735	1734	1726
NVIE_002820	CDS	240725	240943	+	-	-	-	-	-	0	hypothetical protein	GTGACGACAATAAGCGTGAGGGTATCAGAGAAGGAAAAAGCCGCGCTCAGAAGGCACGGCAAGATTTCCAAGGTGGTAAAAGAAGCCATAAACCTTTACCTTGATTCTGCGCGATCCAGAGAGACCTTCAAGAGGCTAAAAGAACTTCAGCAAGCAGAGAACATCACGACAACTACGCGGGAAGAAGCCGCATTGATCAGGGAAGACCGGCATAGATAA	MTTISVRVSEKEKAALRRHGKISKVVKEAINLYLDSARSRETFKRLKELQQAENITTTTREEAALIREDRHR	815.008	-0.04375	0.759629	810	867	936	800	837	915	553	1027	831	675
NVIE_002830	CDS	240947	241312	+	-	-	PF01850.24	PIN	-	0	PIN-domain containing protein	ATGATCGTTGCAGACAGCAGCTACCTTGTGGAAGGGTTGCTCAAGGACGTATCCTTGATTGAAAACGAAGGAGTGGTGGTCTCTCCCGATCTTGCTCTCTATGAAGTCGTCAACGCCGTCTGGAAGCATGAAACCGTATTAAAAGACATCAAGGATGGCCGGCCATATCTGGATGTCCTGTCCAAGTTGGTCTCTGCTCGCGCAGTTCGATTCGTAAAGCCGGACAAGAAAATAATCGGACAGGCTTATCAGCTTGCTTCCAAGAAAAGATGCACCTTTTATGACGCCGTTTTTGTAGTCCTTGCCCTAGAACTTGGACTTGAACTAAAGACATTTGACGAGGCTCAGCGCGCCCTTTTGCCTTGA	MIVADSSYLVEGLLKDVSLIENEGVVVSPDLALYEVVNAVWKHETVLKDIKDGRPYLDVLSKLVSARAVRFVKPDKKIIGQAYQLASKKRCTFYDAVFVVLALELGLELKTFDEAQRALLP	652.132	-0.183129	0.0397443	612	733	616	643	641	644	517	848	633	693
NVIE_002840	CDS	241360	241791	+	-	-	PF01951.19	Archease	-	0	putative archease protein family (DUF101/UPF0211)	ATGGCCGGCGGCTACCGGTTTTTGGACCACATGACAGACGCCGTGGTAGAGGCACACGGCAGCACGCTGGAAGAAGCGTTCGTACAGGGCGCACGTGGGCTTGTGGACACGATGGTGGACCTTGACACCGTACGGCCTGTTATGGAAGTAAAGATAGAGGCAGAAGGCCACGACCTTGAATCCCTGCTTTTTGACTGGCTTGACAGGGTGATGCTCTTGATGGTGGCAGACGGGATTGTACTGTCGGAATTTTCAGTGAAGATACAGAAACTGGACGGCGGTAATTATCTTCTGAAGGGCGCTGCCAAGGGAGAAAAAATAGACCTTGCCCGGCACCGCTACAAGGTCGAGATAAAGGCGATAACGTACCACGAGATGCTTGTCAGGCAGGAAAAAGGC…	MAGGYRFLDHMTDAVVEAHGSTLEEAFVQGARGLVDTMVDLDTVRPVMEVKIEAEGHDLESLLFDWLDRVMLLMVADGIVLSEFSVKIQKLDGGNYLLKGAAKGEKIDLARHRYKVEIKAITYHEMLVRQEKGRVTIRFLMDL	969.437	0.0590854	0.591836	1005	1262	1076	988	934	978	733	876	1008	938
NVIE_002850	CDS	241807	242319	-	-	-	PF00011.24	HSP20	-	0	putative heat-shock protein Hsp20	ATGAGCTCCAAAGAAGGGAGAGAGTCGAAAAGAGACGAGGAAAATAGCAGTACCGCCATTACGCCGAGGAGGTTTGAAAACATCTTTGACAACTTTAGGCGCGACATGGAACGCATGATGAGGCCCTGGCCGCTGGCAATGAACTGGCCAGACATGCCGTCGCTGTTTGAGGCAAGGGACATGAGGCTGGCGCTGTACGACCTGGTCGACAAGGGCGACAGGTACGAGCTGCAGGTAGAGGTGCCGGGAATAGAAAAGGAAAAGATAGACGTCAAGGCCACAAGGTACACCGTCGAGGTATCCGGCAAGCACTCTGAGAAAACAGAGGAAAAGGGCAAGCGCTACCTCTACACCGAAAGGCTGTACAGGTCGTTTTACCGCAACGTCCCGGTCCCAGAA…	MSSKEGRESKRDEENSSTAITPRRFENIFDNFRRDMERMMRPWPLAMNWPDMPSLFEARDMRLALYDLVDKGDRYELQVEVPGIEKEKIDVKATRYTVEVSGKHSEKTEEKGKRYLYTERLYRSFYRNVPVPEEIVPSKVSAKVESGILKLELPKKVPTRGEDETKVDVK	330.162	-0.461787	1.56224e-05	279	337	278	314	270	332	308	504	365	332
NVIE_002860	CDS	242367	242492	+	-	-	-	-	-	0	hypothetical protein	ATGCAAAAAGCTGATTTCTGCACATATAGAACTGAAGTTTTGGATAACAGGCTAAAGTCGGCCGGCAAGATTGATAGGTACGAGAAAAAGATCAGTTTGAACTCACAGAAAACGGATGTAGTTTGA	MQKADFCTYRTEVLDNRLKSAGKIDRYEKKISLNSQKTDVV				0	2	1	1	2	0	0	3	0	0
NVIE_002870	CDS	242551	242658	+	-	-	-	-	-	0	hypothetical protein	TTGGTTGCAGATATCATTGCAAAGAAGGACGAAATACAGTGGGAAGATGAAGAAGAGGGAGATACGAACCTGAGAGTGATCTTTAGAACAGGAGGGATAAGGATATAA	MVADIIAKKDEIQWEDEEEGDTNLRVIFRTGGIRI				0	0	1	0	0	0	0	2	0	0
NVIE_002880	CDS	242687	245917	+	-	2.1.1.72	PF02384.19	N6_Mtase	-	0	putative restriction endonuclease/methyltransferase	TTGGAAATCGAGGAGTTCGATGCTCGACTTAAGGAGTACAGCCACGATGTAGCGGGCGCAAATACAGAATCCATGAAGGCATTCTATTTCTTGGAATTTGTTAGGTCAGTTTTCCGCAATAGTGATAGTGCTCTCGTAGCAAATACTCCGCATAAGGTATTCCCTGACCTTGAAAGATACATTAAGAGTGAGAAGACTGTCATTGTCAAAGGAAGAGTAGATGCATTTCTAGGAAATCTGATAATCGAGTTTGAAGGGAATTTGCGGCAGGCGAAAATGGAGGAAGCAACACGTCAATTAAAACAATACACTTCAATTCTCTGGAATAATCATGGTCGTGTTGACTACCTTTGTCTCGCAACGGATGGTCTTAGCTTCTTTATTTTTAGACCAAAATCA…	MEIEEFDARLKEYSHDVAGANTESMKAFYFLEFVRSVFRNSDSALVANTPHKVFPDLERYIKSEKTVIVKGRVDAFLGNLIIEFEGNLRQAKMEEATRQLKQYTSILWNNHGRVDYLCLATDGLSFFIFRPKSEATENYTPGSIQLQPVDEFDIRKESARTILKQLERYMLYPALRPVTGEDIARDFGTNSLVLSYSIDVLKRAWNKIKDEITVVHNEWSKYLSIVYGSEVKNEELFLKHTYLATLAKLMVYTYYQSNTLPTSREVINKILKGDVFREWGVENFLIEDFFSWIIKDSVNEEGIEVSRRILDALERYDLTKLNEDIFKELYQELVDPTERHALGEFYTPDWLAEMMVEEVVTNPTARILDPSCGSGTFLAATIRYKLSKLSGKRAGDQIK…	1872.42	-0.190276	0.0162875	1828	1938	1821	1956	1724	1931	1648	2298	1974	1704
NVIE_0290	CDS	245849	245929	-	-	-	PF01555.21;PF18928.3	N6_N4_Mtase;DUF5677	-	0	hypothetical protein	GTGTTTGACAACTCAAGCCTTAAGAAGGGATGCGACATGCTTATCGATTTCATCAAGTTCTTTTTTTATACCTTCTCTTAA	MFDNSSLKKGCDMLIDFIKFFFYTFS	37.7972	-0.275888	0.393246	22	46	32	48	35	31	45	51	41	29
NVIE_002890	CDS	246137	246757	+	-	-	PF00210.27	Ferritin	-	0	ferritin Dps family protein	ATGAGCGAAGACCATCACAACAACAATGACAAGATAAACGTAGTAGGGATAAACGTGCTAAAGCAGAACGGGGCAAACGTGGACGAGATAGTCAGGCTCTTGGTGTACAACGCGTCGGTCGAGTTCACCGCGTACTATTACTTCACGAACCTGCGCGCACACTGCACCGGCCTTGACGGCGAGGGGCTAAAGGGCGTCATCGAGGACGCGCGCCTTGAGGACCTGAGCCACTTCGAGTCGTGCATCCAGCGCATCTACGAGCTGGGCGGAACGCTGCCATACGACGCAATAGAGTTTGTAAGGATGTCGGGGTGCGAATTCCTGCAACTGCCAACACCTACAACAAACATCCAAGAGATAATGAAAAAGTGCCTTGCAGCAGAGCAGGGTGCCATAGTC…	MSEDHHNNNDKINVVGINVLKQNGANVDEIVRLLVYNASVEFTAYYYFTNLRAHCTGLDGEGLKGVIEDARLEDLSHFESCIQRIYELGGTLPYDAIEFVRMSGCEFLQLPTPTTNIQEIMKKCLAAEQGAIVNWNKLCNLTIGKDPATYEIAKDILKEEIEHEAWFLELIYGRPSGHMRRKYAGERPHTHKHSRQLPDHALSDIT	4455.39	0.105283	0.0865639	4524	5671	4828	4811	4719	4249	3235	4434	4590	4066
NVIE_002900	CDS	246754	247080	+	-	-	-	-	-	0	hypothetical protein	ATGAGAAAGTTGGAAAAATCATTACTCATCCAATATCTGGGAGACACGCCCAAGCTCAGGATAATAGACTTTTTTCTGGAAAACCGGAGCGACTACTCCAAAAAAGAGATCATAGAAAACACGGGGATATCCAAAACGACGTTCTACAAGGTGTGGGATGAACTGGTGCAGTTTGGCATCGTGAAGGAAACAAGAAAGTACGGCATGGCGCAACTCTACACGCTGGACGAAAAAAATCCCGTGATAAAAAAGTTCATGGCTCTTGATGCCGAGCTGGCCAAGCAGGCCATGAAAAGGGCTACTGGCGAGCTGGCAATCGCCGGCTAG	MRKLEKSLLIQYLGDTPKLRIIDFFLENRSDYSKKEIIENTGISKTTFYKVWDELVQFGIVKETRKYGMAQLYTLDEKNPVIKKFMALDAELAKQAMKRATGELAIAG	797.602	0.056297	0.545541	793	982	868	940	746	698	605	845	786	813
NVIE_002910	CDS	247087	248112	-	fen	-	PF00752.20;PF00867.21	XPG_N;XPG_I	-	0	flap structure-specific endonuclease	ATGGGGCTTGACCTAAAGCCGCTCATAACCTCGACGCCGATAAAGCTGGCAGAACTGTCGGGCAAGGTAGTTGCCATTGACGCTTTCAACACCATCTACCAGTTCCTCTCCACCATCCGCGGGCCTACGGGCGAGCTCCTGATGAACGGCAGGGGAGAGGTGACGAGCCACCTCAGCGGTCTCTTTTACAGGAACGTCAACCTGCTTGCAGAAAACATCAAGCCGGTGTACGTCTTTGACGGCAAGATGCACGCGCTCAAGGCGCAGGAGATAGAGCGCAGGTCCAAACTCAAGCAGGAGGCGGTCGCGCAGTACAACCATGCGCTGGAAGAAGGCAGGATGGAAGACGCGGTGAAATACGGCAAGCGCACGTCCGTCCTGACAGACAGCATGGTGGAA…	MGLDLKPLITSTPIKLAELSGKVVAIDAFNTIYQFLSTIRGPTGELLMNGRGEVTSHLSGLFYRNVNLLAENIKPVYVFDGKMHALKAQEIERRSKLKQEAVAQYNHALEEGRMEDAVKYGKRTSVLTDSMVEESKMLLAALGIPYVQAPADGEAAAAHLTKTGVAYASASQDYDSILFGARRLVRNLAASGRRKVPGKNTYIDVEPEIIEHDNVLKETGLTHEQLVDVGILIGTDFNPGGFPGIGPKTAIKLIKENGRLENVEKVKSQLAEVPYQEIRDIFLKPEVPKSDGVSFGEVSREKILDFLCVQKSFSTDRVAGMLDKLQKAQESRSQSLEKWFG	3870.88	0.048819	0.39369	3722	4864	4291	4156	3920	3682	2995	4052	3766	3715
NVIE_0294	CDS	248166	248921	-	-	-	PF00158.29;PF01174.22;PF01680.20;PF00330.23;PF00694.22;PF01558.21;PF01855.22;PF17147.7;PF02775.24;PF12367.11	Sigma54_activat;SNO;SOR_SNZ;Aconitase;Aconitase_C;POR;POR_N;PFOR_II;TPP_enzyme_C;PFO_beta_C	-	0	hypothetical protein	GTGTCGTCTGAGGATCTGCCTGTCGGCGTAAGCGAAGAAGAGTTTTCCGAATACAAGATCGAGAAGACGGCAGAGCTATCGCAGGAGCAACAGCAGCAAAAACAGGACCAGTCGCCGCTTGCCTTTGACAGCATCGTGGGCTATGACGACGTCAAGCGCCTGTTCCAGATGTCGCTTTCGTCGGAAAAGCCGGTGCACATCCTCCTCGTGGGCCCGCCGGCGTCGGCCAAGACGCTTTTCATGCTGGAATGCATGAAGCTGGAGCGATCCTACTTCACGCTTGGGAGCCACAGCACCAAGTCAGGCATGATCGATTATCTGTTTGAGAAAAGGCCCCGCTACCTCATCGTCGACGAGATAGAGCACATGCCCATGAAGGACCAGACCGCGCTCCTGAGC…	MSSEDLPVGVSEEEFSEYKIEKTAELSQEQQQQKQDQSPLAFDSIVGYDDVKRLFQMSLSSEKPVHILLVGPPASAKTLFMLECMKLERSYFTLGSHSTKSGMIDYLFEKRPRYLIVDEIEHMPMKDQTALLSLMETGIVSETKFQKTRNTQLKTWVFATSNGTERMLTPLLSRFIVLHFKQYSIGSFTEICTHLLAREGVAPDIAAAIADAVWNRLKSKDIRDCVKLGRLAKSKEDVEWIAQTMRNYKKQ	4392.5	0.0245355	0.715374	4185	5143	4805	4977	4436	3974	3399	4999	4475	4057
NVIE_002920	CDS	249016	249342	-	-	-	-	-	-	0	hypothetical protein	ATGACACTAGAAGAGCTGCGCAACAAGGCATTTTTCCAGAACACCATAGACGTCTGGATAGCGTACTGCGAGGAGCAAAAGCGCGACTGGTACGACACGGGCGCGTACCGCAGGTTCATCCAGCACCTGAACGCCAACGGCATAAAAATGCAAAAGTTCCCGCTGTGCATCAAGGAATCTGGCGGCATGTACGAGCGTGGAAAAGACAAGGCGCAGTTTCTTGAGGAGCTGTCGAAAATGTCCTCGGACGACGCGGCCGCGTACACGGTGAAACTGAGCGAAAGTGTGCTTGCCGCAATCCGCTCGTTCACCATAGCAGCAGCTTAG	MTLEELRNKAFFQNTIDVWIAYCEEQKRDWYDTGAYRRFIQHLNANGIKMQKFPLCIKESGGMYERGKDKAQFLEELSKMSSDDAAAYTVKLSESVLAAIRSFTIAAA	2223.71	0.0976788	0.185574	2122	2876	2262	2562	2420	1895	1737	2394	2111	2147
NVIE_002930	CDS	249352	249663	-	-	-	-	-	-	2	hypothetical protein	ATGAACTGGATGGCCCAGACGATGATGTGGATAATGGTGTCCCTTGGCATCAGCATCGCGCTCAATTTCCTGCTGGGCCCGTACCTCGGATGGCTCACGATAATCCCGATAATCGGCGTGTTCCTTGCCATGTCATACTTTATCCGCAGGCGCCAGATGGCCCGCATGGGCATGGGAGGCCAGGGCGGAGGCTTTGGAGGCATGCTTGGAGGCGGCGGGGGAATCAGCTACGTCTGCATCGCATGCGGCCACAAGTTCAAGGGCGGAGCATGCCCGCGCTGCGGCTCCAAGATGAGAAGGGCCGACTTTTAA	MNWMAQTMMWIMVSLGISIALNFLLGPYLGWLTIIPIIGVFLAMSYFIRRRQMARMGMGGQGGGFGGMLGGGGGISYVCIACGHKFKGGACPRCGSKMRRADF	5627.86	0.143064	0.00768297	5689	7300	6232	6705	5542	5250	4091	5618	5498	5167
NVIE_002940	CDS	249862	250080	+	-	-	-	-	-	0	hypothetical protein	ATGCCCAAGGCGCAGCCGTCGGTTTTCATACTGTGCGAGGCCTGCCGCTGGTGCGCCACTTATACAGACAAGTCCAGGGCGGGCGACAGGTGCGCCACGTGCTCCGGCTCGGTGCTTTCCAGCTTTCCGATAATGCCCGACGAAGCGTTCACCTTCAGCTATGACGAAAAGCGCGGGGTGGAGCTGGACTTTTTCAGGCGCGCCTCACCTAAAGCCTGA	MPKAQPSVFILCEACRWCATYTDKSRAGDRCATCSGSVLSSFPIMPDEAFTFSYDEKRGVELDFFRRASPKA	344.607	-0.234387	0.120174	288	370	312	428	292	426	220	456	386	320
NVIE_002950	CDS	250066	250239	-	-	-	-	-	-	0	hypothetical protein	ATGGACATCAAGACATCGTCGTTCAGGTGCAGGGTTTGCGGCGCGGAACTTGCCAATAAACAGCGCCTTGAAAACCACAAAAAGGTCCACAGCCGTAAAAGGAAAATTTACGCGTACGGCGACCCGTACCTGACGTGGCTTGCGTACCAGGGCATCCAGTCAGGCTTTAGGTGA	MDIKTSSFRCRVCGAELANKQRLENHKKVHSRKRKIYAYGDPYLTWLAYQGIQSGFR	113.469	-0.210255	0.234389	109	131	102	111	108	114	75	169	118	115
NVIE_0298	CDS	250150	250293	+	-	-	PF01145.28;PF00574.26;PF01957.21;PF00300.25;PF00188.29;PF18550.4	Band_7;CLP_protease;NfeD;His_Phos_1;CAP;NitrOD2	-	0	hypothetical protein	GTGGACCTTTTTGTGGTTTTCAAGGCGCTGTTTATTGGCAAGTTCCGCGCCGCAAACCCTGCACCTGAACGACGATGTCTTGATGTCCATATGCTAGGACTTACTTTGTTTGATATAAACAGCAACATCCAGTTAATTCATTAA	MDLFVVFKALFIGKFRAANPAPERRCLDVHMLGLTLFDINSNIQLIH	21.7828	-0.0785252	0.880008	16	30	19	40	10	27	9	22	25	26
NVIE_002960	CDS	250340	250798	-	-	-	PF14464.9	Prok-JAB	-	0	putative Mov34/MPN/PAD-1 family protein	TTGCAATCAATCAATCTTAAAATAAGCACGCCGACAAAAAATACCGTGTTCAAAAAGGCCGAGCAGGAGAAGAAAGAGGAGAAGAAAATAGTCCTGCTCACGCGCCAGGCCGCAGACGGCATCATCACGTTTTCCAAGACGTACCACCCAAACGAGGCGATACTCATCTTGCAGGGGAAAAAGAAGGGAAACGAGATAACGATAGACGGCCTCGTAATCCCGCCGTTTTCGTCAAACGGCCCGTTCTACTCGGGGTTTTCGCTGTACGACCTGCCGTTTGACAACTCGTACATCGGCACCGCGCACTCGCACCCCGGCCCGTCAAACAGGCCGTCGCTTGAGGATCTTAACCACTTTTTCGGCTTTGTGTCTGTGATAATTCACTTTCCGTACGAGTAC…	MQSINLKISTPTKNTVFKKAEQEKKEEKKIVLLTRQAADGIITFSKTYHPNEAILILQGKKKGNEITIDGLVIPPFSSNGPFYSGFSLYDLPFDNSYIGTAHSHPGPSNRPSLEDLNHFFGFVSVIIHFPYEYETIAAYERSGKKMEIRIVD	481.438	0.0893679	0.343645	441	590	550	543	518	422	357	537	487	438
NVIE_002970	CDS	250857	251492	+	-	-	PF13610.9	DDE_Tnp_IS240	-	1	putative integrase family protein	ATGAGAAAGAGGACAGACCCAGCTATAATCAGATATGCACTGTACCTGTATTTTAATTCTAGGAGCTTTCGGCTGGCAGCCAGATCGCTATCACCAATAAAGAGAAGGAGCCACGTTGCTGTATGGAAATGGGTACAGAAATATTCCAGCCTTGCAGACAGGTTCCGGACAGACAGACGCCTTGTCAGGGCAATATTTGTTGACGAAACACTATTGCAGATAGATGGGCATGACTATTGGCTATGGATAGCGTACGAACCAACTATTGGCACATGCTTGATGATGCATCTGTCTCGTGAGAGGACCATTTTCGTATGTTACCAGTTCTTCAAGCAGTTGCAAAGGAGGTATGGAAGGAGGCCGATATTCACAGACGGTGCTCAGTGGTACAATGATGCT…	MRKRTDPAIIRYALYLYFNSRSFRLAARSLSPIKRRSHVAVWKWVQKYSSLADRFRTDRRLVRAIFVDETLLQIDGHDYWLWIAYEPTIGTCLMMHLSRERTIFVCYQFFKQLQRRYGRRPIFTDGAQWYNDACRWLRLRHYVYGTELKNLMERFIQHIKDRTECFDDHFPCRKENCDRQHVWNWFKLFLLYLHMGADMIRFMTFLAKDGG				0	1	5	0	0	0	2	3	0	1
NVIE_002980	CDS	251570	251902	+	-	-	PF05402.15	PqqD	-	0	hypothetical protein	ATGCTGCTGAAACGGGAAGATGAAAAGATAATCATACGGCGCGGCATGGTTGGCAACGACATGGACGGGACGCCGCTTTTGATAAACGGCCGGGGCGAGGCCTACCGCGTAAACGACACTGCTGTTTCCCTGTGGAACATGTGCAACGGCATCACTTTTGAAGACCTTTACCTCGAAGTCCTCCGCATTTCTTCCGGCGACGAAGACGACGTCCGCAAGTCGCTGGAAAAGATGGTCAAGCAGTTCCACAAGATATCTGTGGTCGAGATGAAGGAGATGGGGAGAGGAAACGGGGGACCTAGCGCTGACCGCAGACCTGGAATGCAAACATGA	MLLKREDEKIIIRRGMVGNDMDGTPLLINGRGEAYRVNDTAVSLWNMCNGITFEDLYLEVLRISSGDEDDVRKSLEKMVKQFHKISVVEMKEMGRGNGGPSADRRPGMQT	824.172	-0.336542	2.71877e-06	683	927	759	799	713	840	782	1049	871	856
NVIE_002990	CDS	251868	252341	-	-	-	-	-	-	0	hypothetical protein	GTGGAATTAAAATTATATAATCAGGCGCATAGAATAGCAGGCGTGTTGGCGACATCCATCAGGCTACCTTCAACAGAGGAAGTCAGGAGACTGACTATTTCCGATCTTGCAATCGCGTCGGGTCTTTCAGACGCGCTGCGCGACAGGATGAGGGAGTACGTCGCCATCGACCCGTTCACGGTCGTCGACCCGTTTGGCGATAGCGACGACTGCACGTACTCGGCAGTACTCGACAAGGAGAACCCAAACCGCGTCGTGGCCATGATAGTGAACAAGCGCGACTCGCTCCCGCAGCTCCCATGGTCTGCAATGCTGGGCGAGCGCCTGGCCAAGATACCGATGACAAAGGAAGAGGCAAAGGCGTTAAAGCACGAGATGATGCCAAAAGAGTGGGGCAAC…	MELKLYNQAHRIAGVLATSIRLPSTEEVRRLTISDLAIASGLSDALRDRMREYVAIDPFTVVDPFGDSDDCTYSAVLDKENPNRVVAMIVNKRDSLPQLPWSAMLGERLAKIPMTKEEAKALKHEMMPKEWGNFYPYRRNGRVAGYFMFAFQVCGQR	5331.39	0.204572	0.00192722	5381	7336	5887	5978	5836	4766	3876	4872	5310	4853
NVIE_t0040	tRNA	252392	252517	+	-	-	-	-	OTHER	-	tRNA-OTHER	GCTGAGGTACCCAAGCTAGGTAAGTCGTCCTAGACCCTGAACGGGGTCAGCCTCGAGAGCTGATGTCCTTCGGGACTCGTGGGTTCGAGTCCCACCCTCAGCG	-
NVIE_003000	CDS	252885	255587	+	-	3.4.23.42,3.5.1.104	PF01522.24;PF02494.19;PF13290.9;PF13290.9	Polysacc_deac_1;HYR;CHB_HEX_C_1;CHB_HEX_C_1	SP	0	exported or cell surface associated protein of unknown function containing glycoside hydrolase/deacetylase and HYR-domains	TTGGTGCTTGTTTTAAACATCCTGGTTTCTGTTCCCGCTGCTAATTCTGCCCGCGCGGCTACCATTCCCGGCGCGTGCAACTGCGTCATATTTAGGCTTGACGACGTCCAGGATTTCTGGCTCAACACGGTCCAGGTTGCAGTCATGGATCGTTTCATTGACAGGAATGAAAAACTAAACATTGGAGCAGTGATGAACTTTATCGGAAACGACTCGTCTGTAGTAAACAAGGTAAGGGCAGGTCTTTTATCCGGGCAGTTCGAGCTTGCAAGCCACGCGTGGGACCACGTCGACTACACGACCCTGAGCCCCCAGGAGCAGCACGACACGCTGCAGCGGGCCAACCAAAAGATGGTCGCGCTCTGGGGAACCAGTGCGATGGTCTTTATACCGCCGTAC…	MVLVLNILVSVPAANSARAATIPGACNCVIFRLDDVQDFWLNTVQVAVMDRFIDRNEKLNIGAVMNFIGNDSSVVNKVRAGLLSGQFELASHAWDHVDYTTLSPQEQHDTLQRANQKMVALWGTSAMVFIPPYNIYNNATLTALQSLDMKMISAEFDQELLSIYNPDEPDSPDNKVYKAIPGSDIADSFGIYHLPEVIGFYTYEDTMPAKNPVNTIADRINATIASYGYAVVTLHPQDFAVKSNGVPVNPAQVNSAEIADLDTLIDNIHAQGYVIKSYSEVTNVPPPTITDITPPEFTPPIDLPVVSSSQLTIINDLGPYSVLDNVDPDPEVTNDAPPAGFPQGITKVTWKATDESNNFVQKIQYVTVQANADTVRPTVAITEPQNNSHKGGPTAGVNI…	1235.25	0.0941986	0.191446	1215	1512	1439	1381	1240	1195	858	1331	1256	1107
NVIE_003010	CDS	255846	256991	-	-	-	PF00561.23	Abhydrolase_1	-	0	poly(R)-hydroxyalkanoic acid synthase	ATGACACAGCAAGAAACGCTTCCAGACAAGCCGGAGCAGCAAAAACAGCAGCAGCCACGATCGCCTGCCGCTGCAACAACAGAGCTGGCGATAAAGCCGGCAGAAGACCTGGCAAAAGAGGCGCAGGAGAACCTTCGCAAGATTGAAAAGACAAGGGAAATCCTGCATACCGCAGGAAGGGTCGAAGTCGGCCAGACGCCGCATGAAGTGCTGGTAGAGACAAGGGCATACCGGCTTTTGCACTACCAGCCGCTTGTGAGCAAGACCTTCAAGACGCCCATTCTGACAGTTTATGCGCTCATCAACAAGTCGTATGTGCTTGACCTCCAGCCGGACAAGAGCTGGATAAGGAGCCTGCTGACTCAGGGCTTTGACGTCTACCTTATTGACTGGAAGGAC…	MTQQETLPDKPEQQKQQQPRSPAAATTELAIKPAEDLAKEAQENLRKIEKTREILHTAGRVEVGQTPHEVLVETRAYRLLHYQPLVSKTFKTPILTVYALINKSYVLDLQPDKSWIRSLLTQGFDVYLIDWKDPSTVDKYLTFDDYVNGYISDCVDTVLKKSKADKLTLHGYCMGASMSIMYTALHQEKVRNLAVIAPVIDTEKDSTVIGNMAKHMDVAKMVDTIGNLPPEQLFACYSALKPFKQGVAKYFNLVQNIDNEPFVGNFLRIEKWLYDTPPIAGATFREWISDIYQDNLLAKNEFYLGDLVVDLSKITVPLLNLVADEDHLVSPECSVPLNDMVSSTDKRLMRFHTGHVGLIASSYSQNNVLPKVGQWLKARSQ	6305.92	-0.0645672	0.317165	5773	7305	6807	6938	5978	5882	5347	6914	6453	6200
NVIE_003020	CDS	256988	257797	-	-	-	PF09712.13	PHA_synth_III_E	-	0	putative poly(3-hydroxyalkanoate) synthase component	ATGCCAGACATGATAAAGAAAATACACGCCTGTGGCAGTTTCTGCAACTATCCATCCTTTACGCCGCATGACGTAATAAACATCTGCACCTCAGCAGGAAGAGGTCGTTTTCTGCAATTGCAGAAGCCTCAAAACCTGTACCTAATAGTAAAGATTTTACATAACATTTCATATAATAGCATAATTCCCATACAGACAAACTATAATAGTTGGCGGGTGAACTCTACCTTAGTCAATAATAGAAGTGATTTAATAATGACGACTGATGACAGTAAAAATAACAACTTCAAGCCCGGGCTAACCCCGGACCAGGCAAGCAAGATGTTTGACATGTGGTCCGAGGTGCTGAAGCTGCCGACCATAGGCCCCATGTACGCATTTACGAGGGACTTTAACACG…	MPDMIKKIHACGSFCNYPSFTPHDVINICTSAGRGRFLQLQKPQNLYLIVKILHNISYNSIIPIQTNYNSWRVNSTLVNNRSDLIMTTDDSKNNNFKPGLTPDQASKMFDMWSEVLKLPTIGPMYAFTRDFNTYANEFVSLGKIMADMKTHMDQYWSMINAAYTKASKETAERAPKQFLTKDDFDGYRKAMIEAFEDAFTGLYASPEFSQVYGKLFSSQLDMSRAMQTITERNFKALNLPTRGEMDEILKDIHELKRSVRDLKRSLEKQ	2917.02	-0.117018	0.262594	2777	3281	3131	2973	2710	3054	1939	3848	3294	2596
NVIE_003030	CDS	257937	258836	+	-	-	-	-	-	5	hypothetical protein	GTGGTGACAGGCACGCTTGCAAGCCTCGCGACAGAGAGGATCGAGATGTCGCCGTACATCTTTGTGACTCTCTCGGAAGTGATTGATGCAAATGGCGTACGCCAAGAAGTGCCTCCATACTATGATCTCCTTGCTTTTATCTACCCTCCTTACCGCGACCAGTCAAGCTGGTACTTTAGGGTGGAACACCGCCTGCCCAGCTCGATAGTGCTTGAACCGGGCGAAAGAGTAGATTATGAAATCCGGATATATCCGCTCAAGGCAGGCGCATACCATGTTCACTCTTTCTTCCTGTCAGAGAACTTTCCGCGTCTTGGAATCGGCCAGACGATAATCGTGACAGGCTCTGGTGCGCCAACGACTGGGGAAATCACGCAGCTGTACCTGCCGCTTGCTCTG…	MVTGTLASLATERIEMSPYIFVTLSEVIDANGVRQEVPPYYDLLAFIYPPYRDQSSWYFRVEHRLPSSIVLEPGERVDYEIRIYPLKAGAYHVHSFFLSENFPRLGIGQTIIVTGSGAPTTGEITQLYLPLALGLASFAILMLRVMQISRKTSAHFTREKVARVYFAAKSSFETVWLAGVLFWLASAMPYLPAIEARCAFVLSASAALAAIIVAGYASAIIMPKTRHLAFAMATSAITAAFYFALLFGEGSLYSTYKVPHFFVDGLTLFAVMVANSLLAIYFAIAARNERRKNRLTSVA	28.1971	-0.0381072	0.926599	32	44	24	23	26	30	17	29	35	27
NVIE_t0050	tRNA	258887	258978	+	-	-	-	-	OTHER	-	tRNA-Arg	GGGCTCGTAGCTCAGCATGGATAGAGCGCCTGCCTTCTAAGCCGGAAGTCGTGGGATCGAAGCCCACCGGGCCCG	-	5.95386	0.940386	0.318257	4	4	16	16	2	4	2	4	10	0
NVIE_003040	CDS	259082	260041	+	-	-	-	-	-	0	putative integrase family protein	TTGAAGGACGACGATGTAAGGAGATGGTACGAAAACCTGTGCCGCAGCAGCAAGCTGAACGCAGATGTATATCTGCGCAGGCTGAGGCTCTTTTGCGAGCAAAGGCACACGACACCAAGCAAGCTCGTCACCATCGGTACCGCCAACCCAAAGCAGGTCGAAGACATGCTGCATGACCACGTTCAGCAGCTGGAGACTGAAGGTTACGCGCCATCCTACATCAAGGGTGTCCTAAAAGCAGCCAAGTCGTGGCTTTCGTACAACTATGTCGAGCTGAAACGCAAGATAAAGGTGGCAAACGCAGATATGGCAATCACCTTGCAGGACGAAAGGGTGCCTACAAGGGAAGAGCTGAAAGCCGTACTGAATCATGCTTCGGTAAGAGCAAGGGCAAGTGCA…	MKDDDVRRWYENLCRSSKLNADVYLRRLRLFCEQRHTTPSKLVTIGTANPKQVEDMLHDHVQQLETEGYAPSYIKGVLKAAKSWLSYNYVELKRKIKVANADMAITLQDERVPTREELKAVLNHASVRARASAGLIAFAGLRPQVLGNASASDGLTVGDIPDLKIVDGKAVFQTVPAMVIVRSTLSKARHRYFTFLTSEGCEYLAAYLDKRIASGETINESSAVMTLSQGYLMKGRNKDAGKKFITTPAITKEIREAMLPVIKARPYVLRAYFDTQLLLAESQGKIAHAYRQFFMGHKGDIEARYTTNREGCLTSFYQT	1210.09	0.00942319	0.95311	1068	1622	1417	1217	1163	1085	1031	1022	1321	1265
NVIE_003050	CDS	260128	260421	+	-	-	-	-	-	0	hypothetical protein	ATGTGGAGGGAGCAGGCCAAGCTGTACGGCATCGACCCGATGAAGATAAAGATAGAAAAGCAAAGAGAAGACAGCAAGCCTCTTGGCATCGAAGATGAAATGCTTGCGATAAAGGACGCGATTGCAAGGGCAAGGGAGCTGGATGAAGAAGAAAAGTACAAGAGCAGGATCTTGGCAGACGAAGAAGAGCTTGTCTCCTATGTCCAAGATGGATGGGACATCGTAAAGGAGCTGAAGAGCGGCAAAGTTCTTGTCAGGAGGAAGAAGGTTTACTGTCATCCACTAGCAGTTTAA	MWREQAKLYGIDPMKIKIEKQREDSKPLGIEDEMLAIKDAIARARELDEEEKYKSRILADEEELVSYVQDGWDIVKELKSGKVLVRRKKVYCHPLAV	38.1478	0.410703	0.11145	43	54	44	45	45	34	28	31	31	32
NVIE_003060	CDS	260410	260739	-	-	-	-	-	-	0	hypothetical protein	ATGAATCCAAGACTTGAACAAAACGGCTCCTTCATCCTTGAAAAAGAGCTGGAAAGGCTAAAAGATAGGGCAGGAATAAAGACCGAGTTTAAGGTTGTCTGGTCTCCCAAATCAGATTCAGAGAATGAAGGAAAGGTTGTTGGCGACACCATTCTCTATTCGTTAGATGTCGAGGAAGCGCTACAGACCCTGCGGCATGAATTTGTCGACTTGATTGTAAGCAGCGCCATCCAACCTTATCTGAAACTGGTCAACGTACTCTTGTCAGAGATATCCGAAGATGCATACAAAAAGAAGGAAGAGGCGGTAGAGACGCGCTTAAACTGCTAG	MNPRLEQNGSFILEKELERLKDRAGIKTEFKVVWSPKSDSENEGKVVGDTILYSLDVEEALQTLRHEFVDLIVSSAIQPYLKLVNVLLSEISEDAYKKKEEAVETRLNC	34.1612	-0.190982	0.587723	22	43	44	36	26	22	35	46	30	41
NVIE_003070	CDS	262017	262265	-	-	-	-	-	-	0	hypothetical protein	ATGGCCGTGAATCCCGTCCAGAAGACGGTACTGGAGAGAATGCTCAAAGACACCATCATAGGCGGCAAGCACACCGCCATTGAAAACCTCAAGAAAGGATTTCCAAAGCACATGCGCGGCGAAGTTGAAGACGAAGTTCACAAGCTGATAAAGATAGGGTTCATCCTGCCAAAGCCTACAAGCTACGGTATGCAGGTGTCGCTCAATCCGCGCATGATCGAAGAGATCAAGAAGATTCTTGGAGTATGA	MAVNPVQKTVLERMLKDTIIGGKHTAIENLKKGFPKHMRGEVEDEVHKLIKIGFILPKPTSYGMQVSLNPRMIEEIKKILGV	46.9025	-0.410546	0.134066	41	69	31	34	41	59	44	67	43	44
NVIE_003080	CDS	262354	262719	+	-	-	-	-	-	0	hypothetical protein	ATGGCAAGAAAGAAAGAGTTGGAAAAGGCGTTAGAATCAGGCCCGCTTGAGCGCCTGTTTGCCGGAAACGCCACGGCAAAGATTTTGGACTTTCTGTCGACATTTAGAGAGTTCGACTATTCAGAATCAGATATCGCAAGGTATTCCGGCGTTTCCATAAGGCATGCGCAGCGAGAGCTTCCCAAGCTGGAACGGCTGAAGCTGATAAAGATGACGAGGATATCCGGTAAATCCAAGATGTACAGGATGGACGCAGAGTCGCAGACAGGCATGACGGCAAGCAAGTTTGGACTTGCATTGGCCAGCATTGAAGTGGACAGCGTACTGGCTAAGGAGAAGCAGAAAGAAAAGCCGCTGACAGCCTAG	MARKKELEKALESGPLERLFAGNATAKILDFLSTFREFDYSESDIARYSGVSIRHAQRELPKLERLKLIKMTRISGKSKMYRMDAESQTGMTASKFGLALASIEVDSVLAKEKQKEKPLTA	309.209	-0.29431	0.0154042	291	341	290	327	231	291	241	377	347	382
NVIE_003090	CDS	262890	263060	-	-	-	-	-	-	0	hypothetical protein	ATGAGGTACTATCACTCTTTCTTTGGGATATCTCTCTCTGAGGGTTTAAAGCCAACCGTGGCCGAGCCCTCCAAGCGGGAGGGCGAGGCAGACAGTTGGGATATAGACATGCTGTCGATATGTATTATAAAAAGAGAGGCCGGAGCCTCTCATCCATTCAAGCTGGTTTAA	MRYYHSFFGISLSEGLKPTVAEPSKREGEADSWDIDMLSICIIKREAGASHPFKLV	41.0987	-0.125654	0.680293	36	42	44	38	48	43	34	41	54	33
NVIE_003100	CDS	263057	263617	-	-	-	-	-	-	1	hypothetical protein	ATGGAACAACATTCAAAATCCGGCAAAAAAGTAATCGTAATCTTGGTAGGCGTCATAATAGCATTAGGTGCGTTATCAGCATACCTGGCGTACGGAACATTATCAGACCAAAAATCTTCCGGTTTTAACGGAAGCGATAACAATGTCGAGGGAAACAACAACGGTGCTGCCACCAATAATGCTACATCTCCCCTACTGGCATTATCTGAAGTGACTGCAAAAAATGAAAACGGAGAGAAGATAGGCACAATCGAACAGAGTCTGCAAATAAAAAATGGACAGCCAATCACACTACACGCAGTCTTCACCAATCCTTCTGAAAAGAATGTGGAGAATGTAGTGGTGCTTCAGGTAAGAGATGGGGATGGGAATGAAGTGGTAAATGTCATGAATAATGCA…	MEQHSKSGKKVIVILVGVIIALGALSAYLAYGTLSDQKSSGFNGSDNNVEGNNNGAATNNATSPLLALSEVTAKNENGEKIGTIEQSLQIKNGQPITLHAVFTNPSEKNVENVVVLQVRDGDGNEVVNVMNNATIAGSTQYSIDSMWHPDTVGKYTMFIYVFKPKDVQNTDFALTKPVKVAELEVV	240.66	0.0310175	0.847323	216	295	254	271	260	192	170	264	294	227	detected
NVIE_0314	CDS	263690	264334	-	-	-	-	-	-	0	hypothetical protein	ATGCTTGCGGTGTTGTGCAGGCGGATTATATACTCAACAATCTCAACAATACAGAGCAGTGGCAATTCATCAAATGGCGTCAACATCCATGTGGCCTTTGTAGGAAACGATGCCAATTACTATGAGGCAGGAATGTATTACGGATCGTTTACTTCAGGAGGTGGGTCGGGCTATAATCCCAATGTCTTTCAGTTTGCATGGGGAAAAGGAGGGCAGATACTAGGTGTTTCAAGCATAACTCCGGTGGCGGGACATCAAGTAGAGATTTCTCTGATATACATTAGCAGTGCAAGCAGATGGGAAGCGTGGTTCAACGACAAAAATACAGGTCAGCTCCAAACAATGGCTATAGGTTCTAGTTCTGTCAGCGTGGCAAGTGACACATTTATTTTCGCAGAA…	MLAVLCRRIIYSTISTIQSSGNSSNGVNIHVAFVGNDANYYEAGMYYGSFTSGGGSGYNPNVFQFAWGKGGQILGVSSITPVAGHQVEISLIYISSASRWEAWFNDKNTGQLQTMAIGSSSVSVASDTFIFAESNGFGPNSNTQTLGLVTVQTLLKATRVAGDGVTFSNWDDAYVNKNCVGTNNASYGVTYLGTPGNFQIGYNGATKSNGAQIW	924.343	0.0226303	0.827199	840	1132	1055	1031	908	882	640	1072	876	947
NVIE_003110	CDS	264408	264995	-	-	-	-	-	-	6	hypothetical protein	ATATCCCGCCCATACCGGGTGTTGGAAAACTCGGCGCTCCAGACCAGACGGGCGTTTGGCGTTCTTTTCGTGGCAGTGTCAGCGGCCGTTGGCGCCGGCTCTGTCCTTTCAGAGCTTGCCGCAACCAACAGTATGTCTGCCTACTGGTACGCAGTGATATGGGGGGGAAGTTTCGGCGCGGTCCTTGCAGCCGCAGGTCCGCGCTTTCGCAAGGCAATCCCGGCCATTCGGGGGCGCATGAAGAACAGCATCAAGTGGTCGACTTCGGCAAAAGCAATAAACGGCATATCCTGGGCAGGGCCGTTTGCGGCCATCAGCGCGTTTCCTTCCCTCTACCAGTATCTCATCCTGCTGGGCATCGGCCTTGGCAACCTCTCCACCTACATCATGATGAGAAAG…	MSRPYRVLENSALQTRRAFGVLFVAVSAAVGAGSVLSELAATNSMSAYWYAVIWGGSFGAVLAAAGPRFRKAIPAIRGRMKNSIKWSTSAKAINGISWAGPFAAISAFPSLYQYLILLGIGLGNLSTYIMMRKYSGQNNTEQLLVGAISLVALPVAFVIDSSLFATHQDVAVMVSRILIAIAYAVGGAYALLSRR	7845.15	0.203946	0.000909135	7948	9874	9442	9570	7859	6961	5717	7511	7386	7292
NVIE_003120	CDS	265053	267176	-	-	-	PF13549.9;PF13380.9;PF13607.9;PF19045.3	ATP-grasp_5;CoA_binding_2;Succ_CoA_lig;Ligase_CoA_2	-	0	CoA-binding protein	ATGGCGAATCAAAAGGTCCAAAAGATCTTTGATGATGTTTTTGCAACCAAGGAAAAAGTAATCACAGAAGAATTGGCTAAACAGGTTTTGACAGAGTACGGTGTCAAGGTGCCGCCGTACGCGCTTGTCACAAGCGAGGCAGATGCCGCAGGCAAGGCCAAGGCGATGGGCTTTCCGCTTGTCGCCAAGATAGTGTCGCCCGAGATCCTGCACAAGACAGACGTCAAGGGTGTCAAGGTCGGCCTGCAGAACGAGGCACAGGTCAAGGACGCTTTTAGCGACATGCACGGCAGGCTGTCAAAACAATACAACACGGTCAAGGGCGTGCTCCTTGAAAAGATGGTGCCACCAGGCGCAGAGCTCATTGTCGGCCTGCAGAACGACCCCCAGTTTGGCCCG…	MANQKVQKIFDDVFATKEKVITEELAKQVLTEYGVKVPPYALVTSEADAAGKAKAMGFPLVAKIVSPEILHKTDVKGVKVGLQNEAQVKDAFSDMHGRLSKQYNTVKGVLLEKMVPPGAELIVGLQNDPQFGPIIMVGIGGIYTEVFKDVAFRVLPITKQDALDMINDLKGKKILEGFRGAAPVDKDMIANALVSIGNLGTEMASYYESIDFNPVIFYEKDYYVVDAKIILRQAVDANAVSRAQPDSSYMDLFFNAKSIALIGASPEAGKVGNSVLESMVKHDYKGKVFPVNAKGYPEIMGIKAYKSLDDISENVELVVVTVDLKFVPDLMRSAAKKGIHNFVVISGGGKELGGERAAIEAEVKKLSRELKIRIIGPNCIGMFNGANRLDCAFQGHARM…	30574.8	0.0388679	0.771074	30239	39421	31502	32238	31555	31399	24506	24616	32263	30424	detected
NVIE_003130	CDS	267216	267902	-	-	-	PF00117.31	GATase	-	0	putative Glutamine amidotransferase class-I	TTGAAGAAGAAGGTCCTTTCCATCCAGAATATTGCGTGCGAGACGCTTGGCACGCTTGAAGGCATGTTCAGAAAGGACGGCTTGGAGGTCGAAAATGTCAGTGCACAGGAAGGAGGCATACCCATCAAGTCGTCCGAGTACTCTGCAGTTGTCGTTCTCGGAGGCCCGATGGCAGTCTATGACAATCTCCCATACCTGCAAAAAGAACAGGACCTGATAAGGGATGCAATCAAGAATGGCGTGCCAGTCCTTGGGGTGTGCCTTGGCTCACAGCTGATAGCGCAGGCGGCCGGCGGGCGGGTGTTCAAGGGCACAAAAAAAGAGATAGGGTGGCACGACGTCCTCCTGTCGCCGCAGGGAAGGAAGAGCCTGTTCTCGGGCATTAACGAGAAAAAGATG…	MKKKVLSIQNIACETLGTLEGMFRKDGLEVENVSAQEGGIPIKSSEYSAVVVLGGPMAVYDNLPYLQKEQDLIRDAIKNGVPVLGVCLGSQLIAQAAGGRVFKGTKKEIGWHDVLLSPQGRKSLFSGINEKKMRVFQWHGDTYELPEAATVLAYTDLYPQAFKVGSAIGVQFHLEVDERLIKSWMKEYDAEVTAEKVDAKSILPALGDLSELEKKCKVVYRNFTAMLR	1207.46	0.0926378	0.265406	1177	1598	1376	1228	1263	1124	806	1329	1243	1131
NVIE_003140	CDS	268001	268444	+	-	-	-	-	-	0	Toprim (topoisomerase-primase) domain - containing protein	ATGGGCTATCAGGCAAACGACGAGCAAGTCCTTGAGAAGCTGAGGCATTTTGTTGGCATGCTAAACGAAGAGTCTGAGCGGGGTTCTGTGATCGTCGTGGAGGGCAGGCGCGACGCCGAGGCGCTCTCAAGCATCGGCTTTACGGGAAGCCCTGCCGTGTTCCACAACTTCAAGGGCATAGCCGACTTTGTAGATTGCCACTGCCACGGCCACGAGAAAAAAAAGATAATCCTGCTCCTTGACATGGACCGGACGGGCAAGTACCTCACAAGCAGGCTTCTCTCAAACCTACAGTCCCGCAGGAACCACGTCAGCCTCTTTTACAAGCACGCGCTTGCCAAGATAACAAACGGCAAGGTGAGGCACGTCGAGGACCTGTCTATATATGCCCCACAGATG…	MGYQANDEQVLEKLRHFVGMLNEESERGSVIVVEGRRDAEALSSIGFTGSPAVFHNFKGIADFVDCHCHGHEKKKIILLLDMDRTGKYLTSRLLSNLQSRRNHVSLFYKHALAKITNGKVRHVEDLSIYAPQMAGVTGVRKDLYFYT	1314.71	-0.0384947	0.747708	1288	1352	1544	1450	1239	1188	994	1557	1499	1177
NVIE_003150	CDS	268595	269971	+	dnaG	-	PF13662.9	Toprim_4	-	0	UPF0095 protein	TTGGTCGAGAAGGCCGACATTATCGGTGCTATTTTTGGACAGACCGAAGGTCTCCTTGGACCTGAAATGAACCTCAACGAGCTGCAAAAGGTGTCAAAGGTTGGACGAATTGAAGTAAACGTCGAGACAAAGGGCAACGTGGCCAAGGGCGACGCGCTGATACCCATGAGCACCGACATCTCTACCGCCGCGCTCATTGCCGCGGCTATAGAGAGCATCGACAAGGTCGGGCCGTTTCAGGCCAAGTTCCAGCTGATGGGCATAGACGACATCCGCGCCATCAAGAAAAAAGTCATCGTCGACAGGGCCAAGAAAATAGTCCAGGACTGGGCGACCAAGACCATATCCGAGGGCGAGGAGATGCTCAAGGACGTCTATGATGCAAGCAAGCCCGGCAAG…	MVEKADIIGAIFGQTEGLLGPEMNLNELQKVSKVGRIEVNVETKGNVAKGDALIPMSTDISTAALIAAAIESIDKVGPFQAKFQLMGIDDIRAIKKKVIVDRAKKIVQDWATKTISEGEEMLKDVYDASKPGKLTSYGKAQLACGTGVFDAEWIILVEGRADVINLLRAGYDNAIAIEGAKIDETVVKLTEGKKVIAFLDGDRAGDLILKELAGVVKIDKVLRAPPGREVEECTPLEVAEILKDAYSTDVATRPQQQEFPPVQQEERRHERRDRDDRGGGGYRDRRDRGGYGRRDRGGYRDRGGYRDRDDRGGGGYGGRRDDYQDRGREEYSSPAASAQEEPAQAPVTPGQPSALAANDAPELLTAIRDVYPQINETLEAVILDGSMKQLLKVPVSEVI…	25685	0.155827	0.0307175	25400	35097	28613	29285	26048	21731	20255	24521	24157	25137	detected
NVIE_003160	CDS	269972	270685	+	-	2.7.1.161	PF01982.19	CTP-dep_RFKase	-	0	riboflavin kinase	ATGCCGGAAATAAAACTGCAGCACATACTGACGATGGTGCAGCTCCTGTCAAAGGGGGCGCGCCACAATTTTATCGAAGTGACCACTGCAGACCTTGGCAAGAACATCGGGAGGTCCCAGCAGGCTGCTTCAAAGCACCTTTTGGATCTGGAGACGGCAGGCTATATAGAACGGGTGAGGCGCGGCCAGAAATTCGCCGTGCGCGTGACTGACAAGGGCAATACCGAGATCCAGAGCCTGTTCGCATCGCTAAAGTCGGCGCTTGAATCCGCGCCGGCCGCAATCGACTTTGAAGGAAGTGTCGTTTCAGGCATGGGCGAGGGCGCCTACTACATGTCGCTTGAAGGCTACAAAAAGCAGTTCCTTGAAAAGCTGGGCTACGAGCCATACCCCGGCACG…	MPEIKLQHILTMVQLLSKGARHNFIEVTTADLGKNIGRSQQAASKHLLDLETAGYIERVRRGQKFAVRVTDKGNTEIQSLFASLKSALESAPAAIDFEGSVVSGMGEGAYYMSLEGYKKQFLEKLGYEPYPGTLNVRLTDQVYMNARRELGRHPSIFLEGFSDGTRTYGWVKCYRASINDGAMENAAVLVLERTHYDDSMLEVIAPVSIKDATGIKNGDRIKVQVRIDNSHGHHQMP	2559.04	0.262965	0.0019733	2641	3656	2974	3045	2586	2128	1897	2166	2460	2432
NVIE_003170	CDS	270673	271302	-	-	2.7.7.2,2.7.7.39	PF01467.29	CTP_transf_like	-	0	putative FAD synthase	ATGGAGCCTGAAGACAAGTCCATACTTGCTGCAATTTACGCAAGCTCGCTTGACCCTTCCGTGCCGGCGTACGACAGGCTCAGGACAAAGCTGACGGTTGGTAAGAAATTCTTTGAAGAGCGGATAAAGCACCTCGTAGCAAAAGGCATGGTTGAAAAGGGCAGCAACCCGCCAAGGTTGACGTTCATCGGCCGCGACGCGCTCAAGGTGGTGCTAGTAGGCGGAGTCTTTGACCTGATACACCCCGGCCACATCCATACGCTAAAGGCGGCAAAGGAGGTGGGAGACGTGCTGGTAGTAGTCATCGCAAGGACCGCCACCGCGCTGAAGATAAAAAAAGACCGCAAGATTTACCACGATGAAGGCCTCCGAAAAGAGCTTGTAGAGTCGCTCAGCTTT…	MEPEDKSILAAIYASSLDPSVPAYDRLRTKLTVGKKFFEERIKHLVAKGMVEKGSNPPRLTFIGRDALKVVLVGGVFDLIHPGHIHTLKAAKEVGDVLVVVIARTATALKIKKDRKIYHDEGLRKELVESLSFVDLALIGREGTLYDTVEFVRPDVIALGYDQAHSEKDVAENCKKRNLNVQVIRLSTPIPGSKSSKIKEELGDTIYGI	4034.51	0.191805	0.00172456	4240	5376	4625	4684	3989	3574	3025	3820	3966	3613
NVIE_003180	CDS	271348	272415	-	-	-	PF13847.9	Methyltransf_31	-	0	methyltransferase type 11	ATACGTATGAGCAAGGATGATGATTTTAGCGGCAGGTTCCTGCAGATCCTGAACGACGGCATGCTGTGCCTCATGACAAGCGTGGGCCACAAGGCAGGGCTCTTTGACACGATGGCGCGCCTTGCGCCTTCCACGAGCGCCGAGATCGCCAAGGCTGCCAAGCTGAACGAACGGTACGTCAGGGAGTGGCTTGGCGCGATGGTCACAGGCAGGATAATCGACTATGACCCTTCGGCGGGCAAGTACAGCCTGCCGGCTACACACGCATCGTGTCTTACGCGTGCCGCAGGCATCGACAACCTTGCCATGTTTACACAATATGTTGCGCTCATGGGAAACGTCGAGGACGACATTGTAAAGTGCTTCAAAAAGGGAGGAGGTGTCCCCTATTCGGCGTTT…	MRMSKDDDFSGRFLQILNDGMLCLMTSVGHKAGLFDTMARLAPSTSAEIAKAAKLNERYVREWLGAMVTGRIIDYDPSAGKYSLPATHASCLTRAAGIDNLAMFTQYVALMGNVEDDIVKCFKKGGGVPYSAFPKFQEIQAEETARVFDARLVSDILPLAGQTDRLKSGIDVLDVGCGTGHAINLMARTFPKSRFWGYDISREGIGAARAEAKKMKLKNARFKIVDAAKIDDREKFDLITAFDTIHDQARPTKVLKCIYRALRKGGTFLMQDIAASSRLHENMQNTLAPTLYTISTMHCMTVSLAYGGEGLGTVWGEQKAKEKLAEAGFGSVDVKQVEGDMLNYYYVTQKKSNDL	943.869	-0.236393	0.00693614	765	990	950	993	908	980	851	1115	900	1027
NVIE_0323	CDS	272497	273681	+	-	-	PF04894.15;PF04895.15	Nre_N;Nre_C	-	0	DUF650 and DUF651 domain-containing protein	ATGTCCTCGCCGGCAGAGATAAAGCGCAGGCTGGAGCAGAACTGGATCCAGTTCCTGACTGCCAACTCCGCCCGGCTTTCTATGGACACGCTTGACGGCTCCAGCCCGCCGTCTGTGTTTGTGGGAAGGTACGGCTACCCGAAGGTGCGGATCGGGCCGATGATACCGCCCGTGCACGGCGATACTACTGTCTACGACAGGACCGAGATGTGGGTGGGCAAGACGCTTGAAGAGATCGCCAACCTGCGCCTGTCGCTTGTGCGCGGGGTGATGAGCGTAAACGTTGGCGACACGTCCGGCCGCTACATCGAAAACCTCCAAGAGCTTGCCATGTCCGAAAGGCCCGCGGAAAGCGAGGCCATGTTTGAGAAAAAGCCGCTTGCCGACACCGAGCTTGAC…	MSSPAEIKRRLEQNWIQFLTANSARLSMDTLDGSSPPSVFVGRYGYPKVRIGPMIPPVHGDTTVYDRTEMWVGKTLEEIANLRLSLVRGVMSVNVGDTSGRYIENLQELAMSERPAESEAMFEKKPLADTELDRELRLNTEAAPFGPAAPIKTFKASSLSADQKIESAFYDGDLRAKDAVMELYKKGIETSRIHRVLSVGMLGLKKNRKLVPTRWSITATDDIISANVVRQNEANESIDLFEVRQYSHLGNYYSVILIPDSIWSFEMIESWYAGDGKMATGADYEDARGLDHYPSIAGAYFAARLAVAEHLAKRHRKAAALVLREIHPEYVMPVGVWQIREGVREALKKPAKAFEGLDGALAFACSTMSQSRTEILRHSQLYRNFRSQTRITDF	4225.24	-0.182939	0.00182962	3976	4464	4258	4307	3985	4334	3399	5215	4357	4276
NVIE_003190	CDS	273716	274030	+	-	-	-	-	-	0	hypothetical protein	TTGCCGCTACGAAGTCTCGGCATGAGCGACGCTCTTCCAGAAGGCGTAAAGCATCTCGTCCCAATCGTGCCAGTGGAAAAGGCCCCGAAAATCACCGACCAGGCAAAGGAGGAGCTAAAGAGCGTGGGCATGATGGATGAAAAGGGCAAATTAAAGATTAAAGGCGTCAGTCCCAAGATGTTAAAGCGCATGAAACAGGAGCAGGTTCCCTGCCCAGTGCTCAAGCAAGACATCGCCTTTGTTCAGTGCTACGTCTGCCGCAACTTCCACAGCAGGATCTCCGGGCAGGTGTACTGCAAGGGCGAGCCTCTCTAG	MPLRSLGMSDALPEGVKHLVPIVPVEKAPKITDQAKEELKSVGMMDEKGKLKIKGVSPKMLKRMKQEQVPCPVLKQDIAFVQCYVCRNFHSRISGQVYCKGEPL	1550.22	0.0192441	0.841553	1467	2021	1672	1585	1572	1389	1190	1570	1612	1608
NVIE_003200	CDS	274065	274994	-	-	-	PF13565.9;PF00665.29	HTH_32;rve	-	0	putative transposase IS3/IS911 family	GTGTCATCAGAGATAGAAGGGACAAGATTCAACCTGATTCACGAACACGAACGTACTGGAGAGAGCGTCACCAACATCTGCAGAAAGTACGGCGTATCAAGGAAGACATACTACAAGTGGAAGAAAAGGTACCTTGCACGCGGCATCGACGGACTGAAGGACTTGTCCAGAAGGCCACATAGTATTACAGGAGAGAAGGTAACCCCTGAGCTGGAACAGATCATCCTCGGCCTACGCCTGGACAGCAGGTTTGGTACTGCCAGAATAAAATTCAGGCTAAAGAGGCTTGGAGTATCCCTCAGCAGCAGGACAGTCTACAAGGTACTGAAAAGGCATGGCCTGAACAGGCTGAGCTGCAAGCTGAAGATAAGAAAGTACAGGCGCTTTGAGAAGAAACAC…	MSSEIEGTRFNLIHEHERTGESVTNICRKYGVSRKTYYKWKKRYLARGIDGLKDLSRRPHSITGEKVTPELEQIILGLRLDSRFGTARIKFRLKRLGVSLSSRTVYKVLKRHGLNRLSCKLKIRKYRRFEKKHPNDMVQMDILGPFYLRNSNTKNYIVSCIDDCTRKVVSKWTERKRSKDVLDVLQDWIRTNGKPKKVMHDNGKQFVSTSFRQYLKENDISDKPIPAAYPQLQGKVEAYNKIVKNEFLAMEEILDIEDGKVRYTMFVNAYNMDREHGGIGGLTPQERWLQLLNTPTRNKNRLKKCYLCL	109.551	0.263243	0.176285	98	190	141	111	103	101	85	108	105	78
NVIE_003210	CDS	275103	276575	+	proS	6.1.1.15	PF00587.28;PF03129.23;PF09180.14	tRNA-synt_2b;HGTP_anticodon;ProRS-C_1	-	0	proline--tRNA ligase	TTGAACTCTCCGCAGCAGCCACCAAAGGAAGCAGTGGGCATCACCATCAAAAAAAGCGACGATTTCAGCGAATGGTACACGCAGGTGGTGATGAAGGCCGGCCTTGCCGACTACGCGCCTGTCAAGGGCTTTATCGTCCTTCGGCCGTACGGCTATGCCGTCTGGGAGTCAATCCGCGACATACTTGACAGGCGGTTCAAGGAGACCGGCCACCAGAACGGCTTTCTTCCTGTGCTGATACCTGAAGGGTTGCTCTCAAAAGAGGAAGACCACTTTGCAGGCTTTACGCCCGAAGTGTTCTGGGTAACGCAAGCCGGCAACAGTGACCTTGGCGAAAGGCTCGCCCTGCGCCCCACTTCTGAAACGCTGGCGTACTCGATATTTGCAAAGTGGATAACA…	MNSPQQPPKEAVGITIKKSDDFSEWYTQVVMKAGLADYAPVKGFIVLRPYGYAVWESIRDILDRRFKETGHQNGFLPVLIPEGLLSKEEDHFAGFTPEVFWVTQAGNSDLGERLALRPTSETLAYSIFAKWITSYRDLPLKINFWNTALRAEIKATKPFIRTSEFLWQEGHTVHATEEDAEQEVMSILSIYRELIEDHLAVPAVRGFKSDKEKFVGAKYTTTLEGMMADGKALQMGTSHHLAQNFSKPFEIKYLGRDTKEHLAWQTSWGVSWRLIGAIIMVHGDDKGLILPPKIAPIQVVVVPIHKDKDAQAVKEKAHEIAQELKSAGIRVHVDDRDEYTSGWKFNEWEMKGVPLRINIGARDIEKGQVEFVRRDSRDIRDKIQSPRTDLVKRTNELLE…	5878.53	0.303068	0.00135997	6087	8344	6960	7027	6220	4799	4492	4598	5601	5491
NVIE_003220	CDS	276607	277287	+	-	-	PF09335.14	SNARE_assoc	-	4	DedA family protein	TTGGTCGACCTTGCAGACCTGTTCCCGTTCGACGAACAGCTGGGATACCTTAGCATACTCTTGATAAGCTTTGTCGGGAGCCTCATCGTCTTCATACCTGTCCCGTATTTTCCTGTAATCCTTGCAGCCGCGCTCAACGAAAAGTTCGACCCGCACCTGATAGCAATAGTGAGCGCTGTCGGGACAGTCATAGCCAAGACCATCATATTCTTTGTGAGCTATTACGGCCGCAAAATGCTCAGCCAAAAGACAAAGAAGCGAATGCTCCCATTGCAGAGGCTGGTGAGCAAGTACGGGTGGCCAGGAGCTTTTGTAGCTGCTGCGACTCCGATCCCAGACGACATTGTCTACATACCGCTCGGACTGGCAAGGTACAGCCCGTGGAAGTTCGCGCTTTCG…	MVDLADLFPFDEQLGYLSILLISFVGSLIVFIPVPYFPVILAAALNEKFDPHLIAIVSAVGTVIAKTIIFFVSYYGRKMLSQKTKKRMLPLQRLVSKYGWPGAFVAAATPIPDDIVYIPLGLARYSPWKFALSTFAGKVAMNEAIVWSTIFLGRPLVDDVVSSTQDDTTLAIIAVASIAVMGVIIYYSLKIDWGKLIGKWFPWAVKEDEEEEGEKEETKGNPEKKD	1400.73	0.176254	0.0289936	1416	1793	1691	1604	1404	1277	1058	1322	1237	1381
NVIE_003230	CDS	277298	277687	-	-	-	-	-	-	0	hypothetical protein	ATCAGATTACACCGGCAAGTGGAGCCACCGTTTTATAAACCAAATTTCTTCCCGCGAACGGATTTATACCGATTAGGCCCCACAGATTGCGTGCTCCTTCCAGAATCCTGCTCCGTCAAGGTCGACGGAAACGAATGCCGCCTGCCACCGTCTTATGTCGTTTCCATAAAGTCGCACGACGGCGAGTACATGGTTGCAGTCGTGTGCGACGACCACAAGGACGGCCTTGAGCACAAGCTTGCGTCCATGCAAAAGGCTGGCAAGGCGCCGGCGGGCAAGATCCACTTCCAGACGGTCAAGGCGGTGGTCACCGACTGCGTCGCAGGCATGGAAGAAGACTATGTCGAAATAGAGCTAAAGCGCGGCGTCAGTTCCGACAGAAAGCCCTAG	MRLHRQVEPPFYKPNFFPRTDLYRLGPTDCVLLPESCSVKVDGNECRLPPSYVVSIKSHDGEYMVAVVCDDHKDGLEHKLASMQKAGKAPAGKIHFQTVKAVVTDCVAGMEEDYVEIELKRGVSSDRKP	1988.26	0.18804	0.00217754	1928	2647	2222	2292	2193	1776	1424	2042	2020	1661
NVIE_003240	CDS	277724	277861	+	-	-	-	-	-	0	hypothetical protein	ATGAGCAGGGCCCGCATGACGGACGGCAAGTGCCCCAAGTGCACCACGATAGTCAAGTTCAAGGTTTCCGGCGACGTGGGCAAGGAAATCTACGAGTGCACGTCGTGCATGTCCAAGTTCTCAATAGACGAGCTCTAG	MSRARMTDGKCPKCTTIVKFKVSGDVGKEIYECTSCMSKFSIDEL	615.75	0.177865	0.285887	619	749	701	724	680	616	346	645	790	409
NVIE_003250	CDS	277889	281443	-	-	-	PF02463.22;PF06470.16	SMC_N;SMC_hinge	-	0	chromosome segregation protein SMC	TTGGTCCACATCAAAAAGCTCGAGGTGTACGGGTTCAAGTCGTTTGGATTCCGCAACACTATCGTGCAGTTTGAGAAGGGGCTGGTAGCCATCACGGGCCCAAACGGCTCGGGCAAGAGCAACATCCTTGACGCCATCATGTTTGCGATAGGCGAGAACAGCCCAAAAGCCATGAGGGTCGACAAATTTCAATCGTTATTTCACGACGCCAATAACCCCGGCCACAGGCTCATACGCGTCAGCGTCACGTTTGACAACGCGGACAGGGGCATACCGATGGATGAGGACGCAGTCACCCTTACAAGGGAGATGGAGGGCCAGAGCGGCGAGTCGCAATACCTGCTGAACGGAAAAAAGGTGTCCAAGACTGCCATAATGGAGCTCCTCGAGGTCGTGCTG…	MVHIKKLEVYGFKSFGFRNTIVQFEKGLVAITGPNGSGKSNILDAIMFAIGENSPKAMRVDKFQSLFHDANNPGHRLIRVSVTFDNADRGIPMDEDAVTLTREMEGQSGESQYLLNGKKVSKTAIMELLEVVLSAPNKLNIVQQGMITRISELNSEERRKIIEDIVGLSYFDEKKAEALKQLDEADRRLEVAFARMGEIRKRIDELEAERNDQLRYEQIGSELKRFKAVQLSNNIRMVRSKLATSTQILEGNNQRSAQLTKQLDELRQEIEGLETEKAKFMEEVDAANKAKAQLASRTAAIVHDSERTKAMLGESQRRISDIERRLPQIEGGKQAIAQRAEGMKADAERLQASVAQKKEALAALRARLDQVNTKVEEVSAVISRYAGLRQKLEGRAKRV…	11482.6	0.0500728	0.556335	11018	14738	12913	12548	11060	10608	9134	10962	11390	11695	detected
NVIE_003260	CDS	281538	282641	-	-	5.5.1.4	PF01658.20	Inos-1-P_synth	-	0	myo-inositol-1-phosphate synthase	ATGCAGATAGACGAGATGCGTAGAAAGGTCAAGGTCGCCATTGCCGGGATCGGCAATTGCGCTTCTGCTCTAGTCCAAGGCACCCGGTACTACCGCGAAAACCCAGACGCCAGAAAACAGGAAAGCGACTGGATAGGCTTGACAGCCTACAACCTTGGAGGGCTGGAGCCGTCAGACATCGAGTTTGTCGCAGCCTTTGACGTCAACGCAAACAAGGTTGGAAAGGACCTTTCCGAGGCAATATTTACCAAGCCGAACAACACTATCCGCATCATAAAAGAGATGGACAAGACAGACGTCAAGGTGCAAAAGGGAGAGGTCCACGACGGCATCGGCAGGCACCTTGCGCAAAAGATCAAGGTTGCAGACGGCCCGGCTGCAAACGTGGCGCAGGTGCTA…	MQIDEMRRKVKVAIAGIGNCASALVQGTRYYRENPDARKQESDWIGLTAYNLGGLEPSDIEFVAAFDVNANKVGKDLSEAIFTKPNNTIRIIKEMDKTDVKVQKGEVHDGIGRHLAQKIKVADGPAANVAQVLKDTGAEMLLNYLPVGSRRGTQYYAEACLDAGCAFVNAIPVFIASTPKWQDAFAGRGLACAGDDVMSQLGATVVHKTLVKLFVDRGVKVNETYQLNIGGDMDFYNMLDEERLEDKRISKTSAVAAMAPYEVPMRIGPSDFVGFLENDKICYISIKGQYFGGIPVELDLKLKVVDAYNSAGVMIDAARCAKIAIDRGISGPLDSISAYCFKHPPVQMPYSVAKANFLEFVEGKRER	12409.8	0.191728	0.0388805	12425	16294	14692	13734	13289	10969	9787	10290	11972	11997
NVIE_003270	CDS	282663	283397	-	-	-	PF13508.10	Acetyltransf_7	-	0	Gcn5-related N-acetyltransferase (GNAT) domain-containing protein	TTGGCCTCAGGTACTGATGATTACGACAGGGCGATGGAGGAAAACGAGTGGGCGTTCTGCTCGCTATGGACAAAGAAAATAGAGATCAGATGCGCCACTGCGCTTGTCAACCCGAGGCTTGAAGGCGACTATTTCTTCAGCAGGGCAACAGTCGAAAATTGCGATGTCCCGTACGAGCAGGTGGCAAAGGTGTTCTGGGACGCAGGCATCGATTGCCACCTTTATTTTTTCAAGTCGCCGCCGCAGGGCCTGCGCGTGGCAGACACCATGTACGTATTGAGATCGACGAAAAAGGCAGGGCATAACGACGGCAGGATCAGAATAGTAGTATGCAAGTCATCGGAAGAAGTCGCGACGTGGGTCGATGTCTTTTGCAGGTCGTTTTCAGTTCCAAGATGG…	MASGTDDYDRAMEENEWAFCSLWTKKIEIRCATALVNPRLEGDYFFSRATVENCDVPYEQVAKVFWDAGIDCHLYFFKSPPQGLRVADTMYVLRSTKKAGHNDGRIRIVVCKSSEEVATWVDVFCRSFSVPRWKDEVARIMAASAKRLDLLLAYNEDNLPAGCAALFTKSDNSMTGTYCLGTIPAYRNKGVARSILNFAKALAEKRGSLLFLQTLGSENLLGLYKSAGFEIAYTKTICSVPRTT	140.852	0.0876188	0.630384	158	196	160	123	136	124	104	170	130	129
NVIE_003280	CDS	283381	284508	-	-	6.1.1.16	PF01406.22	tRNA-synt_1e	-	0	cysteine--tRNA ligase	TTGGCAGGCGCTATCCGGCACTTGAAGATCCATGACACGCTGGCGGCAAAAAAGAAAGACTTTGCTCCAGGAAACGCCGCCAGGATATTTCTCTGCGGGCCTACCGTGTACGATTATTCGCACGTGGGCCACGCAAGGATGCTCCTCTTTTACGACATGGTGACGCGCTACCTGCGCTTTCTGGGCACAGAGGTCAAGGTCATCGTGAACATTACCGACATCGATCCCAAGATATTTGCAAGGGCAAAAGCAGAAGGCACGGCGCCGGAAGAGCTTGCCACGTCCTACATCGGCGAATTATTGCACGATACGGCGGTCCTTGGCATTGACGGCTTTGCGTTTGCGCGCGTGTCAGATCACGTGCAGACGGCGCGGGTGCTTGCAAGGCGCCTGCTTGAC…	MAGAIRHLKIHDTLAAKKKDFAPGNAARIFLCGPTVYDYSHVGHARMLLFYDMVTRYLRFLGTEVKVIVNITDIDPKIFARAKAEGTAPEELATSYIGELLHDTAVLGIDGFAFARVSDHVQTARVLARRLLDEGKAYSASGNVYLDAKSAGFGRLSKMTEKELADCRLDIAPGKRSPFDVLLWSTGEDFGISFSDSVLGNGIPWWHMQDTSVAMAHFGGRYDMHGGADELVYPHHESHLAQLSALTSEKEPVKLWTHVGLVYVKGKKMGKSLGNTVAIRELLQNHSANALRLYLYSTHYGKRLDFAENELAKCAELDNAISGAADKKDKVAYMKKFMQKLDDDFDTQGAIKVMLEAARAGAGTREMAGILGLRY	677.513	0.161506	0.0704311	657	925	812	738	683	627	510	624	678	617
NVIE_003290	CDS	284518	285660	-	-	-	PF13394.9;PF04055.24	Fer4_14;Radical_SAM	-	0	putative radical SAM domain protein	TTGCGCACGATGACAAGGCAGAAATACTCCGGACATTTTACAAAAATCGTAATGGGAGGAGTAGACACCATAAGGACGCTGAAGCTGCTCGGCAAGTGGTCCGCAAACAGGGCCGTCGGCAGGAGACGCCCGCTGATCGCAGTGTTCAGCATGACCCATTACTGCAACTTTTACTGCCCCATGTGCCCCTTTGGAGACGCGGACAAGGAAGGCCAGATGGCGCTTGCAAGGCGCAAGGACCTGACAACCGAGCAATGGAAGGCAGTGTTTGACAAGGTGTCGAAATACTGCGTCTGGGCCATAGTGGAAGGAGGCGAGCCCACGAGCAGGCCGGACTTTATGGAGCTCGTGAAATACCTGCACGGCCTGAAAATGCCGGTAACGCTCATCTCCAACTGC…	MRTMTRQKYSGHFTKIVMGGVDTIRTLKLLGKWSANRAVGRRRPLIAVFSMTHYCNFYCPMCPFGDADKEGQMALARRKDLTTEQWKAVFDKVSKYCVWAIVEGGEPTSRPDFMELVKYLHGLKMPVTLISNCSLLHTIDLDELRKHIQFVTCSIDSTYEESYCKVRGVNPHMYRRVMDNLHLLTEHKVSHYFNSVITKYNTQEFIDQTYFDRARELGASAVSFTFVEDRSDVDYSLLPDRQTMNKVCESILDYMGKQKEKGGGPQVMIPPEYFRQILEHGRGIFDECGVWKSIFVNGDGTVMVPCWKFNGPENTYSLLEHSVDEIWSAPQWDIARTCHDCEVLGCIWYSSQPVSTFARNYMRGLGKIISQERPELAEAV	4262.84	0.161755	0.00348901	4138	5509	5122	4770	4435	3960	3057	4303	4179	3796
NVIE_003300	CDS	285696	286334	+	-	-	PF01810.21	LysE	-	6	L-lysine exporter family protein	ATGGACGCCCTTGCCTTTGGCGCGGAGGTGGTTGCAGTTTCGGCCTCGGGAGTGCTTGCACCCGGCCCGCTGTTTGTCGCAAACGTGATGTACGGGACAAGGCAGGGCGCGCTTTCTGGAATCAAGGTCGCGCACGGACATGCGGTCGTCGAAAGCACAGTAATCGCTGTGATCGCGGCAGGGCTCTTTTCCGCTTCTGCTTTTATCGCAGACTATGCTGATATTGTCACAATATTCGGCGGCGTGTCGATAATTGGCTTTGCCATTGTACAGATAATCAGCATAGTCGCGGCAAGAAAGAAAAGTGACCAGAAAAAAAAGATCGAGACAAGGAAGGGGCCGTTTGCCACCGGCGTCGCGTTCTCCGCCCTCAACCCGTTCTTTCTTGTCTGGTGGCTC…	MDALAFGAEVVAVSASGVLAPGPLFVANVMYGTRQGALSGIKVAHGHAVVESTVIAVIAAGLFSASAFIADYADIVTIFGGVSIIGFAIVQIISIVAARKKSDQKKKIETRKGPFATGVAFSALNPFFLVWWLTVGLKLISDSAAFGSVTGPALLFGMHVWMDYAWLAATAYLASKGSSVLKSKYYRVLMLGLTGLLLYYGAQFLTSGIMIK	429.48	-0.0974915	0.462497	428	449	445	436	435	422	423	455	402	402
NVIE_003310	CDS	286355	286663	-	albA	-	PF01918.24	Alba	-	0	DNA/RNA-binding protein Alba	TTGTCTACCAGCACCAATACAACCAGACCGCCAAAGGCATCTAACGAGATTTTTATCGGCAAGAAACCATTGATGACCTATGTTACCGCCACGCTGGTGCAGCTGGCCAACGAGCCGACAGTCATCATAAAGGCCAGGGGCAAGAGCATCACCCGGGCTGTGGACGTGGCACAGATAATCGTCAAGAGGATGGACACTATCGGCTACAAGATCGGCCCGATAAAGCTCGGCTCCGAGCAGGTGACATCAGAGGACGGCAAGACGAGAAACGTGTCTACGATAGATGTGCCTATCTCGCGCGCAAAGTAA	MSTSTNTTRPPKASNEIFIGKKPLMTYVTATLVQLANEPTVIIKARGKSITRAVDVAQIIVKRMDTIGYKIGPIKLGSEQVTSEDGKTRNVSTIDVPISRAK	688.625	-0.179794	0.0318344	599	749	670	761	654	645	588	777	790	701	detected
NVIE_003320	CDS	286720	286968	-	-	-	-	-	-	0	hypothetical protein	TTGACACTCGTGCCAGACAATAATGATTATCCGGTCCTCATTAACGAGGATGGCATAAAGATCAAGACAGATAGGATGGAGCAGGAGAGGCTCTACCACTGTATCTTTGAAGACAAGGTCTACCTATTTTACAAGGATGAGCTAGGGCTTCTCCACTGCTACGAAGTCGAGGACCCGGAAGCGGTAAGGGAGATCGCCAAAAACCCAAAGGACATTGAAAACATACTCAAAAAGCACGCAGGTGTTTGA	MTLVPDNNDYPVLINEDGIKIKTDRMEQERLYHCIFEDKVYLFYKDELGLLHCYEVEDPEAVREIAKNPKDIENILKKHAGV	110.024	0.0278375	0.918909	116	131	136	116	93	125	63	158	83	101
NVIE_003330	CDS	286993	288624	-	-	-	-	-	-	1	putative streptogramin lyase	CTGCATGCAAACAGACAAGAGATATATTGGGACAAGCATGTTTTTTCCGCGTTGTCAGGCGGCAGATCTTCTTCTTCAAATAGGAAGATCATAATCTACGCCATCATCGGCATAGTGGCTGTTGCAGGCGTTTCAGCAACCTTTCTTGCAGGCGGGACAGAGCCCGCGCCCGGGCCTCAACCGTCGCAGCAAGACTCGATAGCAAGATTCAAGGCGCAATTCTGCGGCCCTGACTCCAAGGCCAATTCCAATACGTACATAGCTGAAGCAGTCCTGCCGTCCGAGTGCCAGATGCCGCTTTCAGTCTCTGTCGACGGCGACGGCCGCGTGTGGTACGTCTCTACAAAGCAGGGCATACTCGGCAGCTACAGCATTGCTGACAACAAATTTGCACAGTAC…	MHANRQEIYWDKHVFSALSGGRSSSSNRKIIIYAIIGIVAVAGVSATFLAGGTEPAPGPQPSQQDSIARFKAQFCGPDSKANSNTYIAEAVLPSECQMPLSVSVDGDGRVWYVSTKQGILGSYSIADNKFAQYQIPQWPARDKPTDFNMSWATKTDSQGNVWFTDNNELLWRFNTAASTFDMFRTPATDPISFDFDSDGNIYLVGVRSKSLFFGDLSQMKPGTAEGFTEIRLPLDGFAGIDNFRVSSGSVTVDRERNVVWTSVLAFQQKGAIYRYDVERNQTSVYDLPQELTSPVGLTVDRDGNLWGTDHGTSIFFTLNPSDGKVTEYTTSVASPRIYGGTTTPASAYTLPYWIATAPDGRIWFNQHEGNKISVFDRDTRTLTEYWVPSQNELWANCPD…	23692.9	0.307301	1.50583e-09	25350	31252	28826	28341	25582	20402	16637	22115	22821	19417	detected
NVIE_003340	CDS	288638	289579	+	-	-	PF00892.23;PF00892.23	EamA;EamA	-	10	drug/metabolite transporter superfamily protein	ATGAGGTATGCGTATTGTGCATTCTTGACCGCGCCCGAACAGGCCGCCCCGGCAGGGGCGCAGAGGGAGCAGAAAGGGTACCTTGGCTACCTGTCAGTGCTGATAGCCTCGGCGCTCTTTGGCTCTGTGTTTGCGATCGCCAAGGTGCCGCTTGCAAACATCGACCCGCTTGCGCTTTCAGCGGTTATCTATATGATCGCGGGGCTGACGCTTGTGCCGTTTGCCAAGGCATCATTCCGCCTGCAAAGGCGGGAGGCGCGCTACATGGTGGCGATCACAGCCTTTGGGGCGGTGGCCGCGCCCGTGCTTCTCCTGCACGGCCTGCAGCTGACCGAGGCGTCTGACGCCTCGATCCTGGCAAACGGCGAGGTGCTGTTCACTGTAATCCTGTCGTCGCTG…	MRYAYCAFLTAPEQAAPAGAQREQKGYLGYLSVLIASALFGSVFAIAKVPLANIDPLALSAVIYMIAGLTLVPFAKASFRLQRREARYMVAITAFGAVAAPVLLLHGLQLTEASDASILANGEVLFTVILSSLFFGERPHGRLGIVAVSLVIVGLFMATTDMKFSGTMIAFNAGNLMILASMFFWAIDNNFSRKLTTFSDISPAKMAMIKSLAGGLVLLGVTAVAGKWGAFGGISAQLWLIIIALSASGFGAALLFFLAGIKRIGTIKTMTVFSTTPIFGIVIAAAALGESISIFQAIATGLIITGILIVSRR	512.9	0.10971	0.299415	493	680	555	586	525	555	369	551	441	451
NVIE_003350	CDS	289576	289938	-	-	3.1.1.29	PF01981.19	PTH2	-	0	peptidyl-tRNA hydrolase	ATGGGAGCCTTGGATTTCAAGCAGGTGATGGTGATAAGGAGGGACCTAGGCATGGGCACGGGCAAGATAGCCGCGCAGGTGGCGCATGCCGCGGTGATGGCCGCCGAACGCACCAAACAGAAAAAGCCGGACTGGTTCCACTCCTGGTTCGAGGGAGGGCAGGCCAAGGTGGTTGTAAAGGTGCAGAGCTTTGAGGAGCTCATAGACGTCAAGAACCACGCAGAGAGCCTGAAACTGCCAGTCGTACTCGTGCAGGACAGCGGCCTCACTCAGATACCGCCAGGCACGGCAACGTGCGTAGGGATTGGCCCAGCGCCGGCGGATTTGGTTGACAAGGTCACCGAGCGACTAAAGTTGCTCTAG	MGALDFKQVMVIRRDLGMGTGKIAAQVAHAAVMAAERTKQKKPDWFHSWFEGGQAKVVVKVQSFEELIDVKNHAESLKLPVVLVQDSGLTQIPPGTATCVGIGPAPADLVDKVTERLKLL	1269.41	0.304571	2.69703e-06	1374	1763	1501	1477	1356	1067	836	1186	1237	1125
NVIE_003360	CDS	289976	291142	+	-	-	PF01494.22	FAD_binding_3	-	0	Geranylgeranyl reductase family protein	TTGTCTCATTTTGACGTAATCGTAGCCGGCGGGAGCATTTCTGGACTGGTGGCGGCAAGGGAGGCGGCAAGAGCCGGCATCACCGTTGCAGTCCTTGAGGAAGACGCCGAGATAGGCACGCCGGAGCACTGCGGCGGGCTTGTAAGCATGGAGGGCATGAAGAACCTCGGAATTGTGCCTGACGCAAGCGCAGTTGAAAACAGCAGGATAAAGCGCGCTAGGATACTTTCACCTTCAAACGGCTTTGAGCTGTCTGCCGAGAAGCAAAAGGTGGTGGTGCTTGACAGGCGCGCCCTTGACAAGCAGGTGGCGCTCCAGGCGCAGAGGGCCGGCGCGGACATCAGGGTGAAATGCTCGGTGCGCTCTTTTTCGCAGGAAGGCAAGCGATTTGTGGTAAAA…	MSHFDVIVAGGSISGLVAAREAARAGITVAVLEEDAEIGTPEHCGGLVSMEGMKNLGIVPDASAVENSRIKRARILSPSNGFELSAEKQKVVVLDRRALDKQVALQAQRAGADIRVKCSVRSFSQEGKRFVVKTSEGDLTSDYFIDARGVASIIGRNRDGVLSSAQYEVFAPWIERDAIEVAFDSEKYPGFFAWMIPTGDGRGKVGVAGKGINAANTLKSYMDKKGPHSIVRKVYAPIWVMGPIDNFVSGRTVVVGDAAGQTKPTTAGGIYTCGMGGLLAGRAIAKAIAEKGDDDDDGLLGKYQKDWSSMFGEEFSKMLTARRLLERLDNKALDELFSAIPQDKLEEVSSTGDFDFHATALAKILDVKSASRMAKALLGNEIRRLVDG	2514.87	0.14297	0.0574539	2439	3304	3003	2955	2380	2236	1929	2414	2515	2325
NVIE_003370	CDS	291178	291357	+	-	-	PF07754.14	HVO_2753_ZBP	-	0	putative Zn-ribbon RNA-binding protein	ATGTCAAAGCAACTGTCGTTGCCGGTCTGCACTTCATGCAGCAGGCCAATAATGCCTAACGATGAATGCGTAAAATTCTACTGCCCGAACTGCGGTTATGTCCTTATATGGCGAGACGAGTCCTGCCGCGAGTTTGCAAGGCCCTACAAGTGTGTAGGCTGCGGTTTTGAGGGCCCATAG	MSKQLSLPVCTSCSRPIMPNDECVKFYCPNCGYVLIWRDESCREFARPYKCVGCGFEGP	374.028	0.162005	0.143035	375	544	395	387	409	316	250	422	382	333
NVIE_003380	CDS	291360	291641	+	ef1b	-	PF00736.22	EF1_GNE	-	0	translation elongation factor EF-1 beta	ATGGCGCGCCTAGTGGCAAGGATAAAGGTTCTTCCAGCTGATGCTGACATTAACATAGACAGCATCGTGGAGGGGCTCAAGGGCAGCATCCCGCAGGGGATGGAGCTCAAGGGCCATGCCAAGGAACCGATAGCATTTGGCCTGAACGCAGTCGTCGGCGACTTTATGCTGGATGACGCGGAGGGGCAGATGGACAAGCTTGAAGATGCCATCCGCGGCGTGCAGGGAGTCGGCGAGATCGAAGTGATGAACATCAGCCGCGCATCGGTCAAGATGAAGTAA	MARLVARIKVLPADADINIDSIVEGLKGSIPQGMELKGHAKEPIAFGLNAVVGDFMLDDAEGQMDKLEDAIRGVQGVGEIEVMNISRASVKMK	1751.61	0.190074	0.0656807	1897	2448	1896	1969	1738	1463	1405	1518	1601	1784
NVIE_003390	CDS	291685	293880	+	-	-	PF02359.21;PF02933.20;PF00004.32;PF17862.4;PF00004.32;PF17862.4	CDC48_N;CDC48_2;AAA;AAA_lid_3;AAA;AAA_lid_3	-	0	AAA family ATPase, CDC48 subfamily	TTGAAGAAGGCCAAGGCAGGTAGCGATGAATCTCCACAGGTACAGCTGCGAGTGGCCGAGGCCAAGCACCGCGACGTGGGCAAGTGCAGGGCTCGGCTGGATCCGCACTACATGGAGCAGATTGGCGTCCAGCCCGGAGAGGTCATAGAGATTATCGGCAAGCGCGCGACCGCCGTCACCGCGTGGCCTGCAGACGACGAGGAGCAGGAAACTGACATCATCCGCATCGATGGGCAGACGAGGAAAAACGCAAGCGTCGGCCTGAACGACCTCTTGAACGTGAGAAAGGCGGAGAGCAAGGCGGCAAAGAGCATAACGCTGATGCCGATAGGCGACAGCAACATTACGGTAGACAAGGAATTCTGCGAGTTTGTAAAGGGCCGGCTCAAGGGCTTTCCT…	MKKAKAGSDESPQVQLRVAEAKHRDVGKCRARLDPHYMEQIGVQPGEVIEIIGKRATAVTAWPADDEEQETDIIRIDGQTRKNASVGLNDLLNVRKAESKAAKSITLMPIGDSNITVDKEFCEFVKGRLKGFPVSEGDEISVVILGNSMDFKVQKVSPKAIVRVERPTKLVIMAETAQDRKPRVTYEEIGGMKEQIKRLREIVELPMRHPEVFARLGIEPHSGILMYGPPGTGKTLIAKALASESEANFFIINGPEIMNKYYGETEARLRDIFKEAKESSPSIIFIDEIDAIAPKREEAFGDVEKRVVAQLLALMDGMQERGQVIVLGATNRPESLDPALRRPGRFDREIEIGVPNAEGRLEILQIHTRGMPLDDDIDLQELASELHGYTGADIKALCR…	11840.6	0.270921	0.000228737	12903	16150	14410	13493	11986	10460	8436	10267	11690	10397
NVIE_003400	CDS	293891	294118	+	-	-	-	-	-	0	hypothetical protein	ATGAAGTATCCATTACGAAACCTCGTCTATGAAAAGGTCAGGCAGGCTGGCAACATGACGGATGCCGACCTGATGAACGCGCTGTCAAAGGAAGGCGTCACGATGGCTGACGCCGAGTTCAACAAGATCCTGCTGGATCTTGAGATCTATGGCCTCATCAGGGTCGCTTGGGTCACGAAGGAAAAGCGCAGGATAGAACTCGTTGCCGACTCGGGAACTACCAGCTAG	MKYPLRNLVYEKVRQAGNMTDADLMNALSKEGVTMADAEFNKILLDLEIYGLIRVAWVTKEKRRIELVADSGTTS	395.122	0.175408	0.120873	400	596	440	411	395	339	267	388	421	369
NVIE_003410	CDS	294125	295060	-	-	2.5.1.141	PF01040.21	UbiA	-	9	protoheme IX farnesyltransferase	ATGCAAGCCAGCGCTACAGACTTTGAGGCTCATAGCGTGACTGCACGCGACTTTGTCGAAGTTTCAAAACCAAGAATAGTAGTCGTCTTGGTGATAACGGCAGTCACTTCGTACCTTGCCGCTACTCGCTTTGACGCTACGCCAGACATAGCATGGGATGTCGACTGGTTCAAGCTCGGCTTTCTCACACTTGCAGGCGCACTTGCCTCGATGGGCGCAAGCGCTCTGAACCACTATTACGACCGCGACATCGACAAGGTGATGGAAAGGACGGCCAGAAGGCCGATTCCTGCAGGCAGGCTGTCGGCAAAGAGCGTCCTTGCGTACGGCCTTGGCGTGAGCGCGCTGTCGGTAGTCATTGCGTGGTTCACCCTCAACCCGATGGCGACGGGCATGATA…	MQASATDFEAHSVTARDFVEVSKPRIVVVLVITAVTSYLAATRFDATPDIAWDVDWFKLGFLTLAGALASMGASALNHYYDRDIDKVMERTARRPIPAGRLSAKSVLAYGLGVSALSVVIAWFTLNPMATGMIALGIFFYVIIYTAWLKRSNAWNIVIGGFAGSAASMAGWATVTGSMDLLGFLVGWLVFMWTPPHFWCLAIRAREEYASVRVPMLPVLIGNQKTASYILANTAILLPFSVGLYFLNPGPGLLYAIVAAVSGSLMLLYHYKLTKNPTPEFAWKAYKVTAPYLVVIFVALAVDALFYYKIPI	5174.47	0.25808	0.00315214	5393	6821	6189	6281	5326	4907	3174	5260	5459	3957
NVIE_003420	CDS	295083	295382	-	-	-	-	-	-	0	hypothetical protein	TTGTCCATAGCAGACGTTTTTGATGTGGGCGAAGGCGACACCGTCGCAGACGCGTGGCTCACGACTGTGAACCTACTGGACATGCTGGAGCACGCCCACGGAGTCGAGGGCCTGTACGATTTTTCCCAGGCAAGGGACAAAATAGCCAAGGTGTACGCGGTGGCGGAGGCGCACAGCATGGACAGCAAGAACAACAAGTGCGCATGCGGGCTTTCAGACGCCGAGCACGCCATCTTAAAGCGCAAGGTGCTGACATTCTTCAGGTTGCAGGTGTCAAATCTCAAGCGTTTCATCGTCTGA	MSIADVFDVGEGDTVADAWLTTVNLLDMLEHAHGVEGLYDFSQARDKIAKVYAVAEAHSMDSKNNKCACGLSDAEHAILKRKVLTFFRLQVSNLKRFIV	83.6135	0.0144817	0.961785	94	72	100	83	93	101	52	83	95	69
NVIE_003430	CDS	295496	296785	+	-	-	PF00127.23;PF00127.23	Copper-bind;Copper-bind	-	5	putative blue (type 1) copper domain protein	ATGACTGACTGGGACCTGCTGACACCCGGTATTGGTCTTACGTCCATCGGCATTGTTGGCGTAGGCATATCGCTTTCTGGCATTGCCAAGACTTTCATCGACGGCATGCACGCAGTCTCCCTTCTTACCATGTTCATCGGGATGATATTTCTCGCCTCCGGGCTCTTCAAGGACGGCTTTCCATCGACCGGCAGGGCCAAGTCCGCGACGTTTATCACGCTTGGCTTTCTAGTGACCTTTGGTGTCGCCGCCGCAGTAACTGTGAGCGTCCAGGTCCCGACAATCTTTGCGTACATTGGCCTCATGGCCATGATTGGAATACCCGGGGCAGTCCTTGCCGTCACGTCGTTCAGAAAGCCACAGTACGTCAAGGCTATGGGCGTGATATTCATCGCAGGA…	MTDWDLLTPGIGLTSIGIVGVGISLSGIAKTFIDGMHAVSLLTMFIGMIFLASGLFKDGFPSTGRAKSATFITLGFLVTFGVAAAVTVSVQVPTIFAYIGLMAMIGIPGAVLAVTSFRKPQYVKAMGVIFIAGAAVGGITFYAFGLVTPKPPQPAEEEQPAAPAAPAAPPANVIKASIPAGASAQGNPSYDPDPLSVAKGDGVEWTNNDNVPHTVTSKADNGEMFNSNIIAASKTYLLNTADIAEGDYQYYCTLHPFMEGTLKVGAAGTSSGAGAQGNATSSGTNATAGGANAAASGENATAAGTTTANETNATTGSAPGATAGSPTAGATVTKVSIVLGSSTPTNGEYYVPAEVKTAVGSMVTWTNNDNVPHTVTSGKVIDNTPTPDKVFDSGIMNAG…	38853.6	0.259867	2.73776e-05	41242	51501	47113	45955	39579	34846	27179	35106	37996	34043	detected
NVIE_003440	CDS	296866	297195	+	-	3.13.1.6	PF14464.9	Prok-JAB	-	0	putative mov34/MPN/PAD-1 family protein	ATGCCAAACGAGTCGTGCGCCTTTCTTCTTGGCAGCGGGCAGGACAAGATTGTAATAGCCGAGATACTGCCGGTGAAAAACGCCCATGCGACGTACGCGTCGTTTGAGATACCGCCGGACGATCTACTAAAGGCCTACGATTATGCCGAGCGCGCCGGCCTGCAGGTTGCCGGCATATTCCACTCGCACCCGTCGTCGCCCTCGCCTTCCCGGACCGACGTGTGCTTTATGGAGATAAACCCTGTCGTGTGGGTCATCTACTCGACCACTGAGGGCAGGTTTGCCGCATGGGTGTTTGAGGAAAGTGTCCGAGAAGTGGATATGGTGTAA	MPNESCAFLLGSGQDKIVIAEILPVKNAHATYASFEIPPDDLLKAYDYAERAGLQVAGIFHSHPSSPSPSRTDVCFMEINPVVWVIYSTTEGRFAAWVFEESVREVDMV	708.913	0.160766	0.0824899	667	965	865	831	671	658	489	685	694	685
NVIE_003450	CDS	297213	298508	-	-	-	PF01336.28;PF00152.23	tRNA_anti-codon;tRNA-synt_2	-	0	aspartyl-tRNA synthetase	ATGGTTGACATACACAGAACGCATTACGCACGCCAGCTTGGCGAGGACCTAGTAGGCAAGCAGGTGAGGATAGGAGGCTGGATAGAGGACGTGCGCGACATTGGCAAGCTCGCGTTTGTGACGATCCGTGACGTCACCGGCGCCTGCCAGGCGATAGTGACAGGCGACAACGTGCAGGCGGCCGTGCAGGCTCCGCGGCAGAGCGCGGTTATTATTGCCGGAACCGTGCAAAAGAGCAAGGCCAAGGATTTCCCGGTAGAAGTCAAGGTAGCAGAGTTTGCGATACTTACAAAAGCGGTCCACCCGCTTCCAATCGACCCGACGGGCAGGGTAGAGTCGGCTCCGGACAAGAGGCTTGACGCAAGGGCGCTTGACCTGAGAAACCCAAAAACTGCAGCG…	MVDIHRTHYARQLGEDLVGKQVRIGGWIEDVRDIGKLAFVTIRDVTGACQAIVTGDNVQAAVQAPRQSAVIIAGTVQKSKAKDFPVEVKVAEFAILTKAVHPLPIDPTGRVESAPDKRLDARALDLRNPKTAAIFHLRSAGLKVVRDTLRGEGFVEVNTPKIIGSASEGGANLFGFDYFKRKAYLAQSPQLYKEQLTLGLDRVFEIGPYFRAENSHTVRHLTEFTSIDVEAAFLDYEDVMDLVEKVVGNVIRDFNENHRVELAAAGVQEIPFGSNKKIDRLTYEQCLDELVKEGEKLSFGDDLSDAALRKLGEMHRGFYFIMDWPLKLKPFYIHEKEGNEKLSKSFDLQHGYLELVSGGRRLHDPERLRSRLVEQGLNPASFSEHLKAFDWGMPPHSGW…	3812.46	0.0975405	0.154633	3685	4925	4391	4180	3818	3546	2882	3698	3731	3747
NVIE_003460	CDS	298517	299101	-	-	-	-	-	-	0	putative transcription elongation factor NusA	ATGACTGCCAAAAGGGTGCATTGCGCCCCGAGCGGTTATATAACCGGCGCTTGCCATTATGCAAGTTCCGCCTCATTGAAGACTCCTATCTGCCCCTTTGACGCAAAAAGCGGCGTCCTGTGCGCCAGATGCGATGAAAAGTTGCATGCAGGCAGCATTACACAGGACGATGTAGACGCTGCGGTAACATTAACAAGGGTGGCCAACAAGAATCAGGACATCGACAGGTTCACGCTGGCCAGAGGCGCAAGAGTGGACGATGATTATGTCCTTGTCCTGAGAGGGCAGGACGTGATGTCGGTCAGGGCCAACCCGTCGCTTGCAGAAAGGATAGAAAAAGAATTCGGGCACAAGGTGCACTACGTCGAGTCAGAGGCGTCAGAGCGCGGGCTTGTAGAG…	MTAKRVHCAPSGYITGACHYASSASLKTPICPFDAKSGVLCARCDEKLHAGSITQDDVDAAVTLTRVANKNQDIDRFTLARGARVDDDYVLVLRGQDVMSVRANPSLAERIEKEFGHKVHYVESEASERGLVESLFYPARVLSVNQFYLPDGNKLTKAVVAGRSSSNQKINVEKVRKIAKAVRNIELLVEFEQR	4597.47	0.266961	0.00114518	4943	6288	5427	5096	4963	3846	3520	3949	4129	4399
NVIE_003470	CDS	299332	299610	+	-	-	-	-	-	0	hypothetical protein	ATGGACGGCAAGATCCTATTCTCTGACCATAGGTCAGGTGTACAAAATCTTCTTACGCCAGAAGAGAGCAGAAAATCACTCGATCTGGCTATCAAAGCATGGAAAACGCGCAGCGAGCTTGCACCAAAAATAGGAAAGGGAAAGTACGTATTGGCAGAATACGAAAAAATCAAGCGCATCACAATGCCGCTTGACGATAATCATCTGCTGTACGTGACTACAGAGGTTGATGCCGATCATTCAAAAATAATCGACTCGATAAGCAAGCTCAGAAAGTAG	MDGKILFSDHRSGVQNLLTPEESRKSLDLAIKAWKTRSELAPKIGKGKYVLAEYEKIKRITMPLDDNHLLYVTTEVDADHSKIIDSISKLRK	23.7391	0.300772	0.524294	45	23	21	23	25	21	9	35	14	25
NVIE_003480	CDS	299678	300670	+	-	-	PF00005.30;PF08352.15	ABC_tran;oligo_HPY	-	0	peptide/opine/nickel ABC uptake transporter, putative ATP-binding protein	ATGCCCTCTACTGCCGGGGACTCGAACAAGAAACTTGCCGTCAGGGGCCTTTCCGCATACTACCTGACAGAGAGGGGCCCGGTCAAGGCAGTCGACGCAGTCAACTTTGCGCTTTCAGAGAGCGAGTCGCTTGGCATAGTGGGCGAGTCTGCGTGCGGCAAGAGCACGCTTGGGTCCGCGCTCATGCGCTCTATGCAGCCTCCCGGCAAGATTGTAGGGGGAGCAATCGTCCTTGGCGGTGACGATATCGTCAAGATGTCAGACCGCGAATTTGGGAAAAAGGTCCGCTGGAAGAAAATAGCCATGGTTTTCCAGGGTGCCATGAACGCGCTTGACCCCGTCTACACCGTGGGCAGCCAGCTCAAAGAGATTCTGGAAGAGCACGGCTTTGAGGGAGAT…	MPSTAGDSNKKLAVRGLSAYYLTERGPVKAVDAVNFALSESESLGIVGESACGKSTLGSALMRSMQPPGKIVGGAIVLGGDDIVKMSDREFGKKVRWKKIAMVFQGAMNALDPVYTVGSQLKEILEEHGFEGDVDAKVLESLKQVGLAPAVASRYPHELSGGMKQRVVIAMALLLEPDLLIADEPTTALDVLVQSQIIALLKKLHREKGVTVILISHDLALVSQVADKIGIMYAGQLVEIGSTQDIYKNPKHPYTQALIAAVPRLHSGEKKIRFIPGSPPSLLDPPAGCRFYPRCPHAMEVCKQDPPEFETDTGYVRCWLYDPTLKSMSH	1929.77	0.188814	0.00293413	2007	2669	2219	2195	1875	1700	1422	1902	1847	1762
NVIE_003490	CDS	300687	302393	+	-	-	PF04851.18;PF13307.9	ResIII;Helicase_C_2	-	0	putative DNA repair helicase XPD	GTGTCAATCCTGTCATACTTTCCGCTAGGCCAGATGCGCGAAAAGCAGCGCTCCGTGCTTCTGGAGATAGAGTCAGCCCTAAAGTCCGGATACAAGAACATCTTTCTTGAGGCGCCCACCGGCTTTGGCAAGACGCCGGTGGCGATCACGATCGCAAGGTACCTCGGAAGCTCGCACATATGCACCGCTACAAAGGACCTCCAGGCCCAGTACAAGCGCGACTTTCCGTTCATCTTTGAGGTAAAGGGGCGTGCCAATTTCCCGTGCATCGTCAAGGAGGACATGGGCCTTGCAGAGAACTGCGACTATGGCCCCTGTGTACAGGACGACTCGTACGACTGTGCGTACAAGACGCGGCTTTTGGACTACAAGGTCGCCGGGGAGGGGACGGCCGGCGAG…	MSILSYFPLGQMREKQRSVLLEIESALKSGYKNIFLEAPTGFGKTPVAITIARYLGSSHICTATKDLQAQYKRDFPFIFEVKGRANFPCIVKEDMGLAENCDYGPCVQDDSYDCAYKTRLLDYKVAGEGTAGEQVRLDPLAEKTYIDKLKKQSKIVELEWRPCHYFHQRWIGAKASHTVYNYRYFLSDIFYTGTTQKRKLLVMDEAHQIESEVGDFRSFTIHKNALRFLPRVQMPEKNVEDVEPWMEFCSSLKDKMLKFIEQATDAIERGKVAEPYTERNLIEAISKEKNLEALLFDMRSNKKNWIVSSIQRDAQNQLTRATLTPLETSGYFGDILDKGTINLFMSATILSKDYLCKVSGLKPDHVKFVQVRDSDFPVKNRPIHLMNVAWLNARSMQES…	6979	0.10226	0.0430237	6747	9075	7567	7681	7414	6231	5280	7241	6988	6504
NVIE_003500	CDS	302430	303458	+	-	-	-	-	-	8	putative exosortase/archaeosortase family protein	TTGTCCGGCGACAGGGCCGCTCCGTCGAGCCAGCAGGCAGCAGCGCCTACGATATTTGGCATAAACGCCAGCGTAGCAGTAACCCTTGTCCTGATCTCGCCGATAATATTCACGCTCGTCCTTGACCCTGACTCGTTCAACCTCTCGTGGAACGAGGGCAGGGGAGGGTTCATCTTTGCAATGGCCTTTATCGCGGCCGAGCTTGTCGGCGTCAGGCAGCCGGTAAGCAATAAAAAATTTCTGGTAGTGGCCGGACTTGCCGCAATAACGATAGGCTATTTTGCAGCCCTTCCATACGGCCTGGATGATTCCATCCACGAAGCAGGCATTGCGTACAAGGTCTCGCTGATAAACAGCTGGGACTGGATGTGGGACTTTGTCGTGATGGCGCTCTTTGTC…	MSGDRAAPSSQQAAAPTIFGINASVAVTLVLISPIIFTLVLDPDSFNLSWNEGRGGFIFAMAFIAAELVGVRQPVSNKKFLVVAGLAAITIGYFAALPYGLDDSIHEAGIAYKVSLINSWDWMWDFVVMALFVGASLAVLFGKRWYKIAPAGAIYLAGSAVILSLDAFFPYDTLGPLQVIVPVYLQIDQAVIRFIDTNIMDIGKGVVATAHDNLLVLNGLHGPFALKVFWPSAGVHSMIIYTLVMLAFLLKMEIPLKRKLIYFAIGTFGTVAVNIVRIISLTMYALIVTVNPKEWEAFHSVAGEIMFLPWLGIYLGIVMYTEGRRMRRMQQASSTTTPPASP	3728.94	0.0861747	0.227406	3513	4883	4165	4196	3724	3320	3028	3686	3629	3587
NVIE_003510	CDS	303436	304566	-	dbh	2.7.7.7	PF00817.23;PF11798.11;PF11799.11	IMS;IMS_HHH;IMS_C	-	0	DNA polymerase IV	TTGTTGGCGCCTCCGCATAGGGTTGTCATGCACATCGACTTTGACTATTTTTTCGCCCAGTGTGAAGAGGTCCGCAGGCCGGAGATAAGGCAAAGACCGGTGCTGGTGTGCGTCTTTTCCGGCAGAACCGAGGACAGCGGCGTGGTGAGCACCGCCAACTATGTCGCAAGAAAATACGGAGTAAAATCAGGCATCCCGATCAGAGTCGCAAAGGCAAAACTTGCAGGAGTGGACGATGCGTTGTTCCTGCCGCTTGACGCAAGCTATTACAGGCAGGTATCTGAAAACGCGATGTCCGCGATTAAAGAGCACGCTGATGTTTTTGAGCATGTAGGAATTGACGAATGCTTTATCGACGTGTCAGGGCGAGCCAATGGCAGGTTTGACGCCGCTGAAGCG…	MLAPPHRVVMHIDFDYFFAQCEEVRRPEIRQRPVLVCVFSGRTEDSGVVSTANYVARKYGVKSGIPIRVAKAKLAGVDDALFLPLDASYYRQVSENAMSAIKEHADVFEHVGIDECFIDVSGRANGRFDAAEALARTVKQRVQERTKLTCSVGVAPNKMLAKIASDYNKPDGLTVVRPENALQFVSALDVDKIPGIGPKTRDRLAELGVKTAGDLASFDLFRLIKEFGKKTATYIHNAAKGIDDEPVMESAEGERRQQIMRIVTLKKDAQSAEEMYADLEEICRDVYESATEKKVAFGSVGIILVLDDLENVTRSRGLKAHASSFELLHSTARSLLDEAMGEKKRSVRRLGVRISDFQDSSGQNTLFDYFTARQGE	562.419	-0.112711	0.325332	557	753	515	610	454	551	454	603	609	581
NVIE_003520	CDS	304600	305808	-	pgk	2.7.2.3	PF00162.22	PGK	-	0	phosphoglycerate kinase	TTGGCGCTCAGAACCCTTACCGATCTCGACGACAAGAAGTTTAGCGGAAAACGGGTGTTTGTCAGGGTCGATTTTAACGTCAGCGTGAGCAATGGGACCGTGGGCGAGGACTATCGCATCCGCATGACGATACCCACGATAGAATACCTCACAAAGAGGGGTGCAAAGGTCATACTTGCGTCGCACCTTGGCAGGCCCGACGGCCGCGACATTGACTACACGCTTGCGCCGGTGGCAAAGCGCCTGTCAGAGATAGTCGGCAGCAGGTCCAGCATGAAGGTCAGGTTTGCACACGACTGCGTCGGCCAGGCAGTTGAAAACGAGATCAGCCAGATGAACAACGGTGACATACTGCTCCTTGAGAACCTGCGCTTTTACAAGGAAGAAGAAACCAACGAC…	MALRTLTDLDDKKFSGKRVFVRVDFNVSVSNGTVGEDYRIRMTIPTIEYLTKRGAKVILASHLGRPDGRDIDYTLAPVAKRLSEIVGSRSSMKVRFAHDCVGQAVENEISQMNNGDILLLENLRFYKEEETNDSEFCKKLASLADIYINDAFSTSHRKHASTYGMATLVDARLAGFNLRKEVEYLSMMKDNPIRPFKVVVGGVKIKDKIGALEHLLLKSDKVIIGGAAAYTFLKAKGFKTGKSLIDNEHLPWVSKALASYGDKIMLPTDHVAAMSPADTSITMVKGDIPDGMAGFDIGNETIERYSTEVSGTNGAGMIFWNGPMGMFEVRAFANGTVNIAKSMALAYWRGAKTLIGGGDTLEAMKKSGVAENEVSHVSTGGGATLRYLAGDEMPGVSVL…	6662.17	0.198142	0.0018614	6776	8809	7596	7461	7240	6197	4869	6125	6666	5802
NVIE_003530	CDS	305914	306525	+	-	-	PF06053.14	DUF929	-	0	protein of unknown function DUF929	GTGAGTTTTGTTCCAAAAAGGGTTCTTGGCAAGTTCATGCACGTCACAGACCAGCCGCTAAAGAGGCCGGGCGGAAAATCACTGGTATATTTCATGGGCGCGGGCTTTTGCCCGTTCTGCGCAGCAGAACGCTGGGCCATAGTCAAGGCGCTGGAGCGCTTTGGGAAATGGGATGGAATAGCGGAGGACAAGAGTGCCGGCCACGACGAGAAATACCTCAACGTCCCGACGTTCAATCTGGCACGCGCAAAATACGAAAGCGACACGGTCGAGTTTGCCGGAAAGGAGACTGCCGACCGCAACTTTGAGCCGCTGCAAGAGCTTGACGACAAGGACTATGAGATTCTGGACATGTACAACCCTGACCAGATGATCCCGTTCCTGCTGATAGATGGCCAG…	MSFVPKRVLGKFMHVTDQPLKRPGGKSLVYFMGAGFCPFCAAERWAIVKALERFGKWDGIAEDKSAGHDEKYLNVPTFNLARAKYESDTVEFAGKETADRNFEPLQELDDKDYEILDMYNPDQMIPFLLIDGQYMQVGAGYSPELIQNMTHDKVRAELGNPNSAIGKAINAEIDNITALICKATGGKGSACNSDSVKALTAKL	3841.77	0.136313	0.0796766	3809	4975	4363	4447	3837	3482	2935	3492	3740	3803	detected
NVIE_003540	CDS	306557	307075	-	-	-	PF00252.21	Ribosomal_L16	-	0	50S ribosomal protein L10e	ATGAAGGGAGTAAATTATCGTGAGACGCGCGGGATGCCTTATGTAAGGCGCGAATACATCGCTGGCAAGCCACAGATCAAGATAGCAAGGTTTGCATCCGGCCAGGCAAGCCAGGATTATGATTACAAGCTGGAACTCGTCGTCACGGAAAAGATCCAGATCAGGCACAACGCCCTAGAGGCAGCCAGGCTGGCTGCAAACAAGAGGATGGCAACGGCAGGTGAGATGAGCTTTTTCTCGATGCTGAGGGTCTATCCCCACGTCATACTCAGGGAGAACAAGATGATCGCAACGGCAGGCGCAGACCGTCTCCAGGAGGGAATGCGCCGCGCGTTTGGCAAGGCAACAGGCCTTGCGGCCAGAGTCAAGCCGGATCAGGTCATATTCGAGGCATACGTC…	MKGVNYRETRGMPYVRREYIAGKPQIKIARFASGQASQDYDYKLELVVTEKIQIRHNALEAARLAANKRMATAGEMSFFSMLRVYPHVILRENKMIATAGADRLQEGMRRAFGKATGLAARVKPDQVIFEAYVTAANLPLAKEGFKVASSKLGCPTYTRVTALKPQVAKIEE	10233.8	0.161243	0.0136978	10783	13287	11582	11726	10129	9722	6975	10298	10653	8798	detected
NVIE_0359	CDS	307134	307760	+	-	4.6.1.16	PF02778.17;PF01974.20	tRNA_int_endo_N;tRNA_int_endo	-	0	putative tRNA-splicing endonuclease	ATGTCCTCTTCCCCTCCTACCTCTCCTGCACCGTTCCCGGAAAGGCAGCAGCAGACGGCATCGGCAGAGGAGGCGCAGCCTGCGGTGGTGGAGGCAAGGCTTGCCGGCGGGGGCAAGGTGCTGATAGACGAAACAAGGTCGCAGGACGAGCTTCGCACCCGAGGCTTTGGCGAGCGTGAAGGGCAGGAATACGTGCTAAAGCCGTACGAGGCGCTGTACCTCTTGCAGGCAAAGCGACTTGTGTTCGCCAGCAAAAAAGACGTCACTTTTGATTCACTCTTTGAACATTTGCTAAAGCACGACCGGAACATCATGACCAAGTTCCTCGTCTACCGCGACCTTAGGAGCCGGGGCTACGTCGCAAAAGAGGGCTTTGGCTTTGGCGATGATTTCCGCGTC…	MSSSPPTSPAPFPERQQQTASAEEAQPAVVEARLAGGGKVLIDETRSQDELRTRGFGEREGQEYVLKPYEALYLLQAKRLVFASKKDVTFDSLFEHLLKHDRNIMTKFLVYRDLRSRGYVAKEGFGFGDDFRVYERGEYEKKPAKYVVFGINEGANVTARSFASAIEQIEKMGKEAVVAVIERRGEVIYYKASKMRFSQNKHDTFLVR	1573.66	0.0522872	0.521362	1494	1960	1800	1728	1554	1521	1073	1770	1518	1559
NVIE_003550	CDS	307760	307945	+	-	-	-	-	-	0	hypothetical protein	ATGATGGCGGCGGCAACCCCCGACGAGCCAAAGTTCAAGGAGGTGTATTGCGCCGACTGCAAGATGGTCCTTGCAAGGTACTCTGTCAAGTATTTCACGGACGCAGACATCAACGAGCTTGTGCACGTCCACTACTCGGCGCACATCAAGGAAGGACACGCCATCGAGATCCGCATGTCCGTGTAA	MMAAATPDEPKFKEVYCADCKMVLARYSVKYFTDADINELVHVHYSAHIKEGHAIEIRMSV	143.61	0.107872	0.594204	150	186	165	163	132	142	77	206	131	119
NVIE_003560	CDS	307978	308349	+	-	-	PF20364.1	DUF6659	-	0	hypothetical protein	ATGCAACGTAACCTCTGCGAGAGGGTTATCAAGCTAGACAAGAACATACGCTTTGCAGGTATCGTCAACGCAAACGGCGAGGTCATCGAGGGCGGCTTCCAGCAGGGGATACAGCCGCTCCTGAACGGCCCTGCCGAGCAGCAGATGTACATACAGTCGCTCTCCAACGTCGTGACGCTCAAGCAGTACGCGGACAGGCTCGGCGCCTTCCGCTACAGCATAACAGAACACGACAAGGTCACGCTTCTCACCTTCCCGCTAGGCGACGGCATCCTGTGCGTCTCTGCCTCCTCGAAGGCAGACTCGGCAAAGATCAGGAACAAGGTATCGGCCCTCCTGAAGGAAAAACCAAGGCACAGCAAGAAGGTTTAA	MQRNLCERVIKLDKNIRFAGIVNANGEVIEGGFQQGIQPLLNGPAEQQMYIQSLSNVVTLKQYADRLGAFRYSITEHDKVTLLTFPLGDGILCVSASSKADSAKIRNKVSALLKEKPRHSKKV	1650.5	0.157169	0.0179065	1739	2011	1827	1923	1739	1604	1162	1660	1539	1516
NVIE_003570	CDS	308401	308550	+	-	-	-	-	-	0	hypothetical protein	TTGGCCAAGCGCTTTTGCGAGCACTGCTTTTACCGCGGCGATGAATCCGAGTTTCTCGCAGCAGCCGACTTTTGCATCGAGTGCATGAGCGTGCACGCGCACTGCCCCAAGTGCAAGTCCAGCTTCCACAGCGTCCACGTGGTCGAATAG	MAKRFCEHCFYRGDESEFLAAADFCIECMSVHAHCPKCKSSFHSVHVVE	1050.62	0.0607747	0.709016	992	1348	1153	1111	1112	1171	602	1258	1190	781
NVIE_003580	CDS	308785	309036	+	-	-	-	-	-	0	hypothetical protein	ATGAATATTGCCGATTCTGAGGTCTCGCAGGTAATTATAGCTCGAACATGCGGCTGCAAAGAACTTGGAAGAAAGGTCACGTACAATTTCGCAGATCCTTATCATGCCCTGTGCCTTGACAAGAAGGACATCATACTTGCGCAGCTACAAGCCTGCGAAATTCTGCTAAAATATGCTGGCGACGATCCCGACAGAAAGGTCGTAGAAAAGGAAATTGCCGAACTGCGCATGGCAATGGACCTCCTGACCTGA	MNIADSEVSQVIIARTCGCKELGRKVTYNFADPYHALCLDKKDIILAQLQACEILLKYAGDDPDRKVVEKEIAELRMAMDLLT	242.91	-0.744883	1.30036e-05	173	227	181	211	177	272	202	509	284	222
NVIE_003590	CDS	309167	309295	+	-	-	-	-	-	0	hypothetical protein	ATGTTTCCGAAATGCCCTTCGTGCGGCAGCGTCGTTATTGACTCTATTCCGATTTCAGAAAGCGAATTTTACGATGTAAACGTGGCCGGGAACGGCAACGTGGAGTTGAGGTTCAGAAGGGGCGCCTGA	MFPKCPSCGSVVIDSIPISESEFYDVNVAGNGNVELRFRRGA	75.5494	-0.763163	0.000729611	58	69	56	63	53	89	61	163	75	77
NVIE_003600	CDS	309366	309722	+	-	-	-	-	-	0	hypothetical protein	GTGAAATACGACCAGCTGTGCGCCGAGCTTGCAGGTCTTGAAGAGAGCATAGTGGCGACCTTTGTGCTTTCAGACAAGGTCGCAGGAATGCACGTCAAGATGAACGTGCCAAAAATAAAGGAGGAAGACGCCCAGCTGCTTGCAGATCAGACTGCCACCGTGATAGGCATAACGCGCACAAACGAAAGGTTGTTTGGCAAGGTGGGCTTTTTGCTGGTGCACCACGAATTCGTGGACGGGATATTCTTCCCCGTGGACGACGACATAACGGTGCTGATTGGCCTCGTGCAGCCATATGATCAGGCCAAGGTTGTCGAAAAGGTGTGCAAAAAGATAGGCTCTGCCTTTCCACAGTGA	MKYDQLCAELAGLEESIVATFVLSDKVAGMHVKMNVPKIKEEDAQLLADQTATVIGITRTNERLFGKVGFLLVHHEFVDGIFFPVDDDITVLIGLVQPYDQAKVVEKVCKKIGSAFPQ	135.666	0.0539949	0.790848	144	185	140	151	117	135	98	125	118	160
NVIE_003610	CDS	310155	310373	+	-	-	-	-	-	0	hypothetical protein	TTGTTTAACTACGGTCTACTCCGCGTCTTGTGTCGCGCCGATCCCAGCGACTGTGCTGCTATTCTGGACAGCCTGAAAAAAGCCGCAAGCATGATGAATGCGCTCAATGGCAAAGTTAGGTCGGGCCAGCGATCACATGCAGCAGATGTATTATTTGCTAGAACCAAGCTGGATAAAGATCCAGCAGGGTTGCCGATCTACTCTATCATTCTGTTCTAG	MFNYGLLRVLCRADPSDCAAILDSLKKAASMMNALNGKVRSGQRSHAADVLFARTKLDKDPAGLPIYSIILF	463.801	-0.360379	0.00399062	377	512	479	475	326	459	442	567	438	580
NVIE_003620	CDS	310370	310783	-	-	-	PF01938.23	TRAM	-	0	Deoxyribonuclease/rho motif-related TRAM domain containing protein	ATGTCATACGGCGGAAGAAGCAATTACGGTGGAGGTAGAGGTTACGGAGGAGGAAGGGGTTTTGGAAGCGACCGGGGATTCGGCGGCCCAAAACCGGTTGAGACCGGCAAGGAATACGAGGTGCAAATCTCAGAGATCAGCAGGCAGGGAGACGGGATTGCCAGGATTCAGGGGTTTGTGATCTTTGTCAAGGGCGGAAAAGTAGGACAGAAGGCCAAGGTAAGAATCACCAACGTCGGTGCGAGGTTTGCCACGGCAGAGATCGTAAGCGAGGGACAACAACAGGCGCCATCGCAATCGTCATCGCCATCACCAGCCACGGAGGAAAAACCAAAGGATGTTGCCCCGCAAGTTAGTGAGGAAGAAAAACCAAACCTTCAGGACCACAAAAGCGGCGGC…	MSYGGRSNYGGGRGYGGGRGFGSDRGFGGPKPVETGKEYEVQISEISRQGDGIARIQGFVIFVKGGKVGQKAKVRITNVGARFATAEIVSEGQQQAPSQSSSPSPATEEKPKDVAPQVSEEEKPNLQDHKSGGESQG	1786.93	-0.231269	0.00964545	1540	1970	1846	1834	1567	1837	1277	2524	1956	1763
NVIE_003630	CDS	311195	311353	+	-	-	-	-	-	0	hypothetical protein	ATGTTTGGATTTGGAATCCTTCTCATGGCTCTGGCTGACTTCATGGCCCGGCGAAAAAACAAGGAAAGGAGGCGGTGCGATATCTGCAGGCAGAAATTTGACACCTATGAAGCTGCTGAAGAGCACAGGAGAAAAGCACACGCGGATGTGGTGGTCTAG	MFGFGILLMALADFMARRKNKERRRCDICRQKFDTYEAAEEHRRKAHADVVV	23.2617	0.201071	0.673203	37	29	25	21	20	13	10	43	20	21
NVIE_003640	CDS	312008	312454	-	-	-	PF00571.31;PF00571.31	CBS;CBS	-	0	putative signal-transduction protein	ATGGAACATGCAGGAAGGGTCGGCAGGTTAAAGGCAGGCAAGGTTGCAGACAGGACCTTCGTCAGCCTAGACGAAAATATCCTTGTTGCAAATGCCGCAAAGACAATGTACGAAAGAAAGGAGTGCACCATCATCGTCACCCGAAACGATCCAGAGACCCGCTCGCGCATTCCGGTTGGCATCATTACAGAAAGAGACATCATCTATCGCATAGTGGCGCAAAACCGCGGTCCATTCAAGGTAATGTTAAAAGACATAATGAGCACGCCATTGATCACAGTCGACTCCGAGGCATCTTTGGAACAAGCATTATCCCTCATAAAAGAAAATGACATCAGCCGATTGCCTGTCGTAAACAAAAAGGGCGGCGGCATCATCATAGGCTTGCTGACCATGAAG…	MEHAGRVGRLKAGKVADRTFVSLDENILVANAAKTMYERKECTIIVTRNDPETRSRIPVGIITERDIIYRIVAQNRGPFKVMLKDIMSTPLITVDSEASLEQALSLIKENDISRLPVVNKKGGGIIIGLLTMKMLVKSVSIGKVAQVE	358.317	-0.202884	0.0453825	306	439	353	374	307	369	316	447	385	322
NVIE_t0060	tRNA	313316	313391	-	-	-	-	-	OTHER	-	tRNA-Glu	GCTCCGGTGGTGTAGTCCGGTTAAGCATTTCGCCCTCTCAAGGCGGAGATCCCGGGTTCAAATCCCGGCCGGAGCA	-	19.4518	-0.53979	0.186214	12	19	13	22	19	25	13	40	17	18
NVIE_003660	CDS	313580	314887	+	-	-	-	-	-	0	hypothetical protein	ATGTCTTGCAAGGAAATAGGCGCAGACATCGAGAGCGCAGACAGGACGACGTACAGGATAGACGGCAAGTCCGGCACGATGTGGCTCCAAAATCGCTTTTCATTCCGCTTTCATGCGCGACTTGCAGATAATAATGATGGTGGTCAGGGCGTGCGGCTGGAAATCTATGATTTCTCCCCGTTCCCTCCTGACAGACGCTTTATCGAAAAACTGCTGAAAAAGCTGGTCGACAAGATTCCGGGAAGCAAGTTCGAATACAGCCTTGACTGCGTAGAGCAACTGGACGACGCCCCTGTAACCCTGACAAAAAATGCAGCCGCACCTATTATTGTCAACAGGGGGCGGCTCATGGTGGATGCACACATGATCCCGACGTTTGAATACAACCTCAAGGGCGCA…	MSCKEIGADIESADRTTYRIDGKSGTMWLQNRFSFRFHARLADNNDGGQGVRLEIYDFSPFPPDRRFIEKLLKKLVDKIPGSKFEYSLDCVEQLDDAPVTLTKNAAAPIIVNRGRLMVDAHMIPTFEYNLKGATGDNGMHGADKLVIMPPECGNVLNLYKDTSLVLGIAISSIEEITPVMAEKKGLLGKKGDLVLDIIYNDGSGSAHSVRMDVDDEKGGEIVEKVNRFKKTEKDQDVFYDFEYLENGQWLPDRLYPATPFLAKYEKLVWVTQDTAGVFSKRYKWIKALTNIRAFYYNFESRAVDAITLTIVQDVIVMNKRKESASRSSGTITLYERGSYTTGQFRSAQDATTVTIGDVAFMYNGAPRITFVGVEDPDALAALARKAIDNSKVVFRLRQP…	1348.04	-0.246628	2.27361e-05	1184	1492	1254	1417	1216	1444	1109	1642	1460	1367
NVIE_003670	CDS	314932	316053	+	-	-	PF01926.26;PF16897.8;PF02824.24	MMR_HSR1;MMR_HSR1_Xtn;TGS	-	0	small GTP-binding protein	ATGGGCATCCCTGAAAAGATCAAGGCCATACAGGACGAGATCCACAAGACCCAGATAAACAAGGCGACCGAGTTCCACGTCGGCCTCCTGAAGGCCAAGATCGCCAAGCTAAAGCGCGAGCAGGAGCAAAACATTCACGGCCGGACCTTGCATACGGGAGGCGAGAACGCCGGCTTTGACGTCCGAAAGGCAGGAGATGCCACCGTCGTCCTTATCGGGCTGCCAAGCGTCGGCAAGTCGACCCTGCTAAACAGGCTGACAAACGCCAAGTCTCGTGTCGCTTCGTACCAGTTCACGACGCTTACTGCTATACCCGGCATGATGGACTACAGGGGAGCGAAAATTCAGGTGCTCGACCTGCCTGGCATCATTGAAGGCGCTGCCGCCGGCAAGGGCTTT…	MGIPEKIKAIQDEIHKTQINKATEFHVGLLKAKIAKLKREQEQNIHGRTLHTGGENAGFDVRKAGDATVVLIGLPSVGKSTLLNRLTNAKSRVASYQFTTLTAIPGMMDYRGAKIQVLDLPGIIEGAAAGKGFGRRVISVARGADLVLLILDVFQPQHISLLKRELAEAGIKLDERPPDVVIEKTSTGGLSINCQVPIKMEERMVKEIARVYGIHNGRIIIREPGLTDDQLIDVLSENRVYIKSLVLLNKIDLVNQGFIKEVQSQIGNNFIPISADASVNIDAVKEAIYNKLDFIRIYMRPKGGETDYKEPMIMQNGSTVQDICNKIHRSMARNFKYGMVWGKSAKFAGQKVGLDHVMSDEDVLTIVKNPGAL	4535.6	0.0926626	0.0736778	4289	5944	4977	5017	4730	4133	3321	5047	4505	4092
NVIE_003680	CDS	316050	316454	-	-	-	PF13473.9	Cupredoxin_1	-	1	putative cupredoxin	ATGCCGATGTCCCTGCTCGGCAACGTCATTGCCATCGTGGCAATCTCGTGCATCGCAGTAGGAAGCCTGTGGGCCATAGGCAACCTTACAAAAGAGACGCCGGAGGCAGACGTGTCGCATGTTGAAGGCGTGCTGCTCCAAGCAGAGCGAAGCACTTTCAACGGCACGAACCCGGACATTGCCGTGCAGGTAAACGTGCCAAAGAAACTGGTCGTCGTTAACAAGGACATCGTCATACACGACCTCCAGATAAAAGACCAGACAGGAGGCATCCTGAACTTCGAGACCGCGCCGCTAAAGACAGAGCAGCACTTTAACGCAGCAATAGTTGCGTACAAGCCCGGCACGTACGAGTACTTTTGCTCCTATCACCCGACTATGCGGGGCAAGATAATAGCG…	MPMSLLGNVIAIVAISCIAVGSLWAIGNLTKETPEADVSHVEGVLLQAERSTFNGTNPDIAVQVNVPKKLVVVNKDIVIHDLQIKDQTGGILNFETAPLKTEQHFNAAIVAYKPGTYEYFCSYHPTMRGKIIAN	1040.2	0.153596	0.0970712	991	1366	1158	1167	1154	827	740	1103	1162	906
NVIE_003690	CDS	316546	316806	-	-	-	PF01938.23	TRAM	-	0	TRAM domain-containing protein	TTGCGCTCCATACGTATGAGTTACGGAAGAAGAGATAACTTCGGTCCCAAGCCTGTAGAAGCGGGCAAGGAATACGATGTTCAAATCACGGAAATATCCCGCAAGGGAGACGGAATCGCAAGGATACAGGGTTTTGTCATCTTTGTGAAAGACGGTAAGGTAGGTCAGAACGCAAAGATCCGAGTCACGCAGATCGGACCGAGGTTCGCGACTGCCGAAGTCGTCAACGGCGCAGCTACGAGCGACAATCCGGCAAACTAG	MRSIRMSYGRRDNFGPKPVEAGKEYDVQITEISRKGDGIARIQGFVIFVKDGKVGQNAKIRVTQIGPRFATAEVVNGAATSDNPAN	52860	0.396251	5.1415e-07	56601	76607	63330	66218	57639	46034	32250	47352	54465	39551	detected
NVIE_003700	CDS	316839	317678	-	nadX	1.4.1.21	PF03447.19;PF01958.21	NAD_binding_3;Asp_DH_C	-	0	L-aspartate dehydrogenase	CTGCTAGTACACATGCCTGCAAGAAGAGTCGGCATAATAGGCTGCGGCACCATTGGTAGCCAGCTTGCCATTGCAGTCGACACCGGCGCGGTAAGGAACGCTTCTCTTGCCTCGCTTTTCGATGTCGTTCAGAATAGCGCGCAGGCGCTGAAGCAAAAACTGCGTACAAGCCCCCCCGCATTTTCCGATTTTGACGATTTCATGAAGACAGACTGCGACATAATAGTCGAGGCTGCGTCGCAGGAGGCTGCAAAAAAGTTTGCAGCGAAAGTGTTGCGCGCCGGAAAGGACGTGATGGTGATGAGCGTCGGCGCCCTTGCAGACAAGGCGCTCCTTGCAGAGGTTTTAAAGGAAGCAGAAAAGAGCGGACGCAGGCTGTACGTGCCTACGGGCGCGATT…	MLVHMPARRVGIIGCGTIGSQLAIAVDTGAVRNASLASLFDVVQNSAQALKQKLRTSPPAFSDFDDFMKTDCDIIVEAASQEAAKKFAAKVLRAGKDVMVMSVGALADKALLAEVLKEAEKSGRRLYVPTGAIAGIDAIRAVRHLLDSVTLTTTKSPKALAGAPFFETSKVKLDEVKERTTIYEGTAADAVRAFPANVNVAAVLSLAGIGVDRTMVRIIADPAFTTNQHEITAKGSFGEFRFTVNNVPSPGNPKTSYLAVLSAIECLRSVCDDGMRIGS	4159.88	0.102185	0.167215	4283	5411	4799	4455	3990	4012	2938	4109	4307	3881
[truncated: 2,786 more rows]

## Sheet: Dataset S6
Dataset S6. Gene list and transcriptomic abundances in “Candidatus Nitrosotenuis chungbukensis” MY2 cells grown under 1× and 10× MWM conditions.
[truncated: 2,021 more rows]

[truncated: 4 more sheets: Dataset S7, Dataset S8, Dataset S9, Dataset S10]
